# Supplementary material for: Microwave spectra, molecular geometries, and internal rotation of CH3 in N-methylimidazole⋯H2O and 2-methylimidazole⋯H2O Complexes
Source: Phys Chem Chem Phys. 2022 May 6;24(20):12354–62. doi: 10.1039/d1cp05526g (PMC9131724; doi:10.1039/d1cp05526g)
Supplement: CP-024-D1CP05526G-s001 [file CP-024-D1CP05526G-s001.txt]

Rotational, Centrifugal Distortion, Internal Rotation Calculation (V2.5e)
                      Holger Hartwig 08-Nov-96 (hartwig@phc.uni-kiel.de)

Please cite: H.Hartwig and H.Dreizler, Z.Naturforsch, 51a (1996) 923.

Calculation date and time:  Type help now for the list of parameters : 
Acetaldehyde, Maes,Wlodarczak,Boucher,Demaison Z.Naturforsch. 42a,97(1987)

  nzyk       100   print        4   eval         0   dfreq        0 
  orger        0   ints         0   maxm         8   woods       33 
  ndata        0   nfold        3   spin         0   ntop         1 
  adjf         0   maxvm        0   aprint      75   xprint      20 
  ncycl      100   svderr       0   fitscl       0   reduct       1 
  rofit    .0000000D+00   eps      .1000000D-11   defer    .1000000D-04 
  weigf    .0000000D+00   convg    .9990000D+00   lambda   .1000000D-04 
  freq_l   .6000000D+01   freq_h   .1900000D+02   limit    .1000000D+00 
  temp     .2000000D+01 
Using Watson S Reduction 

assumed sizeb          1
\\ set (adj  or 16)
\\ set (adj  or  8)
\\ set (adj  or  1)
\\ adj  1: adjust F according to rho, beta and gamma
\\ adj  8: adjust rho according to F0 = 1/(2 I_alpha)
\\ adj 16: adjust beta and gamma  according delta + epsil
new adj :  25
BJ            1.413553600               
BK            2.755791400               
B-             .226648700               
DJ             .281000E-6               
DJK           6.350000E-6               
mu_x           .300000000               
mu_y          1.500000000               
mu_z          4.900000000               
F           160.238139897                
V1n           4110.054361                
rho            .017630851                
beta          2.642984242                
Dpi2J         -.000118231                
F0          157.690000000                
delta         2.196459826                

fit   .1D+00  .1D+01      BJ          1.00 
fit   .1D+00  .1D+01      BK          1.00 
fit   .1D+00  .1D+01      B-          1.00 
fit   .1D+00  .1D+01      DJ          1.00 
fit   .1D+00  .1D+01      DJK         1.00 
fit   .1D+00  .1D+01      Dpi2J_1     1.00 
dqx   .1D+00  .1D+01      V1n_1       1.00 
dqx   .1D+00  .1D+01      delta_1     1.00 

  /A     S     0
  /E     S     1

 V  0 

  ndata   34   Data Points  34   Splittings   0
  Effective Data Points   1.4

 \\  Maximal K = J =   7
 \\ B=  1    adj= 25
 \\ (1) calculate torsional integrals 
 \\ (32)use torsional integrals in rigid rotor H_rr 
Sigma: .124556D-01  Sigma/OldSigma: .000000  conv: 1

     J K- K+  J K- K+   Sym   calc/GHz  diff/MHz     obs/GHz                      
  1:  3  0  3  2  0  2   /A   8.2675527   -3.4837   8.2640690   Err  .5D-04        /A   -/A   
  2:  3  2  1  2  2  0   /A   8.7039763   -5.6213   8.6983550   Err  .5D-04        /A   -/A   
  3:  4  1  4  3  1  3   /A  10.3047810   -2.5920  10.3021890   Err  .5D-04        /A   -/A   
  4:  4  0  4  3  0  3   /A  10.7996389   -3.6349  10.7960040   Err  .5D-04        /A   -/A   
  5:  4  2  3  3  2  2   /A  11.2705564   -5.8484  11.2647080   Err  .5D-04        /A   -/A   
  6:  4  1  3  3  1  2   /A  12.0982059   -8.4159  12.0897900   Err  .5D-04        /A   -/A   
  7:  5  1  5  4  1  4   /A  12.8021728   -2.8858  12.7992870   Err  .5D-04        /A   -/A   
  8:  5  0  5  4  0  4   /A  13.2133379   -3.4279  13.2099100   Err  .5D-04        /A   -/A   
  9:  5  2  4  4  2  3   /A  14.0186040   -6.9650  14.0116390   Err  .5D-04        /A   -/A   
 10:  5  3  3  4  3  2   /A  14.2933526   -8.2606  14.2850920   Err  .5D-04        /A   -/A   
 11:  5  3  2  4  3  1   /A  14.3815831   -8.8411  14.3727420   Err  .5D-04        /A   -/A   
 12:  5  2  3  4  2  2   /A  14.9460300  -11.1010  14.9349290   Err  .5D-04        /A   -/A   
 13:  5  1  4  4  1  3   /A  14.9879052   -9.7962  14.9781090   Err  .5D-04        /A   -/A   
 14:  6  1  6  5  1  5   /A  15.2647871   -3.0501  15.2617370   Err  .5D-04        /A   -/A   
 15:  6  0  6  5  0  5   /A  15.5595403   -3.1763  15.5563640   Err  .5D-04        /A   -/A   
 16:  6  2  5  5  2  4   /A  16.7221544   -7.8654  16.7142890   Err  .5D-04        /A   -/A   
 17:  6  3  3  5  3  2   /A  17.3981063  -11.3863  17.3867200   Err  .5D-04        /A   -/A   
 18:  7  1  7  6  1  6   /A  17.6981872   -3.1252  17.6950620   Err  .5D-04        /A   -/A   
 19:  6  1  5  5  1  4   /A  17.7675853  -10.5823  17.7570030   Err  .5D-04        /A   -/A   
 20:  7  0  7  6  0  6   /A  17.8873565   -3.0355  17.8843210   Err  .5D-04        /A   -/A   
 21:  6  2  4  5  2  3   /A  18.1242586  -13.7016  18.1105570   Err  .5D-04        /A   -/A   
 22:  3 K   0  2 K   0   /E   8.2537178    1.4272   8.2551450   Err  .5D-04        /E   -/E   
 23:  4 K  -1  3 K  -1   /E  10.3085355   -5.5355  10.3030000   Err  .5D-04        /E   -/E   
 24:  4 K   0  3 K   0   /E  10.7908644   -1.0444  10.7898200   Err  .5D-04        /E   -/E   
 25:  4 K  -2  3 K  -2   /E  11.4214137  -37.7637  11.3836500   Err  .5D-04        /E   -/E   
 26:  5 K  -1  4 K  -1   /E  12.8000746   -3.1546  12.7969200   Err  .5D-04        /E   -/E   
 27:  5 K   0  4 K   0   /E  13.2084624   -2.4924  13.2059700   Err  .5D-04        /E   -/E   
 28:  5 K   1  4 K   1   /E  14.9471646    5.1704  14.9523350   Err  .5D-04        /E   -/E   
 29:  6 K  -1  5 K  -1   /E  15.2604713   -2.3213  15.2581500   Err  .5D-04        /E   -/E   
 30:  6 K   0  5 K   0   /E  15.5560639   -2.7759  15.5532880   Err  .5D-04        /E   -/E   
 31:  6 K  -2  5 K  -2   /E  16.7772029  -34.7629  16.7424400   Err  .5D-04        /E   -/E   
 32:  7 K  -1  6 K  -1   /E  17.6930249   -2.0319  17.6909930   Err  .5D-04        /E   -/E   
 33:  6 K   1  5 K   1   /E  17.7283723    3.3227  17.7316950   Err  .5D-04        /E   -/E   
 34:  7 K   0  6 K   0   /E  17.8837523   -2.5583  17.8811940   Err  .5D-04        /E   -/E   
Maximum (obs-calc)/err in line  25    .0377637

indep.par:  8 stepw:1.0000 lambda: .400D-05 cond.no: .925D+02

-------------------------------------------------------
Iteration :  1
Sigma: .125164D-02  Sigma/OldSigma: .100489  conv: 1

              Parameters     Change
BJ            1.412895480 { -.000658120}
BK            2.752717323 { -.003074077}
B-             .226031337 { -.000617363}
DJ            -.299341E-6 { -.580341E-6}
DJK           2.532519E-6 {-3.817481E-6}
mu_x           .300000000 {     fixed  }
mu_y          1.500000000 {     fixed  }
mu_z          4.900000000 {     fixed  }
F           160.175422402 {     derived} 
V1n           4509.970414 {  399.916053} 
rho            .017222598 {     derived} 
beta          2.620620392 {     derived} 
Dpi2J         -.000113448 {  .000004782} 
F0          157.690000000 {     fixed  } 
delta         2.171801776 { -.024658050} 
DJ     (1)    -.299341E-6   -.580341E-6 193.873% Max. Change

indep.par:  8 stepw:1.0000 lambda: .160D-05 cond.no: .951D+02

-------------------------------------------------------
Iteration :  2
Sigma: .468016D-04  Sigma/OldSigma: .037392  conv: 1

              Parameters     Change
BJ            1.412969826 {  .000074346}
BK            2.752512381 { -.000204942}
B-             .226072277 {  .000040940}
DJ             .237351E-6 {  .536692E-6}
DJK           6.491713E-6 { 3.959194E-6}
mu_x           .300000000 {     fixed  }
mu_y          1.500000000 {     fixed  }
mu_z          4.900000000 {     fixed  }
F           160.190713648 {     derived} 
V1n           4599.837358 {   89.866945} 
rho            .017322381 {     derived} 
beta          2.626335742 {     derived} 
Dpi2J         -.000128559 { -.000015111} 
F0          157.690000000 {     fixed  } 
delta         2.178059593 {  .006257816} 
DJ     (1)     .237351E-6    .536692E-6 226.118% Max. Change

indep.par:  8 stepw:1.0000 lambda: .640D-06 cond.no: .964D+02

-------------------------------------------------------
Iteration :  3
Sigma: .324014D-04  Sigma/OldSigma: .692314  conv: 1

              Parameters     Change
BJ            1.412971798 {  .000001973}
BK            2.752504989 { -.000007392}
B-             .226073514 {  .000001237}
DJ             .245638E-6 {  .008287E-6}
DJK           6.609261E-6 {  .117547E-6}
mu_x           .300000000 {     fixed  }
mu_y          1.500000000 {     fixed  }
mu_z          4.900000000 {     fixed  }
F           160.193425953 {     derived} 
V1n           4603.964993 {    4.127635} 
rho            .017340069 {     derived} 
beta          2.627348412 {     derived} 
Dpi2J         -.000130689 { -.000002130} 
F0          157.690000000 {     fixed  } 
delta         2.179168966 {  .001109374} 
DJ     (1)     .245638E-6    .008287E-6   3.374% Max. Change

indep.par:  8 stepw:1.0000 lambda: .256D-06 cond.no: .965D+02

-------------------------------------------------------
Iteration :  4
Sigma: .324012D-04  Sigma/OldSigma: .999994  conv: 2

              Parameters     Change
BJ            1.412971801 {  .000000003}
BK            2.752504960 { -.000000029}
B-             .226073516 {  .000000002}
DJ             .245640E-6 {  .000002E-6}
DJK           6.609346E-6 {  .000085E-6}
mu_x           .300000000 {     fixed  }
mu_y          1.500000000 {     fixed  }
mu_z          4.900000000 {     fixed  }
F           160.193440082 {     derived} 
V1n           4603.975467 {     .010473} 
rho            .017340161 {     derived} 
beta          2.627353686 {     derived} 
Dpi2J         -.000130695 { -.000000005} 
F0          157.690000000 {     fixed  } 
delta         2.179174746 {  .000005780} 
Dpi2J_1(1)    -.000130695   -.000000005    .004% Max. Change

indep.par:  8 stepw:1.0000 lambda: .102D-06 cond.no: .965D+02

-------------------------------------------------------
Iteration :  5
Sigma: .324012D-04  Sigma/OldSigma:1.000000  conv: 3
DJK    (1)    6.609346E-6    .000000E-6    .000% Max. Change

indep.par:  8 stepw:1.0000 lambda: .102D-06 cond.no: .965D+02

Recalculation of the spectrum
#########################################################
 End at Cycle   5

     J K- K+  J K- K+   Sym   calc/GHz  diff/MHz     obs/GHz                      
  1:  3  0  3  2  0  2   /A   8.2640604     .0086   8.2640690   Err  .5D-04        /A   -/A   
  2:  3  2  1  2  2  0   /A   8.6983602    -.0052   8.6983550   Err  .5D-04        /A   -/A   
  3:  4  1  4  3  1  3   /A  10.3021985    -.0095  10.3021890   Err  .5D-04        /A   -/A   
  4:  4  0  4  3  0  3   /A  10.7959863     .0177  10.7960040   Err  .5D-04        /A   -/A   
  5:  4  2  3  3  2  2   /A  11.2647011     .0069  11.2647080   Err  .5D-04        /A   -/A   
  6:  4  1  3  3  1  2   /A  12.0897744     .0156  12.0897900   Err  .5D-04        /A   -/A   
  7:  5  1  5  4  1  4   /A  12.7993021    -.0151  12.7992870   Err  .5D-04        /A   -/A   
  8:  5  0  5  4  0  4   /A  13.2098891     .0209  13.2099100   Err  .5D-04        /A   -/A   
  9:  5  2  4  4  2  3   /A  14.0116327     .0063  14.0116390   Err  .5D-04        /A   -/A   
 10:  5  3  3  4  3  2   /A  14.2850780     .0140  14.2850920   Err  .5D-04        /A   -/A   
 11:  5  3  2  4  3  1   /A  14.3727378     .0042  14.3727420   Err  .5D-04        /A   -/A   
 12:  5  2  3  4  2  2   /A  14.9349513    -.0223  14.9349290   Err  .5D-04        /A   -/A   
 13:  5  1  4  4  1  3   /A  14.9780840     .0250  14.9781090   Err  .5D-04        /A   -/A   
 14:  6  1  6  5  1  5   /A  15.2617606    -.0236  15.2617370   Err  .5D-04        /A   -/A   
 15:  6  0  6  5  0  5   /A  15.5563513     .0127  15.5563640   Err  .5D-04        /A   -/A   
 16:  6  2  5  5  2  4   /A  16.7142835     .0055  16.7142890   Err  .5D-04        /A   -/A   
 17:  6  3  3  5  3  2   /A  17.3867323    -.0123  17.3867200   Err  .5D-04        /A   -/A   
 18:  7  1  7  6  1  6   /A  17.6950991    -.0371  17.6950620   Err  .5D-04        /A   -/A   
 19:  6  1  5  5  1  4   /A  17.7569633     .0397  17.7570030   Err  .5D-04        /A   -/A   
 20:  7  0  7  6  0  6   /A  17.8843270    -.0060  17.8843210   Err  .5D-04        /A   -/A   
 21:  6  2  4  5  2  3   /A  18.1105780    -.0210  18.1105570   Err  .5D-04        /A   -/A   
 22:  3 K   0  2 K   0   /E   8.2551690    -.0240   8.2551450   Err  .5D-04        /E   -/E   
 23:  4 K  -1  3 K  -1   /E  10.3030004    -.0004  10.3030000   Err  .5D-04        /E   -/E   
 24:  4 K   0  3 K   0   /E  10.7898793    -.0593  10.7898200   Err  .5D-04        /E   -/E   
 25:  4 K  -2  3 K  -2   /E  11.3836485     .0015  11.3836500   Err  .5D-04        /E   -/E   
 26:  5 K  -1  4 K  -1   /E  12.7968673     .0527  12.7969200   Err  .5D-04        /E   -/E   
 27:  5 K   0  4 K   0   /E  13.2060226    -.0526  13.2059700   Err  .5D-04        /E   -/E   
 28:  5 K   1  4 K   1   /E  14.9523139     .0211  14.9523350   Err  .5D-04        /E   -/E   
 29:  6 K  -1  5 K  -1   /E  15.2580861     .0639  15.2581500   Err  .5D-04        /E   -/E   
 30:  6 K   0  5 K   0   /E  15.5533162    -.0282  15.5532880   Err  .5D-04        /E   -/E   
 31:  6 K  -2  5 K  -2   /E  16.7424547    -.0147  16.7424400   Err  .5D-04        /E   -/E   
 32:  7 K  -1  6 K  -1   /E  17.6909402     .0528  17.6909930   Err  .5D-04        /E   -/E   
 33:  6 K   1  5 K   1   /E  17.7317219    -.0269  17.7316950   Err  .5D-04        /E   -/E   
 34:  7 K   0  6 K   0   /E  17.8812135    -.0195  17.8811940   Err  .5D-04        /E   -/E   
Maximum (obs-calc)/err in line  29    .0000639

RMS deviations (MHz), B and V sorted
 B  V   n splittings MHz
 B  V   n abs. freq. MHz
 1  1  34           .027784           .034321

           Parameters  and  Errors
BJ            1.412971801 {  .000001997}
BK            2.752504960 {  .000071944}
B-             .226073516 {  .000001702}
DJ             .245640E-6 {  .026964E-6}
DJK           6.609346E-6 {  .347031E-6}
DK             .000000E-6 {     fixed  }
dj             .000000E-6 {     fixed  }
dk             .000000E-6 {     fixed  }
Vss            .000000E-6 {     fixed  }
Vcc            .000000E-6 {     fixed  }
mu_x           .300000000 {     fixed  }
mu_y          1.500000000 {     fixed  }
mu_z          4.900000000 {     fixed  }
P_x            .000000E-6 {     fixed  }
P_y            .000000E-6 {     fixed  }
P_z            .000000E-6 {     fixed  }
F           160.193440082 {     derived} 
V1n           4603.975467 {    1.085137} 
V2n            .000000E-6 {     fixed  } 
rho            .017340161 {     derived} 
beta          2.627353686 {     derived} 
gamma          .000000E-6 {     derived} 
Dpi2J         -.000130695 {  .000002978} 
F0          157.690000000 {     fixed  } 
epsil          .000000E-6 {     fixed  } 
delta         2.179174746 {  .000441777} 

Standard Deviation        .032401 MHz

------------------------------------ B =  1
Rotational Constants and Errors (in GHz)
     B_z       4.165476761        .000072692
     B_x       1.639045317        .000002455
     B_y       1.186898285        .000002781
Ray's kappa    -.69640
F0(calc)     157.690000000        .000000000
I_alpha        3.204889784        .000000000
<(i,x)  <(i,y)  <(i,z)       34.8575       90.0000      124.8575
<(i,x) d<(i,y) d<(i,z)         .0253         .0000         .0253

V1n_1      1.837130 kj +/-  .000433 kj          .438780 kcal +/-  .000103 kcal
         153.572070 cm +/-    .0362 cm    s=  12.773378


Errors of fitted linear combinations
    .000001997     .000071944     .000001702     .000000027     .000000347
    .000002978    1.085136722     .000441777

Correlation Matrix of fitted linear combinations 
BJ      1.000
BK      -.363  1.000
B-      -.126   .439  1.000
DJ       .640   .045  -.381  1.000
DJK      .428  -.370   .291  -.245  1.000
Dpi2J_  -.270   .095   .165   .061  -.044  1.000
V1n_1    .217  -.320  -.209   .008  -.135  -.552  1.000
delta_   .201  -.303  -.173  -.065  -.049  -.652   .908  1.000
strongest correlation between  8 and  7 (  .9084)

Freedom Cofreedom Matrix of linear comb.
BJ       .264
BK       .865   .504
B-       .901   .753   .540
DJ       .498   .885   .838   .283
DJK      .760   .960   .972   .822   .451
Dpi2J_   .865   .901   .908   .885   .969   .547
V1n_1    .974   .973   .988   .992   .964   .906   .381
delta_   .984   .972   .989   .996   .994   .832   .477   .366
minimum cofreedom between  8 and  7 (  .4768)

Eigenvalues and Eigenvector Matrix of SVD-FIT 

.424423D-01   -.731  .148  .132 -.561 -.077  .125 -.217 -.206
.644391D-01    .100  .171  .031  .430 -.013  .291 -.559 -.615
.104564D+00    .383 -.233  .258 -.461  .678  .006 -.202 -.140
.228193D+00    .140  .705  .648  .041 -.009 -.206  .061  .127
.469591D+00    .029  .188 -.409 -.097  .020 -.808 -.354 -.092
.118873D+01    .274 -.391  .361 -.230 -.637 -.235  .053 -.353
.180675D+01   -.059 -.280  .253  .115 -.151  .007 -.663  .615
.409530D+01    .459  .363 -.366 -.458 -.323  .387 -.169  .180

Stop - Program terminated.
