# Supplementary material for: Microwave spectra, molecular geometries, and internal rotation of CH3 in N-methylimidazole⋯H2O and 2-methylimidazole⋯H2O Complexes
Source: Phys Chem Chem Phys. 2022 May 6;24(20):12354–62. doi: 10.1039/d1cp05526g (PMC9131724; doi:10.1039/d1cp05526g)
Supplement: CP-024-D1CP05526G-s002 [file CP-024-D1CP05526G-s002.txt]

  BEGIN PROGRAM   
 time 16:43:38:44
  THIS OUTPUT IS FROM BELGI38 
  EPSI=   0.000000000000000E+000 IBUG1=            0 IBUG2=            0 IBUG3= 
           0 IBGTME=            0 IBGVTDV=            0IBUG4=            0
 KTRONC =  10 IRMW=   1
   CONSTANTS IN CM-1 OR IN MHZ?  :DA
CM-1
 &CSTE
 OA      =  0.123196505088603     ,
 B       =  7.580018121247201E-002,
 C       =  4.137096586243500E-002,
 DJ      =  7.772000000000000E-009,
 DJK     =  2.427600000000000E-007,
 DK      =  0.000000000000000E+000,
 ODELN   =  0.000000000000000E+000,
 ODELK   =  0.000000000000000E+000,
 HJ      =  0.000000000000000E+000,
 HJK     =  0.000000000000000E+000,
 HKJ     =  0.000000000000000E+000,
 HK      =  0.000000000000000E+000,
 OHJ     =  0.000000000000000E+000,
 OHJK    =  0.000000000000000E+000,
 OHK     =  0.000000000000000E+000,
 FV      =  0.000000000000000E+000,
 OFV     =  0.000000000000000E+000,
 GV      =  0.000000000000000E+000,
 ALV     =  0.000000000000000E+000,
 AK1     =  0.000000000000000E+000,
 AK2     =  0.000000000000000E+000,
 AK3     =  0.000000000000000E+000,
 AK4     =  0.000000000000000E+000,
 AK5     =  0.000000000000000E+000,
 AK6     =  0.000000000000000E+000,
 AK7     =  0.000000000000000E+000,
 DAB     = -3.432231595251900E-002,
 ODAB    =  0.000000000000000E+000,
 DABJ    =  0.000000000000000E+000,
 DABK    =  0.000000000000000E+000,
 OLV     =  0.000000000000000E+000,
 C1      =  0.000000000000000E+000,
 C2      =  0.000000000000000E+000,
 C3      =  0.000000000000000E+000,
 HLKJ    =  0.000000000000000E+000,
 AK5J    =  0.000000000000000E+000,
 C2J     =  0.000000000000000E+000,
 GVJ     =  0.000000000000000E+000,
 AK2J    =  0.000000000000000E+000,
 C1J     =  0.000000000000000E+000,
 ANV     =  0.000000000000000E+000,
 BK2     =  0.000000000000000E+000,
 AMV     =  0.000000000000000E+000,
 DAC     =  0.000000000000000E+000,
 DBC     =  0.000000000000000E+000,
 C4      =  0.000000000000000E+000,
 ODELTA  =  0.000000000000000E+000,
 DELTA   =  0.000000000000000E+000,
 AK1J    =  0.000000000000000E+000,
 AK5K    =  0.000000000000000E+000,
 AK2K    =  0.000000000000000E+000,
 AK1K    =  0.000000000000000E+000,
 AK3J    =  0.000000000000000E+000,
 AK3K    =  0.000000000000000E+000,
 BK1     =  0.000000000000000E+000,
 AK7J    =  0.000000000000000E+000,
 C11     =  0.000000000000000E+000,
 ODAB6   =  0.000000000000000E+000,
 AK6K    =  0.000000000000000E+000,
 AK7K    =  0.000000000000000E+000,
 AK66    =  0.000000000000000E+000,
 AK6J    =  0.000000000000000E+000,
 AK3B    =  0.000000000000000E+000,
 AK4B    =  0.000000000000000E+000,
 DELTAB  =  0.000000000000000E+000,
 ODELTB  =  0.000000000000000E+000,
 C4J     =  0.000000000000000E+000,
 C4K     =  0.000000000000000E+000,
 C1K     =  0.000000000000000E+000,
 C2K     =  0.000000000000000E+000,
 C12     =  0.000000000000000E+000,
 ANVJ    =  0.000000000000000E+000,
 AMVJ    =  0.000000000000000E+000,
 AK3JJ   =  0.000000000000000E+000,
 BK2J    =  0.000000000000000E+000,
 BK1J    =  0.000000000000000E+000,
 AK3KJ   =  0.000000000000000E+000,
 BK1K    =  0.000000000000000E+000,
 AK3KK   =  0.000000000000000E+000,
 C3J     =  0.000000000000000E+000,
 C12J    =  0.000000000000000E+000,
 AK2JJ   =  0.000000000000000E+000,
 AK1JJ   =  0.000000000000000E+000,
 AK2JK   =  0.000000000000000E+000,
 AK1JK   =  0.000000000000000E+000,
 AK3BJ   =  0.000000000000000E+000,
 AK4BJ   =  0.000000000000000E+000,
 AK3BB   =  0.000000000000000E+000,
 AK4BB   =  0.000000000000000E+000,
 ESPOIR  =  0.000000000000000E+000,
 AK9     =  0.000000000000000E+000,
 V12J    =  0.000000000000000E+000,
 V12K    =  0.000000000000000E+000,
 DAC12   =  0.000000000000000E+000,
 DBC12   =  0.000000000000000E+000,
 DACJ    =  0.000000000000000E+000,
 DBCJ    =  0.000000000000000E+000,
 ODABJ   =  0.000000000000000E+000,
 RHOB    =  0.000000000000000E+000,
 RHOC    =  0.000000000000000E+000,
 F       =   5.25997221700000     ,
 RHO     =  0.000000000000000E+000,
 V3      =   156.697855481640     ,
 V6      =  0.000000000000000E+000,
 V9      =  0.000000000000000E+000,
 V12     =  0.000000000000000E+000,
 RHORHO  =  2.210000000000000E-002,
 ODABK   =  0.000000000000000E+000,
 DACK    =  0.000000000000000E+000,
 V9J     =  0.000000000000000E+000,
 V9K     =  0.000000000000000E+000,
 C11J    =  0.000000000000000E+000,
 C11K    =  0.000000000000000E+000,
 DABJJ   =  0.000000000000000E+000,
 DABJK   =  0.000000000000000E+000,
 ODABJJ  =  0.000000000000000E+000,
 ODABJK  =  0.000000000000000E+000
 /
  NBRE OF PARAMETERS TO FIT            8
  PARAMETER TO BE FIT 
  PARA = OA    
  PARA = B     
  PARA = C     
  PARA = DJK   
  PARA = V3    
  PARA = RHORHO
  PARA = DAB   
  PARA = FV    
  VIB.ENERGY TO BE FITTED? ITO=            0
  NUMBER OF ITERATIONS=            6
  MAXIMUM VALUE OF J=            7
          37          18
  BEGIN DO 4   
 time 16:43:38:59
  END   DO 4   
 time 16:43:40:41
 S(BEFORE FITTING)=    4934568.86886478     
  S=    453.439120723719      NOFIT=           32NPP=            8 SMW= 
   392.689797616419      SIR=   0.000000000000000E+000 NFITMW=           32
  NFITIR=            0           0 SMW0=    392.689797616419      SMW1= 
  0.000000000000000E+000 NFITMW0=           32 NFITMW1=            0 SIG004= 
   392.689797616419      NFIT004=           32 SIG080=   0.000000000000000E+000
  NFIT080=            0 SIG010=   0.000000000000000E+000 NFIT010=            0
  SIG100=   0.000000000000000E+000 NFIT100=            0 SIG020= 
  0.000000000000000E+000 NFIT020=            0 SIG200=   0.000000000000000E+000
  NFIT200=            0 SIG045=   0.000000000000000E+000 NFIT045=            0
  SGST0=   0.000000000000000E+000 NGST0=            0 SW070= 
  0.000000000000000E+000 NFIT070=            0 SMW2=   0.000000000000000E+000
  NFIMW2=            0 SIG1M0=   0.000000000000000E+000 NFIT1M0=            0
  SIG10=   0.000000000000000E+000 NFIT10=            0 SIG21= 
  0.000000000000000E+000 NFIT21=            0 SMW3=   0.000000000000000E+000
  NFIMW3=            0 SIR32=   0.000000000000000E+000 NFIR32=           0
  SMW4=   0.000000000000000E+000 NFIMW4=            0 SMWA=
   118.217760534628      NFITMWA=          18 SWME=   578.360426955864     
  NFITMWE=          14

 NUMBER OF DATA INCLUDED IN THE FIT=     32
 rank of the matrix           8
  IFAIL=            0
 ACC=    1.00000000000000     

STATE  CONSTANT    OLD VALUE             VARIATION             NEW VALUE             STD.DEV.            VARIA/STV     CONST/STV
   1  OA         0.123196505088603    -0.001255613598748     0.121940891489855     0.002425844181808    -0.5175986      0.50E+02
   1  B          0.075800181212472     0.001188519017311     0.076988700229783     0.002422093267534     0.4906991      0.32E+02
   1  C          0.041370965862435    -0.000059747720544     0.041311218141891     0.000178387740085    -0.3349318      0.23E+03
   1  DJK        0.000000242760000    -0.000000097867472     0.000000144892528     0.000000608146284    -0.1609275      0.24E+00
   1  V3       156.697855481640005    -5.279989767822542   151.417865713817463    18.935015774053134    -0.2788479      0.80E+01
   1  RHORHO     0.022100000000000    -0.004062319933834     0.018037680066166     0.007133169178122    -0.5694972      0.25E+01
   1  DAB       -0.034322315952519    -0.000872680333397    -0.035194996285916     0.001722139547418    -0.5067419     -0.20E+02
   1  FV         0.000000000000000     0.000212554763723     0.000212554763723     0.000638446835730     0.3329248      0.33E+00
  OA     =      0.12194089148985507,
  B      =      0.07698870022978344,
  C      =      0.04131121814189129,
  DJK    =      0.00000014489252827,
  V3     =    151.41786571381746285,
  RHORHO =      0.01803768006616596,
  DAB    =     -0.03519499628591558,
  FV     =      0.00021255476372287,

 STANDARD DEVIATION BEFORE=           453.439121

 *** END OF CYCLE NO.   1 *** 
 time 16:43:40:45
  BEGIN DO 4   
 time 16:43:40:45
  END   DO 4   
 time 16:43:42:11
 S(BEFORE FITTING)=    10844659.2257601     
  S=    672.205921629183      NOFIT=           32NPP=            8 SMW= 
   582.147404705204      SIR=   0.000000000000000E+000 NFITMW=           32
  NFITIR=            0           0 SMW0=    582.147404705204      SMW1= 
  0.000000000000000E+000 NFITMW0=           32 NFITMW1=            0 SIG004= 
   582.147404705204      NFIT004=           32 SIG080=   0.000000000000000E+000
  NFIT080=            0 SIG010=   0.000000000000000E+000 NFIT010=            0
  SIG100=   0.000000000000000E+000 NFIT100=            0 SIG020= 
  0.000000000000000E+000 NFIT020=            0 SIG200=   0.000000000000000E+000
  NFIT200=            0 SIG045=   0.000000000000000E+000 NFIT045=            0
  SGST0=   0.000000000000000E+000 NGST0=            0 SW070= 
  0.000000000000000E+000 NFIT070=            0 SMW2=   0.000000000000000E+000
  NFIMW2=            0 SIG1M0=   0.000000000000000E+000 NFIT1M0=            0
  SIG10=   0.000000000000000E+000 NFIT10=            0 SIG21= 
  0.000000000000000E+000 NFIT21=            0 SMW3=   0.000000000000000E+000
  NFIMW3=            0 SIR32=   0.000000000000000E+000 NFIR32=           0
  SMW4=   0.000000000000000E+000 NFIMW4=            0 SMWA=
   605.382874118079      NFITMWA=          18 SWME=   550.834923988883     
  NFITMWE=          14

 NUMBER OF DATA INCLUDED IN THE FIT=     32
 rank of the matrix           8
  IFAIL=            0
 ACC=    1.00000000000000     

STATE  CONSTANT    OLD VALUE             VARIATION             NEW VALUE             STD.DEV.            VARIA/STV     CONST/STV
   1  OA         0.121940891489855    -0.000198322751916     0.121742568737939     0.004368788588019    -0.0453954      0.28E+02
   1  B          0.076988700229783     0.000213180379327     0.077201880609110     0.004434428481743     0.0480739      0.17E+02
   1  C          0.041311218141891     0.000007191032282     0.041318409174173     0.000212672624413     0.0338127      0.19E+03
   1  DJK        0.000000144892528    -0.000000000119488     0.000000144773041     0.000000875394582    -0.0001365      0.17E+00
   1  V3       151.417865713817463    -0.749632626966559   150.668233086850904    33.732876849513936    -0.0222226      0.45E+01
   1  RHORHO     0.018037680066166    -0.000046518237104     0.017991161829062     0.010507997637655    -0.0044269      0.17E+01
   1  DAB       -0.035194996285916    -0.000099586699993    -0.035294582985909     0.002881196125610    -0.0345644     -0.12E+02
   1  FV         0.000212554763723    -0.000029897958709     0.000182656805014     0.000730153611807    -0.0409475      0.25E+00
  OA     =      0.12174256873793934,
  B      =      0.07720188060911007,
  C      =      0.04131840917417334,
  DJK    =      0.00000014477304052,
  V3     =    150.66823308685090410,
  RHORHO =      0.01799116182906185,
  DAB    =     -0.03529458298590907,
  FV     =      0.00018265680501365,

 STANDARD DEVIATION BEFORE=           672.205922

 *** END OF CYCLE NO.   2 *** 
 time 16:43:42:14
  BEGIN DO 4   
 time 16:43:42:14
  END   DO 4   
 time 16:43:43:86
 S(BEFORE FITTING)=    16019.6596598456     
  S=    25.8357469247597      NOFIT=           32NPP=            8 SMW= 
   22.3744131625876      SIR=   0.000000000000000E+000 NFITMW=           32
  NFITIR=            0           0 SMW0=    22.3744131625876      SMW1= 
  0.000000000000000E+000 NFITMW0=           32 NFITMW1=            0 SIG004= 
   22.3744131625876      NFIT004=           32 SIG080=   0.000000000000000E+000
  NFIT080=            0 SIG010=   0.000000000000000E+000 NFIT010=            0
  SIG100=   0.000000000000000E+000 NFIT100=            0 SIG020= 
  0.000000000000000E+000 NFIT020=            0 SIG200=   0.000000000000000E+000
  NFIT200=            0 SIG045=   0.000000000000000E+000 NFIT045=            0
  SGST0=   0.000000000000000E+000 NGST0=            0 SW070= 
  0.000000000000000E+000 NFIT070=            0 SMW2=   0.000000000000000E+000
  NFIMW2=            0 SIG1M0=   0.000000000000000E+000 NFIT1M0=            0
  SIG10=   0.000000000000000E+000 NFIT10=            0 SIG21= 
  0.000000000000000E+000 NFIT21=            0 SMW3=   0.000000000000000E+000
  NFIMW3=            0 SIR32=   0.000000000000000E+000 NFIR32=           0
  SMW4=   0.000000000000000E+000 NFIMW4=            0 SMWA=
   22.3021823302600      NFITMWA=          18 SWME=   22.4669401556195     
  NFITMWE=          14

 NUMBER OF DATA INCLUDED IN THE FIT=     32
 rank of the matrix           8
  IFAIL=            0
 ACC=    1.00000000000000     

STATE  CONSTANT    OLD VALUE             VARIATION             NEW VALUE             STD.DEV.            VARIA/STV     CONST/STV
   1  OA         0.121742568737939     0.000005576274821     0.121748145012761     0.000163889354761     0.0340246      0.74E+03
   1  B          0.077201880609110    -0.000005534616322     0.077196345992788     0.000166211107922    -0.0332987      0.46E+03
   1  C          0.041318409174173    -0.000000155423781     0.041318253750392     0.000008185891362    -0.0189868      0.50E+04
   1  DJK        0.000000144773041    -0.000000000245868     0.000000144527173     0.000000033508294    -0.0073375      0.43E+01
   1  V3       150.668233086850904     0.014013531348951   150.682246618199855     1.262205295006938     0.0111024      0.12E+03
   1  RHORHO     0.017991161829062     0.000002708168399     0.017993869997461     0.000392869822509     0.0068933      0.46E+02
   1  DAB       -0.035294582985909     0.000004033805986    -0.035290549179924     0.000106820988596     0.0377623     -0.33E+03
   1  FV         0.000182656805014     0.000000616052268     0.000183272857282     0.000028120513313     0.0219076      0.65E+01
  OA     =      0.12174814501276057,
  B      =      0.07719634599278782,
  C      =      0.04131825375039192,
  DJK    =      0.00000014452717261,
  V3     =    150.68224661819985499,
  RHORHO =      0.01799386999746098,
  DAB    =     -0.03529054917992352,
  FV     =      0.00018327285728167,

 STANDARD DEVIATION BEFORE=            25.835747

 *** END OF CYCLE NO.   3 *** 
 time 16:43:43:89
  BEGIN DO 4   
 time 16:43:43:89
  END   DO 4   
 time 16:43:45:55
 S(BEFORE FITTING)=    8053.49215004749     
  S=    18.3183561740306      NOFIT=           32NPP=            8 SMW= 
   15.8641618022820      SIR=   0.000000000000000E+000 NFITMW=           32
  NFITIR=            0           0 SMW0=    15.8641618022820      SMW1= 
  0.000000000000000E+000 NFITMW0=           32 NFITMW1=            0 SIG004= 
   15.8641618022820      NFIT004=           32 SIG080=   0.000000000000000E+000
  NFIT080=            0 SIG010=   0.000000000000000E+000 NFIT010=            0
  SIG100=   0.000000000000000E+000 NFIT100=            0 SIG020= 
  0.000000000000000E+000 NFIT020=            0 SIG200=   0.000000000000000E+000
  NFIT200=            0 SIG045=   0.000000000000000E+000 NFIT045=            0
  SGST0=   0.000000000000000E+000 NGST0=            0 SW070= 
  0.000000000000000E+000 NFIT070=            0 SMW2=   0.000000000000000E+000
  NFIMW2=            0 SIG1M0=   0.000000000000000E+000 NFIT1M0=            0
  SIG10=   0.000000000000000E+000 NFIT10=            0 SIG21= 
  0.000000000000000E+000 NFIT21=            0 SMW3=   0.000000000000000E+000
  NFIMW3=            0 SIR32=   0.000000000000000E+000 NFIR32=           0
  SMW4=   0.000000000000000E+000 NFIMW4=            0 SMWA=
   16.1352239514856      NFITMWA=          18 SWME=   15.5086934484335     
  NFITMWE=          14

 NUMBER OF DATA INCLUDED IN THE FIT=     32
 rank of the matrix           8
  IFAIL=            0
 ACC=    1.00000000000000     

STATE  CONSTANT    OLD VALUE             VARIATION             NEW VALUE             STD.DEV.            VARIA/STV     CONST/STV
   1  OA         0.121748145012761     0.000000026171487     0.121748171184248     0.000116237441755     0.0002252      0.10E+04
   1  B          0.077196345992788    -0.000000025030744     0.077196320962044     0.000117885811664    -0.0002123      0.65E+03
   1  C          0.041318253750392     0.000000000926699     0.041318254677091     0.000005803938795     0.0001597      0.71E+04
   1  DJK        0.000000144527173     0.000000000008433     0.000000144535606     0.000000023761675     0.0003549      0.61E+01
   1  V3       150.682246618199855     0.000230569749098   150.682477187948962     0.895353178607930     0.0002575      0.17E+03
   1  RHORHO     0.017993869997461     0.000000073662487     0.017993943659948     0.000278718263985     0.0002643      0.65E+02
   1  DAB       -0.035290549179924     0.000000017293707    -0.035290531886216     0.000075789267979     0.0002282     -0.47E+03
   1  FV         0.000183272857282    -0.000000002973654     0.000183269883628     0.000019937591512    -0.0001491      0.92E+01
  OA     =      0.12174817118424802,
  B      =      0.07719632096204412,
  C      =      0.04131825467709133,
  DJK    =      0.00000014453560563,
  V3     =    150.68247718794896173,
  RHORHO =      0.01799394365994758,
  DAB    =     -0.03529053188621608,
  FV     =      0.00018326988362774,

 STANDARD DEVIATION BEFORE=            18.318356
  PROGRAM HAS    CONVERGED AFTER            4 ITERATIONS
 time 16:43:45:58
  singular values and singular right vectors
  
  0.541E+01 0.197E+01 0.518E+00 0.830E-01 0.150E-01 0.317E-02 0.720E-04 0.143E-05
  
 -0.417E+00-0.132E+00 0.170E+00-0.265E+00-0.112E+00-0.789E+00 0.123E+00-0.244E+00
 -0.413E+00-0.133E+00 0.272E+00-0.255E+00-0.636E-02 0.161E+00 0.133E+00 0.794E+00
 -0.358E+00 0.752E-01-0.757E+00 0.296E-01-0.814E-03 0.906E-01 0.533E+00-0.124E-01
  0.410E+00 0.157E-02-0.225E+00-0.883E+00-0.191E-01 0.332E-01-0.168E-02 0.471E-03
  0.115E+00-0.683E+00-0.629E-01 0.503E-01 0.708E+00-0.587E-01 0.917E-01-0.148E-01
 -0.896E-01 0.689E+00 0.164E+00-0.100E+00 0.682E+00-0.760E-01 0.952E-01-0.149E-01
 -0.409E+00-0.134E+00 0.316E+00-0.250E+00 0.687E-02 0.577E+00 0.965E-01-0.557E+00
 -0.413E+00-0.455E-02-0.377E+00-0.965E-01 0.143E+00 0.196E-01-0.810E+00 0.154E-01
  correlation matrix 
  
   1 OA        1.0000
   2 B        -0.9999   1.0000
   3 C         0.7676  -0.7591   1.0000
   4 DJK      -0.9972   0.9963  -0.8041   1.0000
   5 V3        0.9937  -0.9921   0.8345  -0.9977   1.0000
   6 RHORHO    0.9932  -0.9916   0.8368  -0.9975   1.0000   1.0000
   7 DAB       1.0000  -1.0000   0.7634  -0.9967   0.9930   0.9925   1.0000
   8 FV       -0.7006   0.6910  -0.9951   0.7417  -0.7760  -0.7786  -0.6959   1.0000
                    1        2        3        4        5        6        7        8

     UPPER STATE    LOWER STATE      OBSERVATION          CALCULATION       TME      WEIGHT     FITTED OR NO
   VT J KA KC PARITY   VT J KA KC PARITY
   0   3   0   3 +   0   2   0   2 +     8665.761(  5)     8665.768   -0.007            39.33449087  39.04543196
   0   3   1   3 +   0   2   1   2 +     8143.195(  5)     8143.202   -0.007            39.38635764  39.11472965
   0   3   2   2 -   0   2   2   1 -     8922.046(  5)     8922.106   -0.060            39.71238931  39.41477989
   0   3   2   1 +   0   2   2   0 +     9178.510(  5)     9178.519   -0.010            39.72314289  39.41698045
   0   3   1   2 -   0   2   1   1 -     9617.975(  5)     9617.950    0.025            39.48492936  39.16410907
   0   4   1   4 +   0   3   1   3 +    10792.431(  5)    10792.425    0.006            39.74635417  39.38635764
   0   4   0   4 +   0   3   0   3 +    11297.041(  5)    11297.058   -0.017            39.71132017  39.33449087
   0   4   2   3 -   0   3   2   2 -    11844.492(  5)    11844.522   -0.031            40.10748004  39.71238931
   0   4   3   2 +   0   3   3   1 +    12012.627(  5)    12012.788   -0.161            40.57331804  40.17261458
   0   4   3   1 -   0   3   3   0 -    12045.675(  5)    12045.820   -0.145            40.57460574  40.17280045
   0   5   0   5 +   0   4   0   4 +    13802.487(  5)    13802.514   -0.027            40.17172249  39.71132017
   0   5   3   3 +   0   4   3   2 +    15043.989(  5)    15044.074   -0.085            41.07513435  40.57331804
   0   5   3   2 -   0   4   3   1 -    15156.703(  5)    15156.723   -0.020            41.08017960  40.57460574
   0   5   1   4 -   0   4   1   3 -    15754.432(  5)    15754.245    0.187            40.43516471  39.90965966
   0   6   1   6 +   0   5   1   5 +    15969.024(  5)    15968.967    0.057            40.72599362  40.19332623
   0   6   0   6 +   0   5   0   5 +    16244.832(  5)    16244.850   -0.018            40.71359236  40.17172249
   0   6   2   5 -   0   5   2   4 -    17550.682(  5)    17550.562    0.120            41.18402938  40.59860564
   0   6   3   4 +   0   5   3   3 +    18072.133(  5)    18072.076    0.057            41.67795391  41.07513435
   0   3  -1   2     0   2  -1   1       8153.224(  5)     8153.232   -0.008            39.75449115  39.48252862
   0   3   0   3     0   2   0   2       8657.130(  5)     8657.185   -0.054            39.70278974  39.41401715
   0   3   1   3     0   2   1   2       9594.055(  5)     9593.911    0.143            39.85409421  39.53407577
   0   4  -1   3     0   3  -1   2      10793.170(  5)    10793.090    0.080            40.11450988  39.75449115
   0   4   0   4     0   3   0   3      11291.210(  5)    11291.289   -0.079            40.07942659  39.70278974
   0   4   3   2     0   3   3   1      12018.764(  5)    12018.831   -0.067            40.96229684  40.56139179
   0   5   0   5     0   4   0   4      13798.637(  5)    13798.703   -0.067            40.53970178  40.07942659
   0   5   3   3     0   4   3   2      15089.117(  5)    15089.078    0.040            41.46561428  40.96229684
   0   5   1   5     0   4   1   4      15727.952(  5)    15727.998   -0.046            40.80265756  40.27802801
   0   6   0   6     0   5   0   5      16241.502(  5)    16241.595   -0.093            41.08146306  40.53970178
   0   4   1   4     0   3   1   3      12709.239(  5)    12709.216    0.023            40.27802801  39.85409421
   0   5   1   5     0   4   1   4      15727.952(  5)    15727.998   -0.046            40.80265756  40.27802801
   0   6  -1   5     0   5  -1   4      15965.404(  5)    15965.250    0.154            41.09394177  40.56139835
   0   6  -2   4     0   5  -2   3      17575.243(  5)    17575.218    0.025            41.54985725  40.96361109

 STD.DEV.(UNITLESS)  =          18.31834881 NB.DATA=   32

 RMS.DEV.MW(UNITLESS)     =              15.8642    32

 RMS.DEV.MW TYPE A(UNITLESS)=              16.1359    18

 RMS.DEV.MW TYPE E(UNITLESS)=              15.5078    14

 RMS.DEV.MW(UNITLESS)VT=0 =              15.8642    32

 RMS.DEV.MW(UNITLESS)VT=1 =               0.0000     0

 RMS.DEV.MW(UNITLESS)VT=2 =               0.0000     0

 RMS.DEV.MW(UNITLESS)VT=3 =               0.0000     0

 RMS.DEV.MW(UNITLESS)VT=4 =               0.0000     0

 RMS.DEV.IR(UNITLESS)       =             0.000000     0

 RMS.DEV.IR(UNITLESS) V=1-0 =             0.000000     0

 RMS.DEV.IR(UNITLESS) V=2-1 =             0.000000     0

 RMS.DEV.IR(UNITLESS) V=3-2 =             0.000000     0

 RMS.DEV.GROUND STATE DIFF. VT=0) =               0.0000     0

 STD.MW. W=0.003MHZ           15.864155    32

 STD.MW. W=0.010MHZ            0.000000     0

 RMS.MW. W=0.020MHZ            0.000000     0

 RMS.MW. W=0.045MHZ            0.000000     0

 RMS.MW. W=0.070MHZ            0.000000     0

 STD.MW. W=0.080MHZ            0.000000     0

 RMS.MW. W=0.100MHZ            0.000000     0

 RMS.MW. W=0.200MHZ            0.000000     0

 RMS.MW. W=1.000MHZ            0.000000     0

 RMS.DEV.MICRONDE VT=0(MHZ)=               0.0793

 RMS.DEV.MICRONDE VT=1(MHZ)=               0.0000

 RMS.DEV.MICRONDE VT=2(MHZ)=               0.0000

 RMS.DEV.MICRONDE VT=3(MHZ)=               0.0000

 RMS.DEV.MICRONDE VT=4(MHZ)=               0.0000

 RMS.DEV.MICRONDE "A" (MHZ)=               0.0807

 RMS.DEV.MICRONDE "E" (MHZ)=               0.0775

 RMS.DEV.IR(CM-1)       =             0.000000

 RMS.DEV.IR(CM-1) V=1-0 =             0.000000

 RMS.DEV.IR(CM-1) V=2-1 =             0.000000

 RMS.DEV.IR(CM-1) V=3-2 =             0.000000

 RMS.DEV.GROUND STATE DIFF.VT=0 (CM-1)) =             0.000000

 RMS.DEV.MICROWAVE,WEIGHT=0.003MHZ              0.0793 MHZ

 RMS.DEV.MICROWAVE,WEIGHT=0.010MHZ              0.0000 MHZ

 RMS.DEV.MICROWAVE,WEIGHT=0.020MHZ              0.0000 MHZ

 RMS.DEV.MICROWAVE,WEIGHT=0.045MHZ              0.0000 MHZ

 RMS.DEV.MICROWAVE,WEIGHT=0.070MHZ              0.0000 MHZ

 RMS.DEV.MICROWAVE,WEIGHT=0.080MHZ              0.0000 MHZ

 RMS.DEV.MICROWAVE,WEIGHT=0.100MHZ              0.0000 MHZ

 RMS.DEV.MICROWAVE,WEIGHT=0.200MHZ              0.0000 MHZ

 RMS.DEV.MICROWAVE,WEIGHT=1.000MHZ              0.0000 MHZ
  END LINECAL   
 time 16:43:47:41
