# Supplementary material for: Microwave spectra, molecular geometries, and internal rotation of CH3 in N-methylimidazole⋯H2O and 2-methylimidazole⋯H2O Complexes
Source: Phys Chem Chem Phys. 2022 May 6;24(20):12354–62. doi: 10.1039/d1cp05526g (PMC9131724; doi:10.1039/d1cp05526g)
Supplement: CP-024-D1CP05526G-s003 [file CP-024-D1CP05526G-s003.txt]

  BEGIN PROGRAM   
 time 17: 8:47:42
  THIS OUTPUT IS FROM BELGI38 
  EPSI=   0.000000000000000E+000 IBUG1=            0 IBUG2=            0 IBUG3= 
           0 IBGTME=            0 IBGVTDV=            0IBUG4=            0
 KTRONC =  10 IRMW=   1
   CONSTANTS IN CM-1 OR IN MHZ?  :DA
CM-1
 &CSTE
 OA      =  0.123196505088603     ,
 B       =  7.580018121247201E-002,
 C       =  4.137096586243500E-002,
 DJ      =  8.272000000000000E-009,
 DJK     = -6.037510000000000E-007,
 DK      =  0.000000000000000E+000,
 ODELN   =  0.000000000000000E+000,
 ODELK   =  0.000000000000000E+000,
 HJ      =  0.000000000000000E+000,
 HJK     =  0.000000000000000E+000,
 HKJ     =  0.000000000000000E+000,
 HK      =  0.000000000000000E+000,
 OHJ     =  0.000000000000000E+000,
 OHJK    =  0.000000000000000E+000,
 OHK     =  0.000000000000000E+000,
 FV      =  0.000000000000000E+000,
 OFV     =  0.000000000000000E+000,
 GV      =  0.000000000000000E+000,
 ALV     =  0.000000000000000E+000,
 AK1     =  0.000000000000000E+000,
 AK2     =  0.000000000000000E+000,
 AK3     =  0.000000000000000E+000,
 AK4     =  0.000000000000000E+000,
 AK5     =  0.000000000000000E+000,
 AK6     =  0.000000000000000E+000,
 AK7     =  0.000000000000000E+000,
 DAB     = -3.432231595251900E-002,
 ODAB    =  0.000000000000000E+000,
 DABJ    =  0.000000000000000E+000,
 DABK    =  0.000000000000000E+000,
 OLV     =  0.000000000000000E+000,
 C1      =  0.000000000000000E+000,
 C2      =  0.000000000000000E+000,
 C3      =  0.000000000000000E+000,
 HLKJ    =  0.000000000000000E+000,
 AK5J    =  0.000000000000000E+000,
 C2J     =  0.000000000000000E+000,
 GVJ     =  0.000000000000000E+000,
 AK2J    =  0.000000000000000E+000,
 C1J     =  0.000000000000000E+000,
 ANV     =  0.000000000000000E+000,
 BK2     =  0.000000000000000E+000,
 AMV     =  0.000000000000000E+000,
 DAC     =  0.000000000000000E+000,
 DBC     =  0.000000000000000E+000,
 C4      =  0.000000000000000E+000,
 ODELTA  =  0.000000000000000E+000,
 DELTA   =  0.000000000000000E+000,
 AK1J    =  0.000000000000000E+000,
 AK5K    =  0.000000000000000E+000,
 AK2K    =  0.000000000000000E+000,
 AK1K    =  0.000000000000000E+000,
 AK3J    =  0.000000000000000E+000,
 AK3K    =  0.000000000000000E+000,
 BK1     =  0.000000000000000E+000,
 AK7J    =  0.000000000000000E+000,
 C11     =  0.000000000000000E+000,
 ODAB6   =  0.000000000000000E+000,
 AK6K    =  0.000000000000000E+000,
 AK7K    =  0.000000000000000E+000,
 AK66    =  0.000000000000000E+000,
 AK6J    =  0.000000000000000E+000,
 AK3B    =  0.000000000000000E+000,
 AK4B    =  0.000000000000000E+000,
 DELTAB  =  0.000000000000000E+000,
 ODELTB  =  0.000000000000000E+000,
 C4J     =  0.000000000000000E+000,
 C4K     =  0.000000000000000E+000,
 C1K     =  0.000000000000000E+000,
 C2K     =  0.000000000000000E+000,
 C12     =  0.000000000000000E+000,
 ANVJ    =  0.000000000000000E+000,
 AMVJ    =  0.000000000000000E+000,
 AK3JJ   =  0.000000000000000E+000,
 BK2J    =  0.000000000000000E+000,
 BK1J    =  0.000000000000000E+000,
 AK3KJ   =  0.000000000000000E+000,
 BK1K    =  0.000000000000000E+000,
 AK3KK   =  0.000000000000000E+000,
 C3J     =  0.000000000000000E+000,
 C12J    =  0.000000000000000E+000,
 AK2JJ   =  0.000000000000000E+000,
 AK1JJ   =  0.000000000000000E+000,
 AK2JK   =  0.000000000000000E+000,
 AK1JK   =  0.000000000000000E+000,
 AK3BJ   =  0.000000000000000E+000,
 AK4BJ   =  0.000000000000000E+000,
 AK3BB   =  0.000000000000000E+000,
 AK4BB   =  0.000000000000000E+000,
 ESPOIR  =  0.000000000000000E+000,
 AK9     =  0.000000000000000E+000,
 V12J    =  0.000000000000000E+000,
 V12K    =  0.000000000000000E+000,
 DAC12   =  0.000000000000000E+000,
 DBC12   =  0.000000000000000E+000,
 DACJ    =  0.000000000000000E+000,
 DBCJ    =  0.000000000000000E+000,
 ODABJ   =  0.000000000000000E+000,
 RHOB    =  0.000000000000000E+000,
 RHOC    =  0.000000000000000E+000,
 F       =   5.25997221700000     ,
 RHO     =  0.000000000000000E+000,
 V3      =   156.697855481640     ,
 V6      =  0.000000000000000E+000,
 V9      =  0.000000000000000E+000,
 V12     =  0.000000000000000E+000,
 RHORHO  =  1.780000000000000E-002,
 ODABK   =  0.000000000000000E+000,
 DACK    =  0.000000000000000E+000,
 V9J     =  0.000000000000000E+000,
 V9K     =  0.000000000000000E+000,
 C11J    =  0.000000000000000E+000,
 C11K    =  0.000000000000000E+000,
 DABJJ   =  0.000000000000000E+000,
 DABJK   =  0.000000000000000E+000,
 ODABJJ  =  0.000000000000000E+000,
 ODABJK  =  0.000000000000000E+000
 /
  NBRE OF PARAMETERS TO FIT            7
  PARAMETER TO BE FIT 
  PARA = OA    
  PARA = B     
  PARA = C     
  PARA = DJK   
  PARA = V3    
  PARA = DAB   
  PARA = FV    
  VIB.ENERGY TO BE FITTED? ITO=            0
  NUMBER OF ITERATIONS=            6
  MAXIMUM VALUE OF J=            7
          35          21
  BEGIN DO 4   
 time 17: 8:47:56
  END   DO 4   
 time 17: 8:49:19
 S(BEFORE FITTING)=    652314252081.124     
  S=    164862.853618940      NOFIT=           31NPP=            7 SMW= 
   145059.971144432      SIR=   0.000000000000000E+000 NFITMW=           31
  NFITIR=            0           0 SMW0=    145059.971144432      SMW1= 
  0.000000000000000E+000 NFITMW0=           31 NFITMW1=            0 SIG004= 
   145059.971144432      NFIT004=           31 SIG080=   0.000000000000000E+000
  NFIT080=            0 SIG010=   0.000000000000000E+000 NFIT010=            0
  SIG100=   0.000000000000000E+000 NFIT100=            0 SIG020= 
  0.000000000000000E+000 NFIT020=            0 SIG200=   0.000000000000000E+000
  NFIT200=            0 SIG045=   0.000000000000000E+000 NFIT045=            0
  SGST0=   0.000000000000000E+000 NGST0=            0 SW070= 
  0.000000000000000E+000 NFIT070=            0 SMW2=   0.000000000000000E+000
  NFIMW2=            0 SIG1M0=   0.000000000000000E+000 NFIT1M0=            0
  SIG10=   0.000000000000000E+000 NFIT10=            0 SIG21= 
  0.000000000000000E+000 NFIT21=            0 SMW3=   0.000000000000000E+000
  NFIMW3=            0 SIR32=   0.000000000000000E+000 NFIR32=           0
  SMW4=   0.000000000000000E+000 NFIMW4=            0 SMWA=
   148389.022859773      NFITMWA=          21 SWME=   137807.440971190     
  NFITMWE=          10

 NUMBER OF DATA INCLUDED IN THE FIT=     31
 rank of the matrix           7
  IFAIL=            0
 ACC=    1.00000000000000     

STATE  CONSTANT    OLD VALUE             VARIATION             NEW VALUE             STD.DEV.            VARIA/STV     CONST/STV
   1  OA         0.123196505088603    -0.003722167558237     0.119474337530366     1.723555501814561    -0.0021596      0.69E-01
   1  B          0.075800181212472    -0.001270982915457     0.074529198297015     1.754589202847522    -0.0007244      0.42E-01
   1  C          0.041370965862435    -0.001864347924387     0.039506617938048     0.034585973810387    -0.0539047      0.11E+01
   1  DJK       -0.000000603751000     0.000000386936959    -0.000000216814041     0.000235146236861     0.0016455     -0.92E-03
   1  V3       156.697855481640005    -4.157797672814922   152.540057808825082   991.176585533219395    -0.0041948      0.15E+00
   1  DAB       -0.034322315952519    -0.002059814849730    -0.036382130802249     1.196852774014693    -0.0017210     -0.30E-01
   1  FV         0.000000000000000     0.000065988484067     0.000065988484067     0.123400396558120     0.0005348      0.53E-03
  OA     =      0.11947433753036571,
  B      =      0.07452919829701465,
  C      =      0.03950661793804761,
  DJK    =     -0.00000021681404143,
  V3     =    152.54005780882508247,
  DAB    =     -0.03638213080224895,
  FV     =      0.00006598848406725,

 STANDARD DEVIATION BEFORE=        164862.853619

 *** END OF CYCLE NO.   1 *** 
 time 17: 8:49:22
  BEGIN DO 4   
 time 17: 8:49:22
  END   DO 4   
 time 17: 8:50:90
 S(BEFORE FITTING)=    82565485.2167768     
  S=    1854.78531121503      NOFIT=           31NPP=            7 SMW= 
   1631.99348924200      SIR=   0.000000000000000E+000 NFITMW=           31
  NFITIR=            0           0 SMW0=    1631.99348924200      SMW1= 
  0.000000000000000E+000 NFITMW0=           31 NFITMW1=            0 SIG004= 
   1631.99348924200      NFIT004=           31 SIG080=   0.000000000000000E+000
  NFIT080=            0 SIG010=   0.000000000000000E+000 NFIT010=            0
  SIG100=   0.000000000000000E+000 NFIT100=            0 SIG020= 
  0.000000000000000E+000 NFIT020=            0 SIG200=   0.000000000000000E+000
  NFIT200=            0 SIG045=   0.000000000000000E+000 NFIT045=            0
  SGST0=   0.000000000000000E+000 NGST0=            0 SW070= 
  0.000000000000000E+000 NFIT070=            0 SMW2=   0.000000000000000E+000
  NFIMW2=            0 SIG1M0=   0.000000000000000E+000 NFIT1M0=            0
  SIG10=   0.000000000000000E+000 NFIT10=            0 SIG21= 
  0.000000000000000E+000 NFIT21=            0 SMW3=   0.000000000000000E+000
  NFIMW3=            0 SIR32=   0.000000000000000E+000 NFIR32=           0
  SMW4=   0.000000000000000E+000 NFIMW4=            0 SMWA=
   1753.45975639728      NFITMWA=          21 SWME=   1341.58271282004     
  NFITMWE=          10

 NUMBER OF DATA INCLUDED IN THE FIT=     31
 rank of the matrix           7
  IFAIL=            0
 ACC=    1.00000000000000     

STATE  CONSTANT    OLD VALUE             VARIATION             NEW VALUE             STD.DEV.            VARIA/STV     CONST/STV
   1  OA         0.119474337530366     0.002079850349313     0.121554187879679     0.019165111043016     0.1085227      0.63E+01
   1  B          0.074529198297015    -0.001194540319692     0.073334657977323     0.019528442998472    -0.0611693      0.38E+01
   1  C          0.039506617938048    -0.000038003387292     0.039468614550756     0.000382649675661    -0.0993164      0.10E+03
   1  DJK       -0.000000216814041     0.000000364115095     0.000000147301054     0.000002503932834     0.1454173      0.59E-01
   1  V3       152.540057808825082     0.021602151316529   152.561659960141611    11.046743740437412     0.0019555      0.14E+02
   1  DAB       -0.036382130802249     0.000541771450663    -0.035840359351586     0.011901097076236     0.0455228     -0.30E+01
   1  FV         0.000065988484067     0.000109395139488     0.000175383623555     0.001343274940560     0.0814391      0.13E+00
  OA     =      0.12155418787967906,
  B      =      0.07333465797732264,
  C      =      0.03946861455075595,
  DJK    =      0.00000014730105389,
  V3     =    152.56165996014161124,
  DAB    =     -0.03584035935158636,
  FV     =      0.00017538362355479,

 STANDARD DEVIATION BEFORE=          1854.785311

 *** END OF CYCLE NO.   2 *** 
 time 17: 8:50:93
  BEGIN DO 4   
 time 17: 8:50:93
  END   DO 4   
 time 17: 8:52:73
 S(BEFORE FITTING)=    17070444.4677234     
  S=    843.367369233881      NOFIT=           31NPP=            7 SMW= 
   742.064349607782      SIR=   0.000000000000000E+000 NFITMW=           31
  NFITIR=            0           0 SMW0=    742.064349607782      SMW1= 
  0.000000000000000E+000 NFITMW0=           31 NFITMW1=            0 SIG004= 
   742.064349607782      NFIT004=           31 SIG080=   0.000000000000000E+000
  NFIT080=            0 SIG010=   0.000000000000000E+000 NFIT010=            0
  SIG100=   0.000000000000000E+000 NFIT100=            0 SIG020= 
  0.000000000000000E+000 NFIT020=            0 SIG200=   0.000000000000000E+000
  NFIT200=            0 SIG045=   0.000000000000000E+000 NFIT045=            0
  SGST0=   0.000000000000000E+000 NGST0=            0 SW070= 
  0.000000000000000E+000 NFIT070=            0 SMW2=   0.000000000000000E+000
  NFIMW2=            0 SIG1M0=   0.000000000000000E+000 NFIT1M0=            0
  SIG10=   0.000000000000000E+000 NFIT10=            0 SIG21= 
  0.000000000000000E+000 NFIT21=            0 SMW3=   0.000000000000000E+000
  NFIMW3=            0 SIR32=   0.000000000000000E+000 NFIR32=           0
  SMW4=   0.000000000000000E+000 NFIMW4=            0 SMWA=
   832.988761653867      NFITMWA=          21 SWME=   499.916858072316     
  NFITMWE=          10

 NUMBER OF DATA INCLUDED IN THE FIT=     31
 rank of the matrix           7
  IFAIL=            0
 ACC=    1.00000000000000     

STATE  CONSTANT    OLD VALUE             VARIATION             NEW VALUE             STD.DEV.            VARIA/STV     CONST/STV
   1  OA         0.121554187879679     0.000076289021896     0.121630476901575     0.009028571988581     0.0084497      0.13E+02
   1  B          0.073334657977323    -0.000080114078990     0.073254543898333     0.009213831204196    -0.0086950      0.80E+01
   1  C          0.039468614550756    -0.000000889813083     0.039467724737672     0.000176486931075    -0.0050418      0.22E+03
   1  DJK        0.000000147301054     0.000000011526298     0.000000158827352     0.000001146725056     0.0100515      0.14E+00
   1  V3       152.561659960141611     0.026741299549030   152.588401259690642     5.031712704566739     0.0053146      0.30E+02
   1  DAB       -0.035840359351586     0.000093136682418    -0.035747222669168     0.006119663878542     0.0152192     -0.58E+01
   1  FV         0.000175383623555     0.000003230913643     0.000178614537198     0.000620839772841     0.0052041      0.29E+00
  OA     =      0.12163047690157522,
  B      =      0.07325454389833252,
  C      =      0.03946772473767248,
  DJK    =      0.00000015882735214,
  V3     =    152.58840125969064161,
  DAB    =     -0.03574722266916797,
  FV     =      0.00017861453719811,

 STANDARD DEVIATION BEFORE=           843.367369

 *** END OF CYCLE NO.   3 *** 
 time 17: 8:52:75
  BEGIN DO 4   
 time 17: 8:52:76
  END   DO 4   
 time 17: 8:54:52
 S(BEFORE FITTING)=    8250.67438382181     
  S=    18.5412539847204      NOFIT=           31NPP=            7 SMW= 
   16.3141284344245      SIR=   0.000000000000000E+000 NFITMW=           31
  NFITIR=            0           0 SMW0=    16.3141284344245      SMW1= 
  0.000000000000000E+000 NFITMW0=           31 NFITMW1=            0 SIG004= 
   16.3141284344245      NFIT004=           31 SIG080=   0.000000000000000E+000
  NFIT080=            0 SIG010=   0.000000000000000E+000 NFIT010=            0
  SIG100=   0.000000000000000E+000 NFIT100=            0 SIG020= 
  0.000000000000000E+000 NFIT020=            0 SIG200=   0.000000000000000E+000
  NFIT200=            0 SIG045=   0.000000000000000E+000 NFIT045=            0
  SGST0=   0.000000000000000E+000 NGST0=            0 SW070= 
  0.000000000000000E+000 NFIT070=            0 SMW2=   0.000000000000000E+000
  NFIMW2=            0 SIG1M0=   0.000000000000000E+000 NFIT1M0=            0
  SIG10=   0.000000000000000E+000 NFIT10=            0 SIG21= 
  0.000000000000000E+000 NFIT21=            0 SMW3=   0.000000000000000E+000
  NFIMW3=            0 SIR32=   0.000000000000000E+000 NFIR32=           0
  SMW4=   0.000000000000000E+000 NFIMW4=            0 SMWA=
   18.3832558012515      NFITMWA=          21 SWME=   10.7417336258288     
  NFITMWE=          10

 NUMBER OF DATA INCLUDED IN THE FIT=     31
 rank of the matrix           7
  IFAIL=            0
 ACC=    1.00000000000000     

STATE  CONSTANT    OLD VALUE             VARIATION             NEW VALUE             STD.DEV.            VARIA/STV     CONST/STV
   1  OA         0.121630476901575     0.000003511998383     0.121633988899958     0.000198421836841     0.0176997      0.61E+03
   1  B          0.073254543898333    -0.000003123055922     0.073251420842411     0.000202504528716    -0.0154222      0.36E+03
   1  C          0.039467724737672    -0.000000054711856     0.039467670025817     0.000003877938245    -0.0141085      0.10E+05
   1  DJK        0.000000158827352     0.000000000315436     0.000000159142788     0.000000025243591     0.0124957      0.63E+01
   1  V3       152.588401259690642     0.001253939078237   152.589655198768867     0.110498137332353     0.0113481      0.14E+04
   1  DAB       -0.035747222669168     0.000002154462518    -0.035745068206650     0.000135295064983     0.0159242     -0.26E+03
   1  FV         0.000178614537198     0.000000184142515     0.000178798679713     0.000013644745793     0.0134955      0.13E+02
  OA     =      0.12163398889995819,
  B      =      0.07325142084241064,
  C      =      0.03946767002581688,
  DJK    =      0.00000015914278767,
  V3     =    152.58965519876886674,
  DAB    =     -0.03574506820664952,
  FV     =      0.00017879867971345,

 STANDARD DEVIATION BEFORE=            18.541254

 *** END OF CYCLE NO.   4 *** 
 time 17: 8:54:55
  BEGIN DO 4   
 time 17: 8:54:55
  END   DO 4   
 time 17: 8:56:21
 S(BEFORE FITTING)=    7811.52192309961     
  S=    18.0410664909021      NOFIT=           31NPP=            7 SMW= 
   15.8740221167952      SIR=   0.000000000000000E+000 NFITMW=           31
  NFITIR=            0           0 SMW0=    15.8740221167952      SMW1= 
  0.000000000000000E+000 NFITMW0=           31 NFITMW1=            0 SIG004= 
   15.8740221167952      NFIT004=           31 SIG080=   0.000000000000000E+000
  NFIT080=            0 SIG010=   0.000000000000000E+000 NFIT010=            0
  SIG100=   0.000000000000000E+000 NFIT100=            0 SIG020= 
  0.000000000000000E+000 NFIT020=            0 SIG200=   0.000000000000000E+000
  NFIT200=            0 SIG045=   0.000000000000000E+000 NFIT045=            0
  SGST0=   0.000000000000000E+000 NGST0=            0 SW070= 
  0.000000000000000E+000 NFIT070=            0 SMW2=   0.000000000000000E+000
  NFIMW2=            0 SIG1M0=   0.000000000000000E+000 NFIT1M0=            0
  SIG10=   0.000000000000000E+000 NFIT10=            0 SIG21= 
  0.000000000000000E+000 NFIT21=            0 SMW3=   0.000000000000000E+000
  NFIMW3=            0 SIR32=   0.000000000000000E+000 NFIR32=           0
  SMW4=   0.000000000000000E+000 NFIMW4=            0 SMWA=
   17.7948206856386      NFITMWA=          21 SWME=   10.7784665661908     
  NFITMWE=          10

 NUMBER OF DATA INCLUDED IN THE FIT=     31
 rank of the matrix           7
  IFAIL=            0
 ACC=    1.00000000000000     

STATE  CONSTANT    OLD VALUE             VARIATION             NEW VALUE             STD.DEV.            VARIA/STV     CONST/STV
   1  OA         0.121633988899958     0.000000028136395     0.121634017036353     0.000193082016928     0.0001457      0.63E+03
   1  B          0.073251420842411    -0.000000029166893     0.073251391675517     0.000197055096559    -0.0001480      0.37E+03
   1  C          0.039467670025817    -0.000000000530379     0.039467669495438     0.000003773455821    -0.0001406      0.10E+05
   1  DJK        0.000000159142788     0.000000000006667     0.000000159149454     0.000000024563746     0.0002714      0.65E+01
   1  V3       152.589655198768867     0.000013425719977   152.589668624488837     0.107518911313574     0.0001249      0.14E+04
   1  DAB       -0.035745068206650     0.000000019723837    -0.035745048482812     0.000131680356823     0.0001498     -0.27E+03
   1  FV         0.000178798679713     0.000000001940395     0.000178800620108     0.000013277224104     0.0001461      0.13E+02
  OA     =      0.12163401703635300,
  B      =      0.07325139167551731,
  C      =      0.03946766949543801,
  DJK    =      0.00000015914945432,
  V3     =    152.58966862448883717,
  DAB    =     -0.03574504848281246,
  FV     =      0.00017880062010799,

 STANDARD DEVIATION BEFORE=            18.041066
  PROGRAM HAS    CONVERGED AFTER            5 ITERATIONS
 time 17: 8:56:24
  singular values and singular right vectors
  
  0.543E+01 0.797E+00 0.676E+00 0.951E-01 0.394E-02 0.226E-03 0.523E-06
  
 -0.419E+00 0.229E-01 0.243E+00 0.243E+00-0.800E+00-0.118E+00 0.227E+00
 -0.411E+00-0.758E-02 0.345E+00 0.212E+00 0.167E+00-0.661E-01-0.797E+00
 -0.339E+00 0.281E+00-0.678E+00 0.111E+00 0.901E-01-0.570E+00-0.256E-01
  0.410E+00-0.610E-01-0.846E-01 0.905E+00 0.316E-01 0.782E-02-0.782E-03
  0.214E+00 0.934E+00 0.284E+00-0.753E-02 0.282E-03-0.587E-02 0.244E-02
 -0.406E+00-0.245E-01 0.384E+00 0.200E+00 0.566E+00-0.123E+00 0.558E+00
 -0.402E+00 0.207E+00-0.356E+00 0.154E+00 0.473E-01 0.801E+00 0.352E-01
  correlation matrix 
  
   1 OA        1.0000
   2 B        -1.0000   1.0000
   3 C        -0.9986   0.9987   1.0000
   4 DJK      -0.9997   0.9997   0.9972   1.0000
   5 V3        1.0000  -1.0000  -0.9984  -0.9998   1.0000
   6 DAB       1.0000  -1.0000  -0.9987  -0.9997   1.0000   1.0000
   7 FV        0.9986  -0.9986  -1.0000  -0.9971   0.9983   0.9986   1.0000
                    1        2        3        4        5        6        7

     UPPER STATE    LOWER STATE      OBSERVATION          CALCULATION       TME      WEIGHT     FITTED OR NO
   VT J KA KC PARITY   VT J KA KC PARITY
   0   3   1   3 +   0   2   1   2 +     7745.187(  5)     7745.200   -0.013            39.63865163  39.38029958
   0   3   0   3 +   0   2   0   2 +     8238.370(  5)     8238.406   -0.036            39.58178362  39.30697996
   0   3   2   2 -   0   2   2   1 -     8443.831(  5)     8443.936   -0.105            39.96574373  39.68408436
   0   3   1   2 -   0   2   1   1 -     9076.582(  5)     9076.634   -0.052            39.72760724  39.42484331
   0   4   0   4 +   0   3   0   3 +    10771.746(  5)    10771.789   -0.043            39.94109184  39.58178362
   0   4   2   3 -   0   3   2   2 -    11217.373(  5)    11217.460   -0.087            40.33991792  39.96574373
   0   4   1   3 -   0   3   1   2 -    12031.094(  5)    12031.095   -0.001            40.12892138  39.72760724
   0   5   1   5 +   0   4   1   4 +    12767.501(  5)    12767.478    0.023            40.40723121  39.98135398
   0   5   0   5 +   0   4   0   4 +    13188.705(  5)    13188.755   -0.050            40.38102136  39.94109184
   0   5   2   4 -   0   4   2   3 -    13956.252(  5)    13956.288   -0.036            40.80544959  40.33991792
   0   5   3   3 +   0   4   3   2 +    14215.930(  5)    14216.105   -0.175            41.28885240  40.81465418
   0   5   3   2 -   0   4   3   1 -    14295.801(  5)    14295.927   -0.126            41.29242167  40.81556087
   0   5   2   3 +   0   4   2   2 +    14838.916(  5)    14838.727    0.189            40.85972729  40.36476063
   0   5   1   4 -   0   4   1   3 -    14913.135(  5)    14913.051    0.084            40.62636722  40.12892138
   0   6   1   6 +   0   5   1   5 +    15227.357(  5)    15227.306    0.051            40.91515945  40.40723121
   0   6   0   6 +   0   5   0   5 +    15535.619(  5)    15535.662   -0.043            40.89923525  40.38102136
   0   6   2   5 -   0   5   2   4 -    16653.138(  5)    16653.090    0.048            41.36093687  40.80544959
   0   6   3   4 +   0   5   3   3 +    17079.885(  5)    17079.937   -0.052            41.85857776  41.28885240
   0   7   1   7 +   0   6   1   6 +    17658.483(  5)    17658.396    0.087            41.50418014  40.91515945
   0   6   1   5 -   0   5   1   4 -    17692.732(  5)    17692.556    0.176            41.21652737  40.62636722
   0   7   0   7 +   0   6   0   6 +    17860.508(  5)    17860.520   -0.012            41.49499806  40.89923525
   0   3   1   3     0   2   1   2       9054.072(  5)     9054.115   -0.043            40.08443428  39.78242150
   0   4  -2   2     0   3  -2   1      11335.550(  5)    11335.490    0.060            40.68966150  40.31155026
   0   5  -2   3     0   4  -2   2      14033.740(  5)    14033.800   -0.060            41.15777867  40.68966150
   0   4   0   4     0   3   0   3      10765.844(  5)    10765.824    0.020            40.29684556  39.93773632
   0   5  -1   4     0   4  -1   3      12765.482(  5)    12765.472    0.010            40.76294682  40.33713652
   0   5   0   5     0   4   0   4      13184.649(  5)    13184.763   -0.114            40.73664192  40.29684556
   0   6  -1   5     0   5  -1   4      15223.990(  5)    15223.966    0.024            41.27076366  40.76294682
   0   6   0   6     0   5   0   5      15532.489(  5)    15532.487    0.002            41.25474992  40.73664192
   0   7  -1   6     0   6  -1   5      17654.573(  5)    17654.497    0.076            41.85965428  41.27076366
   0   7   0   7     0   6   0   6      17857.341(  5)    17857.349   -0.008            41.85040695  41.25474992

 STD.DEV.(UNITLESS)  =          18.04106584 NB.DATA=   31

 RMS.DEV.MW(UNITLESS)     =              15.8740    31

 RMS.DEV.MW TYPE A(UNITLESS)=              17.7947    21

 RMS.DEV.MW TYPE E(UNITLESS)=              10.7789    10

 RMS.DEV.MW(UNITLESS)VT=0 =              15.8740    31

 RMS.DEV.MW(UNITLESS)VT=1 =               0.0000     0

 RMS.DEV.MW(UNITLESS)VT=2 =               0.0000     0

 RMS.DEV.MW(UNITLESS)VT=3 =               0.0000     0

 RMS.DEV.MW(UNITLESS)VT=4 =               0.0000     0

 RMS.DEV.IR(UNITLESS)       =             0.000000     0

 RMS.DEV.IR(UNITLESS) V=1-0 =             0.000000     0

 RMS.DEV.IR(UNITLESS) V=2-1 =             0.000000     0

 RMS.DEV.IR(UNITLESS) V=3-2 =             0.000000     0

 RMS.DEV.GROUND STATE DIFF. VT=0) =               0.0000     0

 STD.MW. W=0.003MHZ           15.874022    31

 STD.MW. W=0.010MHZ            0.000000     0

 RMS.MW. W=0.020MHZ            0.000000     0

 RMS.MW. W=0.045MHZ            0.000000     0

 RMS.MW. W=0.070MHZ            0.000000     0

 STD.MW. W=0.080MHZ            0.000000     0

 RMS.MW. W=0.100MHZ            0.000000     0

 RMS.MW. W=0.200MHZ            0.000000     0

 RMS.MW. W=1.000MHZ            0.000000     0

 RMS.DEV.MICRONDE VT=0(MHZ)=               0.0794

 RMS.DEV.MICRONDE VT=1(MHZ)=               0.0000

 RMS.DEV.MICRONDE VT=2(MHZ)=               0.0000

 RMS.DEV.MICRONDE VT=3(MHZ)=               0.0000

 RMS.DEV.MICRONDE VT=4(MHZ)=               0.0000

 RMS.DEV.MICRONDE "A" (MHZ)=               0.0890

 RMS.DEV.MICRONDE "E" (MHZ)=               0.0539

 RMS.DEV.IR(CM-1)       =             0.000000

 RMS.DEV.IR(CM-1) V=1-0 =             0.000000

 RMS.DEV.IR(CM-1) V=2-1 =             0.000000

 RMS.DEV.IR(CM-1) V=3-2 =             0.000000

 RMS.DEV.GROUND STATE DIFF.VT=0 (CM-1)) =             0.000000

 RMS.DEV.MICROWAVE,WEIGHT=0.003MHZ              0.0794 MHZ

 RMS.DEV.MICROWAVE,WEIGHT=0.010MHZ              0.0000 MHZ

 RMS.DEV.MICROWAVE,WEIGHT=0.020MHZ              0.0000 MHZ

 RMS.DEV.MICROWAVE,WEIGHT=0.045MHZ              0.0000 MHZ

 RMS.DEV.MICROWAVE,WEIGHT=0.070MHZ              0.0000 MHZ

 RMS.DEV.MICROWAVE,WEIGHT=0.080MHZ              0.0000 MHZ

 RMS.DEV.MICROWAVE,WEIGHT=0.100MHZ              0.0000 MHZ

 RMS.DEV.MICROWAVE,WEIGHT=0.200MHZ              0.0000 MHZ

 RMS.DEV.MICROWAVE,WEIGHT=1.000MHZ              0.0000 MHZ
  END LINECAL   
 time 17: 8:57:99
