# Supplementary material for: Microwave spectra, molecular geometries, and internal rotation of CH3 in N-methylimidazole⋯H2O and 2-methylimidazole⋯H2O Complexes
Source: Phys Chem Chem Phys. 2022 May 6;24(20):12354–62. doi: 10.1039/d1cp05526g (PMC9131724; doi:10.1039/d1cp05526g)
Supplement: CP-024-D1CP05526G-s004 [file CP-024-D1CP05526G-s004.txt]

Pgopher 10.0.505 13 Feb 2017 20:43 32 bit (Delphi 18.5/18)
Mixture: 2MI_h2o18_final.pgo
  Units               MHz
  PrintLevel          Detail
  Precision           4
  BasisOrder          boDefault
  QuantumNumberFormat J
  FitCycles           1
  FitDetails          False
  AutoReplot          True
  AllowComplex        False
  NoLineList          False
  ShowEstUnc          False
  ShowDerivatives     False
  SVDlimit            5
  ShowSubBasis        False
  AllowZeroI          False
  ScaledParameters    True
  FixTransitionPhase  False
  OldHyperfineOrder   False
  SVDThresh    1E-6
  ScaleChanges 1
  SmallE       5.99584916E-14
  Species: IMD
    Jmax 20
    Concentration 1
    AsymmetricMolecule: 2methim_H2O18_A_state
      nNuclei        2
      Colour         Blue
      JAdjustSym     False
      BlockMatrix    True
      PointGroup     C1
      Representation Ir
      SReduction     True
      eeWt           1
      eoWt           1
      oeWt           1
      ooWt           1
      C2zAxis        a
      C2xAxis        c
      PseudoC2v      False
      FakeSym        False
      PhaseAdjust    False
      Abundance     1
      AssumedOrigin 1E99
      AsymmetricManifold: Ground
        Initial       True
        EigenSearch   True
        LimitSearch   True
        AutoQConverge True
        UsePopParams  False
        AsymmetricTop: v=0
          Symmetry A
          Kmin     all
          Kmax     all
          A   4219.86917543417           Float
          B   1629.8925374822            Float
          C   1184.78892075313           Float
          DJK 0.00781498224794248        Float
          DJ  0.000235435644816966       Float
          <N  ,K  |A|N,K> = K^2

          <N  ,K-2|B|N,K> = sqrt((N*(N+1)+(-K+1)*(K-2))*(N*(N+1)-K*(K-1)))/4
          <N  ,K  |B|N,K> = (N*(N+1)-K^2)/2
          <N  ,K+2|B|N,K> = sqrt((N*(N+1)+(-K-1)*(K+2))*(N*(N+1)-K*(K+1)))/4

          <N  ,K-2|C|N,K> = (-sqrt((N*(N+1)+(-K+1)*(K-2))*(N*(N+1)-K*(K-1))))/4
          <N  ,K  |C|N,K> = (N*(N+1)-K^2)/2
          <N  ,K+2|C|N,K> = (-sqrt((N*(N+1)+(-K-1)*(K+2))*(N*(N+1)-K*(K+1))))/4

          <N  ,K  |DJK|N,K> = -N*(N+1)*K^2

          <N  ,K  |DJ|N,K> = -N^2*(N+1)^2

          AsymmetricTopNucleus: N1
            Spin   1
            AsNext False
            MaxDJ  -0.5
            CHIzz    1.3901010748543            Float
            CHIxxmyy 3.92318312640318           Float
            Matrix elements for CHIzz not available
            Matrix elements for CHIxxmyy not available
          AsymmetricTopNucleus: N2
            Spin   1
            AsNext False
            MaxDJ  -0.5
            CHIzz    -3.11650771239852          Float
            CHIxxmyy -0.67
            Matrix elements for CHIzz not available
            Matrix elements for CHIxxmyy not available
      TransitionMoments: <Ground|mu|Ground>
        CartesianTransitionMoment: <v=0|a|v=0>
          Axis a
          Strength 6.3
        Symbolic Matrix Elements not available for <v=0|a|v=0>
        CartesianTransitionMoment: <v=0|b|v=0>
          Axis b
        CartesianTransitionMoment: <v=0|c|v=0>
          Axis c
  Simulation: Simulation
    Intensity factor:0.333333333333333 (1 from Spol)
    IntensityUnits Arbitrary
    LifeModel      lmNone
    PlotUnits      MHz
    nDF            2000
    WidthMult      6
    AutoMin        True
    AutoMax        True
    ShowSum        False
    ShowParts      True
    ShowFortrat    False
    UseUpper       False
    ShowSymmetry   True
    ShowDeltaJ     False
    ScaleMarkSize  True
    UseSymmetry    False
    UseStateNumber False
    FortratQno     J
    Fmin        14675.5037937222
    Fmax        21323.21434129
    Ymax        2516.07705031726
    Temperature 2
    Gaussian    0.03
    SMargin     -1
    OThreshold  1E-6
    Tvib        -1
    MinI        0.01
    Tspin       -1
    PlotSplit   0.5
  Fundamental Constants from CODATA 2014: h=6.62607004E-34 k=1.38064852E-23 NA=6.022140857E23 e=1.6021766208E-19 me=9.10938356E-31


Residuals before fit for 2methim_H2O18_A_state for the Ground manifold
    F'S'  #'    F"S"  #"     Observed    Calculated      Obs-Calc StdDev 
    4 A   6     3 A   6     7744.9060     7744.9125       -0.0065 1.00000 5.4770 0.0000 : qR1,2(2)4,4,3,3 : 2methim_H2O18_A_state v=0  3  1  3  4  4 - v=0  2  1  2  3  3 : 2methylimid_cu_1_1_H2O18_7bar_ar_19072021_510k :   1:<Linelist>
    3 A  14     2 A  12     7745.1780     7745.1905       -0.0125 1.00000 4.5698 0.0000 : qR1,2(2)4,3,3,2 : 2methim_H2O18 v=0  3  1  3  4  3 - v=0  2  1  2  3  2 : 2methylimid_cu_1_1_H2O18_7bar_ar_19072021_300k         :   2:<Linelist>
    3 A  12     2 A  10     8238.1640     8238.1504        0.0136 1.00000 4.6431 0.0000 : qR0,2(2)4,3,3,2 : 2methim_H2O18_A_state v=0  3  0  3  4  3 - v=0  2  0  2  3  2 : 2methylimid_cu_1_1_H2O18_7bar_ar_19072021_510k :   3:<Linelist>
    3 A  11     2 A   9     8238.3480     8238.3619       -0.0139 1.00000 5.6478 0.0000 : qR0,2(2)2,3,1,2 : 2methim_H2O18 v=0  3  0  3  2  3 - v=0  2  0  2  1  2 : 2methylimid_cu_1_1_H2O18_7bar_ar_19072021_360k         :   4:<Linelist>
    5 A   1     4 A   1     8238.3480     8238.3555       -0.0075 1.00000 9.0411 0.0000 : qR0,2(2)4,5,3,4 : 2methim_H2O18 v=0  3  0  3  4  5 - v=0  2  0  2  3  4 : 2methylimid_cu_1_1_H2O18_7bar_ar_19072021_360k         :   5:<Linelist>
    3 A  10     2 A   8     8238.5210     8238.5295       -0.0085 1.00000 4.4526 0.0000 : qR0,2(2)3,3,2,2 : 2methim_H2O18 v=0  3  0  3  3  3 - v=0  2  0  2  2  2 : 2methylimid_cu_1_1_H2O18_7bar_ar_19072021_360k         :   6:<Linelist>
    4 A   5     3 A   5     8238.5210     8238.5280       -0.0070 1.00000 6.8105 0.0000 : qR0,2(2)3,4,2,3 : 2methim_H2O18 v=0  3  0  3  3  4 - v=0  2  0  2  2  3 : 2methylimid_cu_1_1_H2O18_7bar_ar_19072021_360k         :   7:<Linelist>
    5 A   6     4 A   8     8443.9490     8443.9548       -0.0058 1.00000 3.9617 0.0000 : qR2,1(2)4,5,3,4 : 2methim_H2O18_A_state v=0  3  2  2  4  5 - v=0  2  2  1  3  4 : 2methylimid_cu_1_1_H2O18_7bar_ar_19072021_510k :   8:<Linelist>
    4 A  15     3 A  16     8444.3580     8444.3664       -0.0084 1.00000 1.4353 0.0000 : qR2,1(2)4,4,2,3 : 2methim_H2O18_A_state v=0  3  2  2  4  4 - v=0  2  2  1  2  3 : 2methylimid_cu_1_1_H2O18_7bar_ar_19072021_510k :   9:<Linelist>
    4 A  16     3 A  16     8444.3580     8444.3665       -0.0085 1.00000 1.5747 0.0000 : qR2,1(2)3,4,2,3 : 2methim_H2O18_A_state v=0  3  2  2  3  4 - v=0  2  2  1  2  3 : 2methylimid_cu_1_1_H2O18_7bar_ar_19072021_510k :  10:<Linelist>
    5 A   3     4 A   3     9076.6690     9076.6397        0.0293 1.00000 8.1368 0.0000 : qR1,1(2)4,5,3,4 : 2methim_H2O18 v=0  3  1  2  4  5 - v=0  2  1  1  3  4 : 2methylimid_cu_1_1_H2O18_7bar_ar_19072021_300k         :  11:<Linelist>
    4 A  11     3 A   9     9076.6690     9076.6606        0.0084 1.00000 5.0430 0.0000 : qR1,1(2)3,4,3,3 : 2methim_H2O18 v=0  3  1  2  3  4 - v=0  2  1  1  3  3 : 2methylimid_cu_1_1_H2O18_7bar_ar_19072021_300k         :  12:<Linelist>
    4 A  12     3 A  10    10771.8180    10771.8485       -0.0305 1.00000 6.8241 0.0000 : qR0,3(3)4,4,3,3 : 2methim_H2O18_A_state v=0  4  0  4  4  4 - v=0  3  0  3  3  3 : 2methylimid_cu_1_1_H2O18_7bar_ar_19072021_510k :  13:<Linelist>
    4 A  25     3 A  27    11217.1930    11217.1727        0.0203 1.00000 3.1132 0.0000 : qR2,2(3)4,4,3,3 : 2methim_H2O18 v=0  4  2  3  4  4 - v=0  3  2  2  3  3 : 2methylimid_cu_1_1_H2O18_7bar_ar_19072021_360k         :  14:<Linelist>
    6 A   4     5 A   6    11217.4640    11217.4294        0.0346 1.00000 6.8788 0.0000 : qR2,2(3)5,6,4,5 : 2methim_H2O18 v=0  4  2  3  5  6 - v=0  3  2  2  4  5 : 2methylimid_cu_1_1_H2O18_7bar_ar_19072021_240k         :  15:<Linelist>
    5 A  13     4 A  16    11217.6430    11217.6368        0.0062 1.00000 2.9943 0.0000 : qR2,2(3)4,5,3,4 : 2methim_H2O18_A_state v=0  4  2  3  4  5 - v=0  3  2  2  3  4 : 2methylimid_cu_1_1_H2O18_7bar_ar_19072021_510k :  16:<Linelist>
    5 A  13     4 A  15    11217.6430    11217.6369        0.0061 1.00000 2.5570 0.0000 : qR2,2(3)4,5,4,4 : 2methim_H2O18_A_state v=0  4  2  3  4  5 - v=0  3  2  2  4  4 : 2methylimid_cu_1_1_H2O18_7bar_ar_19072021_510k :  17:<Linelist>
    5 A  10     4 A  10    12031.0170    12031.0094        0.0076 1.00000 8.2852 0.0000 : qR1,2(3)5,5,4,4 : 2methim_H2O18 v=0  4  1  3  5  5 - v=0  3  1  2  4  4 : 2methylimid_cu_1_1_H2O18_7bar_ar_19072021_360k         :  18:<Linelist>
    2 A  35     1 A  23    12031.0170    12031.0365       -0.0195 1.00000 3.2074 0.0000 : qR1,2(3)3,2,2,1 : 2methim_H2O18 v=0  4  1  3  3  2 - v=0  3  1  2  2  1 : 2methylimid_cu_1_1_H2O18_7bar_ar_19072021_360k         :  19:<Linelist>
    5 A  11     4 A  11    12031.1750    12031.1975       -0.0225 1.00000 8.7449 0.0000 : qR1,2(3)4,5,3,4 : 2methim_H2O18_A_state v=0  4  1  3  4  5 - v=0  3  1  2  3  4 : 2methylimid_cu_1_1_H2O18_7bar_ar_19072021_510k :  20:<Linelist>
    3 A  40     2 A  34    12767.5220    12767.4993        0.0227 1.00000 4.6655 0.0000 : qR1,4(4)4,3,3,2 : 2methim_H2O18 v=0  5  1  5  4  3 - v=0  4  1  4  3  2 : 2methylimid_cu_1_1_H2O18_7bar_ar_19072021_240k         :  21:<Linelist>
    7 A   2     6 A   2    12767.5220    12767.4958        0.0262 1.00000 11.452 0.0000 : qR1,4(4)6,7,5,6 : 2methim_H2O18 v=0  5  1  5  6  7 - v=0  4  1  4  5  6 : 2methylimid_cu_1_1_H2O18_7bar_ar_19072021_240k         :  22:<Linelist>
    5 A  20     4 A  20    12767.5220    12767.5002        0.0218 1.00000 8.3440 0.0000 : qR1,4(4)6,5,5,4 : 2methim_H2O18 v=0  5  1  5  6  5 - v=0  4  1  4  5  4 : 2methylimid_cu_1_1_H2O18_7bar_ar_19072021_240k         :  23:<Linelist>
    5 A  18     4 A  14    13188.6250    13188.6339       -0.0089 1.00000 8.2012 0.0000 : qR0,4(4)6,5,5,4 : 2methim_H2O18 v=0  5  0  5  6  5 - v=0  4  0  4  5  4 : 2methylimid_cu_1_1_H2O18_7bar_ar_19072021_240k         :  24:<Linelist>
    4 A  31     3 A  23    13188.6250    13188.6347       -0.0097 1.00000 6.7083 0.0000 : qR0,4(4)4,4,3,3 : 2methim_H2O18 v=0  5  0  5  4  4 - v=0  4  0  4  3  3 : 2methylimid_cu_1_1_H2O18_7bar_ar_19072021_240k         :  25:<Linelist>
    7 A   1     6 A   1    13188.6250    13188.6686       -0.0436 1.00000 12.383 0.0000 : qR0,4(4)6,7,5,6 : 2methim_H2O18 v=0  5  0  5  6  7 - v=0  4  0  4  5  6 : 2methylimid_cu_1_1_H2O18_7bar_ar_19072021_240k         :  26:<Linelist>
    6 A   6     5 A   4    13188.6250    13188.6306       -0.0056 1.00000 10.368 0.0000 : qR0,4(4)6,6,5,5 : 2methim_H2O18 v=0  5  0  5  6  6 - v=0  4  0  4  5  5 : 2methylimid_cu_1_1_H2O18_7bar_ar_19072021_240k         :  27:<Linelist>
    6 A  12     5 A  12    13956.0990    13956.0544        0.0446 1.00000 6.9882 0.0000 : qR2,3(4)6,6,5,5 : 2methim_H2O18_A_state v=0  5  2  4  6  6 - v=0  4  2  3  5  5 : 2methylimid_cu_1_1_H2O18_7bar_ar_19072021_510k :  28:<Linelist>
    7 A   4     6 A   4    13956.2990    13956.2791        0.0199 1.00000 8.3635 0.0000 : qR2,3(4)6,7,5,6 : 2methim_H2O18 v=0  5  2  4  6  7 - v=0  4  2  3  5  6 : 2methylimid_cu_1_1_H2O18_7bar_ar_19072021_240k         :  29:<Linelist>
    5 A  28     4 A  26    13956.2990    13956.2666        0.0324 1.00000 6.0207 0.0000 : qR2,3(4)4,5,3,4 : 2methim_H2O18 v=0  5  2  4  4  5 - v=0  4  2  3  3  4 : 2methylimid_cu_1_1_H2O18_7bar_ar_19072021_240k         :  30:<Linelist>
    6 A  13     5 A  13    13956.4610    13956.4152        0.0458 1.00000 7.0201 0.0000 : qR2,3(4)5,6,4,5 : 2methim_H2O18_A_state v=0  5  2  4  5  6 - v=0  4  2  3  4  5 : 2methylimid_cu_1_1_H2O18_7bar_ar_19072021_510k :  31:<Linelist>
    5 A  43     4 A  45    14215.6000    14215.6643       -0.0643 1.00000 2.4504 0.0000 : qR3,2(4)5,5,4,4 : 2methim_H2O18_A_state v=0  5  3  3  5  5 - v=0  4  3  2  4  4 : 2methylimid_cu_1_1_H2O18_7bar_ar_19072021_510k :  32:<Linelist>
    4 A  55     3 A  49    14216.3110    14216.3061        0.0049 1.00000 2.2914 0.0000 : qR3,2(4)5,4,4,3 : 2methim_H2O18_A_state v=0  5  3  3  5  4 - v=0  4  3  2  4  3 : 2methylimid_cu_1_1_H2O18_7bar_ar_19072021_510k :  33:<Linelist>
    7 A  13     6 A  15    14295.8390    14295.8899       -0.0509 1.00000 4.6343 0.0000 : qR3,1(4)6,7,5,6 : 2methim_H2O18_A_state v=0  5  3  2  6  7 - v=0  4  3  1  5  6 : 2methylimid_cu_1_1_H2O18_7bar_ar_19072021_510k :  34:<Linelist>
    5 A  48     4 A  47    14295.8390    14295.8863       -0.0473 1.00000 2.5748 0.0000 : qR3,1(4)4,5,3,4 : 2methim_H2O18_A_state v=0  5  3  2  4  5 - v=0  4  3  1  3  4 : 2methylimid_cu_1_1_H2O18_7bar_ar_19072021_510k :  35:<Linelist>
    4 A  49     3 A  37    14838.7650    14838.7853       -0.0203 1.00000 4.7677 0.0000 : qR2,2(4)4,4,3,3 : 2methim_H2O18 v=0  5  2  3  4  4 - v=0  4  2  2  3  3 : 2methylimid_cu_1_1_H2O18_7bar_ar_19072021_240k         :  36:<Linelist>
    6 A  16     5 A  14    14838.7650    14838.7841       -0.0191 1.00000 7.0564 0.0000 : qR2,2(4)6,6,5,5 : 2methim_H2O18 v=0  5  2  3  6  6 - v=0  4  2  2  5  5 : 2methylimid_cu_1_1_H2O18_7bar_ar_19072021_240k         :  37:<Linelist>
    7 A   5     6 A   5    14838.9850    14838.9875       -0.0025 1.00000 8.6923 0.0000 : qR2,2(4)6,7,5,6 : 2methim_H2O18 v=0  5  2  3  6  7 - v=0  4  2  2  5  6 : 2methylimid_cu_1_1_H2O18_7bar_ar_19072021_240k         :  38:<Linelist>
    5 A  36     4 A  30    14838.9850    14839.0095       -0.0245 1.00000 6.0513 0.0000 : qR2,2(4)6,5,5,4 : 2methim_H2O18 v=0  5  2  3  6  5 - v=0  4  2  2  5  4 : 2methylimid_cu_1_1_H2O18_7bar_ar_19072021_240k         :  39:<Linelist>
    3 A  53     2 A  37    14838.9850    14839.0041       -0.0191 1.00000 3.5413 0.0000 : qR2,2(4)4,3,3,2 : 2methim_H2O18 v=0  5  2  3  4  3 - v=0  4  2  2  3  2 : 2methylimid_cu_1_1_H2O18_7bar_ar_19072021_240k         :  40:<Linelist>
    5 A  35     4 A  29    14838.9850    14838.9846        0.0004 1.00000 6.0868 0.0000 : qR2,2(4)4,5,3,4 : 2methim_H2O18 v=0  5  2  3  4  5 - v=0  4  2  2  3  4 : 2methylimid_cu_1_1_H2O18_7bar_ar_19072021_240k         :  41:<Linelist>
    5 A  26     4 A  24    14913.1120    14913.1137       -0.0017 1.00000 8.1630 0.0000 : qR1,3(4)6,5,5,4 : 2methim_H2O18 v=0  5  1  4  6  5 - v=0  4  1  3  5  4 : 2methylimid_cu_1_1_H2O18_7bar_ar_19072021_240k         :  42:<Linelist>
    5 A  25     4 A  23    14913.1120    14913.1126       -0.0006 1.00000 8.2495 0.0000 : qR1,3(4)4,5,3,4 : 2methim_H2O18 v=0  5  1  4  4  5 - v=0  4  1  3  3  4 : 2methylimid_cu_1_1_H2O18_7bar_ar_19072021_240k         :  43:<Linelist>
    6 A  11     5 A  11    14913.2500    14913.2342        0.0158 1.00000 9.8510 0.0000 : qR1,3(4)5,6,4,5 : 2methim_H2O18_A_state v=0  5  1  4  5  6 - v=0  4  1  3  4  5 : 2methylimid_cu_1_1_H2O18_7bar_ar_19072021_510k :  44:<Linelist>
    6 A  23     5 A  21    15227.3500    15227.3136        0.0364 1.00000 8.1467 0.0000 : qR1,5(5)6,6,5,5 : 2methim_H2O18 v=0  6  1  6  6  6 - v=0  5  1  5  5  5 : 2methylimid_cu_1_1_H2O18_7bar_ar_19072021_240k         :  45:<Linelist>
    6 A  22     5 A  20    15227.3500    15227.3559       -0.0059 1.00000 8.6245 0.0000 : qR1,5(5)7,6,6,5 : 2methim_H2O18 v=0  6  1  6  7  6 - v=0  5  1  5  6  5 : 2methylimid_cu_1_1_H2O18_7bar_ar_19072021_240k         :  46:<Linelist>
    5 A  39     4 A  33    15227.3500    15227.3227        0.0273 1.00000 6.8756 0.0000 : qR1,5(5)5,5,4,4 : 2methim_H2O18 v=0  6  1  6  5  5 - v=0  5  1  5  4  4 : 2methylimid_cu_1_1_H2O18_7bar_ar_19072021_240k         :  47:<Linelist>
    8 A   2     7 A   2    15227.3500    15227.3487        0.0013 1.00000 11.379 0.0000 : qR1,5(5)7,8,6,7 : 2methim_H2O18 v=0  6  1  6  7  8 - v=0  5  1  5  6  7 : 2methylimid_cu_1_1_H2O18_7bar_ar_19072021_240k         :  48:<Linelist>
    4 A  52     3 A  40    15227.3500    15227.3487        0.0013 1.00000 5.5375 0.0000 : qR1,5(5)5,4,4,3 : 2methim_H2O18 v=0  6  1  6  5  4 - v=0  5  1  5  4  3 : 2methylimid_cu_1_1_H2O18_7bar_ar_19072021_240k         :  49:<Linelist>
    8 A   1     7 A   1    15535.5590    15535.5867       -0.0277 1.00000 11.897 0.0000 : qR0,5(5)7,8,6,7 : 2methim_H2O18 v=0  6  0  6  7  8 - v=0  5  0  5  6  7 : 2methylimid_cu_1_1_H2O18_7bar_ar_19072021_240k         :  50:<Linelist>
    6 A  20     5 A  18    15535.5590    15535.5768       -0.0178 1.00000 8.3091 0.0000 : qR0,5(5)6,6,6,5 : 2methim_H2O18 v=0  6  0  6  6  6 - v=0  5  0  5  6  5 : 2methylimid_cu_1_1_H2O18_7bar_ar_19072021_240k         :  51:<Linelist>
    6 A  31     5 A  27    16653.1930    16653.1185        0.0745 1.00000 6.0706 0.0000 : qR2,4(5)6,6,5,5 : 2methim_H2O18 v=0  6  2  5  6  6 - v=0  5  2  4  5  5 : 2methylimid_cu_1_1_H2O18_7bar_ar_19072021_240k         :  52:<Linelist>
    8 A  10     7 A  12    17079.9750    17079.9343        0.0407 1.00000 5.1463 0.0000 : qR3,3(5)7,8,6,7 : 2methim_H2O18 v=0  6  3  4  7  8 - v=0  5  3  3  6  7 : 2methylimid_cu_1_1_H2O18_7bar_ar_19072021_360k         :  53:<Linelist>
    4 A  66     3 A  54    17079.9750    17079.9579        0.0171 1.00000 2.5043 0.0000 : qR3,3(5)5,4,4,3 : 2methim_H2O18 v=0  6  3  4  5  4 - v=0  5  3  3  4  3 : 2methylimid_cu_1_1_H2O18_7bar_ar_19072021_360k         :  54:<Linelist>
    8 A   8     7 A   8    17658.4600    17658.4360        0.0240 1.00000 8.9096 0.0000 : qR1,6(6)8,8,7,7 : 2methim_H2O18 v=0  7  1  7  8  8 - v=0  6  1  6  7  7 : 2methylimid_cu_1_1_H2O18_7bar_ar_19072021_240k         :  55:<Linelist>
    7 A  23     6 A  23    17658.4600    17658.4533        0.0067 1.00000 7.6102 0.0000 : qR1,6(6)7,7,6,6 : 2methim_H2O18 v=0  7  1  7  7  7 - v=0  6  1  6  6  6 : 2methylimid_cu_1_1_H2O18_7bar_ar_19072021_240k         :  56:<Linelist>
    9 A   2     8 A   2    17658.4600    17658.4727       -0.0127 1.00000 10.136 0.0000 : qR1,6(6)8,9,7,8 : 2methim_H2O18 v=0  7  1  7  8  9 - v=0  6  1  6  7  8 : 2methylimid_cu_1_1_H2O18_7bar_ar_19072021_240k         :  57:<Linelist>
    5 A  58     4 A  52    17658.4600    17658.4721       -0.0121 1.00000 5.5401 0.0000 : qR1,6(6)6,5,5,4 : 2methim_H2O18 v=0  7  1  7  6  5 - v=0  6  1  6  5  4 : 2methylimid_cu_1_1_H2O18_7bar_ar_19072021_240k         :  58:<Linelist>
    7 A  22     6 A  22    17658.4600    17658.4801       -0.0201 1.00000 7.9246 0.0000 : qR1,6(6)8,7,7,6 : 2methim_H2O18 v=0  7  1  7  8  7 - v=0  6  1  6  7  6 : 2methylimid_cu_1_1_H2O18_7bar_ar_19072021_240k         :  59:<Linelist>
    6 A  41     5 A  39    17658.4600    17658.4562        0.0038 1.00000 6.6061 0.0000 : qR1,6(6)6,6,5,5 : 2methim_H2O18 v=0  7  1  7  6  6 - v=0  6  1  6  5  5 : 2methylimid_cu_1_1_H2O18_7bar_ar_19072021_240k         :  60:<Linelist>
    4 A  53     3 A  47    17692.6720    17692.6728       -0.0008 1.00000 5.3035 0.0000 : qR1,4(5)5,4,4,3 : 2methim_H2O18 v=0  6  1  5  5  4 - v=0  5  1  4  4  3 : 2methylimid_cu_1_1_H2O18_7bar_ar_19072021_240k         :  61:<Linelist>
    7 A  10     6 A  10    17692.6720    17692.6727       -0.0007 1.00000 9.3268 0.0000 : qR1,4(5)7,7,6,6 : 2methim_H2O18 v=0  6  1  5  7  7 - v=0  5  1  4  6  6 : 2methylimid_cu_1_1_H2O18_7bar_ar_19072021_240k         :  62:<Linelist>
    5 A  41     4 A  39    17692.6720    17692.6515        0.0205 1.00000 6.6223 0.0000 : qR1,4(5)5,5,4,4 : 2methim_H2O18 v=0  6  1  5  5  5 - v=0  5  1  4  4  4 : 2methylimid_cu_1_1_H2O18_7bar_ar_19072021_240k         :  63:<Linelist>
    9 A   1     8 A   1    17860.4500    17860.4823       -0.0323 1.00000 10.386 0.0000 : qR0,6(6)8,9,7,8 : 2methim_H2O18 v=0  7  0  7  8  9 - v=0  6  0  6  7  8 : 2methylimid_cu_1_1_H2O18_7bar_ar_19072021_240k         :  64:<Linelist>
    8 A   7     7 A   7    17860.5670    17860.5968       -0.0298 1.00000 9.1232 0.0000 : qR0,6(6)7,8,6,7 : 2methim_H2O18_A_state v=0  7  0  7  7  8 - v=0  6  0  6  6  7 : 2methylimid_cu_1_1_H2O18_7bar_ar_19072021_510k :  65:<Linelist>

SVD fit: 65 Observations,  8 Parameters (scaled)
Initial Average Error: 0.0265259444429425
Predicted New Error:   0.0265259444423247
Parameters:
  # Old                 New                 Std Dev   Change/Std Sens    Summary              Name
  1 4219.86917543417    4219.86917511196    .04399018 0.0000     .002583 4219.869(44)         v=0 A
  2 1629.89253748220    1629.89253747968    .00134111 0.0000     7.61e-5 1629.8925(13)        v=0 B
  3 1184.78892075313    1184.78892076112    .00179645 0.0000     4.74e-5 1184.7889(18)        v=0 C
  4 .00781498224794248  .00781498263118991  .00017700 0.0000     9.20e-6 7.81(18)e-3          v=0 DJK
  5 .000235435644816966 .000235435657411886 1.7816e-5 0.0000     4.77e-7 2.35(18)e-4          v=0 DJ
  6 1.39010107485430    1.39009887559013    .06702129 0.0000     .006073 1.390(67)            N1 CHIzz
  7 3.92318312640318    3.92317369956919    .25834166 0.0000     .023786 3.92(26)             N1 CHIxxmyy
  8 -3.11650771239852   -3.11650992679058   .10109839 0.0000     .009240 -3.12(10)            N2 CHIzz

Correlation Matrix
Determinant = 0.020, Largest off-diagonal element = 0.831 at 5,3 = v=0 DJ, v=0 C
       1       2       3       4       5       6       7       8
  1   1.000
  2   0.163   1.000
  3  -0.446   0.021   1.000
  4  -0.313   0.522   0.063   1.000
  5  -0.010   0.188   0.831  -0.210   1.000
  6  -0.068  -0.033  -0.201   0.101  -0.252   1.000
  7   0.258   0.066  -0.054   0.040   0.020   0.137   1.000
  8  -0.079   0.042  -0.009  -0.108   0.023   0.256  -0.203   1.000
