# Supplementary material for: Microwave spectra, molecular geometries, and internal rotation of CH3 in N-methylimidazole⋯H2O and 2-methylimidazole⋯H2O Complexes
Source: Phys Chem Chem Phys. 2022 May 6;24(20):12354–62. doi: 10.1039/d1cp05526g (PMC9131724; doi:10.1039/d1cp05526g)
Supplement: CP-024-D1CP05526G-s005 [file CP-024-D1CP05526G-s005.txt]

Pgopher 10.0.505 13 Feb 2017 20:43 32 bit (Delphi 18.5/18)
Mixture: 2-MI_h2o_CNC_final.pgo
  Units               MHz
  PrintLevel          Detail
  Precision           4
  BasisOrder          boDefault
  QuantumNumberFormat J
  FitCycles           1
  FitDetails          False
  AutoReplot          True
  AllowComplex        False
  NoLineList          False
  ShowEstUnc          False
  ShowDerivatives     False
  SVDlimit            5
  ShowSubBasis        False
  AllowZeroI          False
  ScaledParameters    True
  FixTransitionPhase  False
  OldHyperfineOrder   False
  SVDThresh    1E-6
  ScaleChanges 1
  SmallE       5.99584916E-14
  Species: IMD
    Jmax 20
    Concentration 1
    AsymmetricMolecule: 2methim-water2
      nNuclei        2
      Colour         Purple
      JAdjustSym     False
      BlockMatrix    True
      PointGroup     C1
      Representation Ir
      SReduction     True
      eeWt           1
      eoWt           1
      oeWt           1
      ooWt           1
      C2zAxis        a
      C2xAxis        c
      PseudoC2v      False
      FakeSym        False
      PhaseAdjust    False
      Abundance     1
      AssumedOrigin 1E99
      AsymmetricManifold: Ground
        Initial       True
        EigenSearch   True
        LimitSearch   True
        AutoQConverge True
        UsePopParams  False
        AsymmetricTop: v=0
          Symmetry A
          Kmin     all
          Kmax     all
          A   4238.32651720813           Float
          B   1733.76664328167           Float
          C   1240.3151348134            Float
          DJK 0.00745242425502153        Float
          DJ  0.00018915323134639        Float
          <N  ,K  |A|N,K> = K^2

          <N  ,K-2|B|N,K> = sqrt((N*(N+1)+(-K+1)*(K-2))*(N*(N+1)-K*(K-1)))/4
          <N  ,K  |B|N,K> = (N*(N+1)-K^2)/2
          <N  ,K+2|B|N,K> = sqrt((N*(N+1)+(-K-1)*(K+2))*(N*(N+1)-K*(K+1)))/4

          <N  ,K-2|C|N,K> = (-sqrt((N*(N+1)+(-K+1)*(K-2))*(N*(N+1)-K*(K-1))))/4
          <N  ,K  |C|N,K> = (N*(N+1)-K^2)/2
          <N  ,K+2|C|N,K> = (-sqrt((N*(N+1)+(-K-1)*(K+2))*(N*(N+1)-K*(K+1))))/4

          <N  ,K  |DJK|N,K> = -N*(N+1)*K^2

          <N  ,K  |DJ|N,K> = -N^2*(N+1)^2

          AsymmetricTopNucleus: N1
            Spin   1
            AsNext False
            MaxDJ  -0.5
            CHIzz    1.31194461258823           Float
            CHIxxmyy 4.11252457818984           Float
            Matrix elements for CHIzz not available
            Matrix elements for CHIxxmyy not available
          AsymmetricTopNucleus: N2
            Spin   1
            AsNext False
            MaxDJ  -0.5
            CHIzz    -3.28161005781448          Float
            CHIxxmyy -0.67
            Matrix elements for CHIzz not available
            Matrix elements for CHIxxmyy not available
      TransitionMoments: <Ground|mu|Ground>
        CartesianTransitionMoment: <v=0|a|v=0>
          Axis a
          Strength 6.3
        Symbolic Matrix Elements not available for <v=0|a|v=0>
        CartesianTransitionMoment: <v=0|b|v=0>
          Axis b
        CartesianTransitionMoment: <v=0|c|v=0>
          Axis c
  Simulation: Simulation
    Intensity factor:0.333333333333333 (1 from Spol)
    IntensityUnits Arbitrary
    LifeModel      lmNone
    PlotUnits      MHz
    nDF            2000
    WidthMult      6
    AutoMin        True
    AutoMax        True
    ShowSum        False
    ShowParts      True
    ShowFortrat    False
    UseUpper       False
    ShowSymmetry   True
    ShowDeltaJ     False
    ScaleMarkSize  True
    UseSymmetry    False
    UseStateNumber False
    FortratQno     J
    Fmin        9608.12909975284
    Fmax        9627.58890024716
    Ymax        410.997611379939
    Temperature 2
    Gaussian    0.03
    SMargin     -1
    OThreshold  1E-6
    Tvib        -1
    MinI        0.01
    Tspin       -1
    PlotSplit   0.5
  Fundamental Constants from CODATA 2014: h=6.62607004E-34 k=1.38064852E-23 NA=6.022140857E23 e=1.6021766208E-19 me=9.10938356E-31


Residuals before fit for 2methim-water2 for the Ground manifold
    F'S'  #'    F"S"  #"     Observed    Calculated      Obs-Calc StdDev 
    5 A   2     4 A   2     8143.2250     8143.2194        0.0056 1.00000 7.5573 0.0000 : qR1,2(2)4,5,3,4 : 2methim-water2 v=0  3  1  3  4  5 - v=0  2  1  2  3  4 : 2methylimidazole_HDO_1064_900k_HRW :   1:<Linelist>
    3 A  14     2 A  12     8143.2250     8143.1982        0.0268 1.00000 4.7452 0.0000 : qR1,2(2)4,3,3,2 : 2methim-water2 v=0  3  1  3  4  3 - v=0  2  1  2  3  2 : 2methylimidazole_HDO_1064_900k_HRW :   2:<Linelist>
    3 A  12     2 A  10     8665.5500     8665.5324        0.0176 1.00000 4.7954 0.0000 : qR0,2(2)4,3,3,2 : 2methim-water2 v=0  3  0  3  4  3 - v=0  2  0  2  3  2 : 2methylimidazole_HDO_1064_900k_HRW :   3:<Linelist>
    4 A   4     3 A   4     8665.6750     8665.6805       -0.0055 1.00000 6.9236 0.0000 : qR0,2(2)4,4,3,3 : 2methim-water2 v=0  3  0  3  4  4 - v=0  2  0  2  3  3 : 2methylimidazole_HDO_1064_900k_HRW :   4:<Linelist>
    2 A  17     1 A  11     8665.6750     8665.6598        0.0152 1.00000 3.0056 0.0000 : qR0,2(2)2,2,1,1 : 2methim-water2 v=0  3  0  3  2  2 - v=0  2  0  2  1  1 : 2methylimidazole_HDO_1064_900k_HRW :   5:<Linelist>
    5 A   1     4 A   1     8665.7440     8665.7429        0.0011 1.00000 9.3299 0.0000 : qR0,2(2)4,5,3,4 : 2methim-water2 v=0  3  0  3  4  5 - v=0  2  0  2  3  4 : 2methylimidazole_HDO_1064_900k_HRW :   6:<Linelist>
    3 A  11     2 A   9     8665.7440     8665.7492       -0.0052 1.00000 5.8210 0.0000 : qR0,2(2)2,3,1,2 : 2methim-water2 v=0  3  0  3  2  3 - v=0  2  0  2  1  2 : 2methylimidazole_HDO_1064_900k_HRW :   7:<Linelist>
    4 A   5     3 A   5     8665.9350     8665.9375       -0.0025 1.00000 7.0292 0.0000 : qR0,2(2)3,4,2,3 : 2methim-water2 v=0  3  0  3  3  4 - v=0  2  0  2  2  3 : 2methylimidazole_HDO_1064_900k_HRW :   8:<Linelist>
    3 A  10     2 A   8     8665.9350     8665.9245        0.0105 1.00000 4.5949 0.0000 : qR0,2(2)3,3,2,2 : 2methim-water2 v=0  3  0  3  3  3 - v=0  2  0  2  2  2 : 2methylimidazole_HDO_1064_900k_HRW :   9:<Linelist>
    4 A  16     3 A  16     8922.5730     8922.5780       -0.0050 1.00000 1.7814 0.0000 : qR2,1(2)3,4,2,3 : v=0  3  2  2  3  4 - v=0  2  2  1  2  3 : 2methylimid_cu_1_1_H2O18_7bar_ar_19072021_510k    :  10:<Linelist>
    4 A  15     3 A  16     8922.5730     8922.5753       -0.0023 1.00000 1.3653 0.0000 : qR2,1(2)4,4,2,3 : v=0  3  2  2  4  4 - v=0  2  2  1  2  3 : 2methylimid_cu_1_1_H2O18_7bar_ar_19072021_510k    :  11:<Linelist>
    5 A   7     4 A   9     9178.7120     9178.6922        0.0198 1.00000 4.2421 0.0000 : qR2,0(2)4,5,3,4 : v=0  3  2  1  4  5 - v=0  2  2  0  3  4 : 2methylimid_cu_1_1_H2O18_7bar_ar_19072021_510k    :  12:<Linelist>
    3 A  30     2 A  25     9178.7120     9178.7061        0.0059 1.00000 1.4702 0.0000 : qR2,0(2)2,3,1,2 : v=0  3  2  1  2  3 - v=0  2  2  0  1  2 : 2methylimid_cu_1_1_H2O18_7bar_ar_19072021_510k    :  13:<Linelist>
    4 A  17     3 A  18     9178.9030     9178.9084       -0.0054 1.00000 3.0502 0.0000 : qR2,0(2)3,4,2,3 : v=0  3  2  1  3  4 - v=0  2  2  0  2  3 : 2methylimid_cu_1_1_H2O18_7bar_ar_19072021_510k    :  14:<Linelist>
    2 A  28     1 A  16     9617.8590     9617.9004       -0.0414 1.00000 1.7868 0.0000 : qR1,1(2)3,2,1,1 : 2methim-water2 v=0  3  1  2  3  2 - v=0  2  1  1  1  1 : 2methylimidazole_HDO_1064_900k_HRW :  15:<Linelist>
    4 A  10     3 A   8     9617.8590     9617.8755       -0.0165 1.00000 4.3898 0.0000 : qR1,1(2)4,4,2,3 : 2methim-water2 v=0  3  1  2  4  4 - v=0  2  1  1  2  3 : 2methylimidazole_HDO_1064_900k_HRW :  16:<Linelist>
    3 A  21     2 A  16     9617.8590     9617.8723       -0.0133 1.00000 1.7811 0.0000 : qR1,1(2)2,3,1,2 : 2methim-water2 v=0  3  1  2  2  3 - v=0  2  1  1  1  2 : 2methylimidazole_HDO_1064_900k_HRW :  17:<Linelist>
    3 A  21     2 A  15     9617.9750     9617.9793       -0.0043 1.00000 2.9468 0.0000 : qR1,1(2)2,3,3,2 : 2methim-water2 v=0  3  1  2  2  3 - v=0  2  1  1  3  2 : 2methylimidazole_HDO_1064_900k_HRW :  18:<Linelist>
    5 A   3     4 A   3     9618.0610     9618.0388        0.0222 1.00000 8.4643 0.0000 : qR1,1(2)4,5,3,4 : 2methim-water2 v=0  3  1  2  4  5 - v=0  2  1  1  3  4 : 2methylimidazole_HDO_1064_900k_HRW :  19:<Linelist>
    4 A  11     3 A   9     9618.0610     9618.0441        0.0169 1.00000 5.2937 0.0000 : qR1,1(2)3,4,3,3 : 2methim-water2 v=0  3  1  2  3  4 - v=0  2  1  1  3  3 : 2methylimidazole_HDO_1064_900k_HRW :  20:<Linelist>
    4 A  21     3 A  15    10792.3090    10792.3421       -0.0331 1.00000 6.2210 0.0000 : qR1,3(3)4,4,3,3 : 2methim-water2 v=0  4  1  4  4  4 - v=0  3  1  3  3  3 : 2methylimidazole_HDO_1064_900k_HRW :  21:<Linelist>
    3 A  31     2 A  19    10792.3090    10792.3348       -0.0258 1.00000 4.6522 0.0000 : qR1,3(3)3,3,2,2 : 2methim-water2 v=0  4  1  4  3  3 - v=0  3  1  3  2  2 : 2methylimidazole_HDO_1064_900k_HRW :  22:<Linelist>
    4 A  20     3 A  14    10792.4290    10792.4312       -0.0022 1.00000 7.1225 0.0000 : qR1,3(3)5,4,4,3 : 2methim-water2 v=0  4  1  4  5  4 - v=0  3  1  3  4  3 : 2methylimidazole_HDO_1064_900k_HRW :  23:<Linelist>
    2 A  34     1 A  18    10792.4290    10792.4509       -0.0219 1.00000 3.0585 0.0000 : qR1,3(3)3,2,2,1 : 2methim-water2 v=0  4  1  4  3  2 - v=0  3  1  3  2  1 : 2methylimidazole_HDO_1064_900k_HRW :  24:<Linelist>
    6 A   2     5 A   2    10792.4290    10792.4350       -0.0060 1.00000 10.308 0.0000 : qR1,3(3)5,6,4,5 : 2methim-water2 v=0  4  1  4  5  6 - v=0  3  1  3  4  5 : 2methylimidazole_HDO_1064_900k_HRW :  25:<Linelist>
    3 A  23     2 A  17    11296.9750    11296.9500        0.0250 1.00000 5.2900 0.0000 : qR0,3(3)3,3,2,2 : 2methim-water2 v=0  4  0  4  3  3 - v=0  3  0  3  2  2 : 2methylimidazole_HDO_1064_900k_HRW :  26:<Linelist>
    5 A   4     4 A   4    11296.9750    11296.9583        0.0167 1.00000 9.3337 0.0000 : qR0,3(3)5,5,4,4 : 2methim-water2 v=0  4  0  4  5  5 - v=0  3  0  3  4  4 : 2methylimidazole_HDO_1064_900k_HRW :  27:<Linelist>
    4 A  13     3 A  11    11297.0500    11297.0232        0.0268 1.00000 7.8655 0.0000 : qR0,3(3)3,4,2,3 : 2methim-water2 v=0  4  0  4  3  4 - v=0  3  0  3  2  3 : 2methylimidazole_HDO_1064_900k_HRW :  28:<Linelist>
    3 A  24     2 A  18    11297.1190    11297.1340       -0.0150 1.00000 5.2433 0.0000 : qR0,3(3)4,3,3,2 : 2methim-water2 v=0  4  0  4  4  3 - v=0  3  0  3  3  2 : 2methylimidazole_HDO_1064_900k_HRW :  29:<Linelist>
    5 A   5     4 A   5    11297.2100    11297.2100       -0.0000 1.00000 9.3673 0.0000 : qR0,3(3)4,5,3,4 : 2methim-water2 v=0  4  0  4  4  5 - v=0  3  0  3  3  4 : 2methylimidazole_HDO_1064_900k_HRW :  30:<Linelist>
    4 A  26     3 A  25    11844.5580    11844.5258        0.0322 1.00000 2.6702 0.0000 : qR2,2(3)3,4,2,3 : v=0  4  2  3  3  4 - v=0  3  2  2  2  3 : 2methylimid_cu_1_1_H2O18_7bar_ar_19072021_510k    :  31:<Linelist>
    6 A   4     5 A   6    11844.5580    11844.5539        0.0041 1.00000 7.0932 0.0000 : qR2,2(3)5,6,4,5 : v=0  4  2  3  5  6 - v=0  3  2  2  4  5 : 2methylimid_cu_1_1_H2O18_7bar_ar_19072021_510k    :  32:<Linelist>
    6 A  12     5 A  19    12012.7750    12012.7818       -0.0068 1.00000 3.0145 0.0000 : qR3,1(3)5,6,4,5 : v=0  4  3  2  5  6 - v=0  3  3  1  4  5 : 2methylimid_cu_1_1_H2O18_7bar_ar_19072021_510k    :  33:<Linelist>
    5 A  27     4 A  33    12013.1210    12013.1052        0.0158 1.00000 2.4294 0.0000 : qR3,1(3)4,5,3,4 : v=0  4  3  2  4  5 - v=0  3  3  1  3  4 : 2methylimid_cu_1_1_H2O18_7bar_ar_19072021_510k    :  34:<Linelist>
    6 A  13     5 A  20    12045.8240    12045.8361       -0.0121 1.00000 3.0212 0.0000 : qR3,0(3)5,6,4,5 : v=0  4  3  1  5  6 - v=0  3  3  0  4  5 : 2methylimid_cu_1_1_H2O18_7bar_ar_19072021_510k    :  35:<Linelist>
    5 A  29     4 A  35    12046.1470    12046.1363        0.0107 1.00000 2.4331 0.0000 : qR3,0(3)4,5,3,4 : v=0  4  3  1  4  5 - v=0  3  3  0  3  4 : 2methylimid_cu_1_1_H2O18_7bar_ar_19072021_510k    :  36:<Linelist>
    4 A  22     3 A  20    12733.1750    12733.1649        0.0101 1.00000 6.7534 0.0000 : qR1,2(3)4,4,3,3 : 2methim-water2 v=0  4  1  3  4  4 - v=0  3  1  2  3  3 : 2methylimidazole_HDO_1064_900k_HRW :  37:<Linelist>
    4 A  23     3 A  21    12733.1750    12733.1711        0.0039 1.00000 7.1433 0.0000 : qR1,2(3)3,4,2,3 : 2methim-water2 v=0  4  1  3  3  4 - v=0  3  1  2  2  3 : 2methylimidazole_HDO_1064_900k_HRW :  38:<Linelist>
    4 A  24     3 A  22    12733.1750    12733.1885       -0.0135 1.00000 7.0245 0.0000 : qR1,2(3)5,4,4,3 : 2methim-water2 v=0  4  1  3  5  4 - v=0  3  1  2  4  3 : 2methylimidazole_HDO_1064_900k_HRW :  39:<Linelist>
    7 A   1     6 A   1    13802.4200    13802.4483       -0.0283 1.00000 12.391 0.0000 : qR0,4(4)6,7,5,6 : 2methim-water2 v=0  5  0  5  6  7 - v=0  4  0  4  5  6 : 2methylimidazole_HDO_1064_900k_HRW :  40:<Linelist>
    6 A   6     5 A   4    13802.4200    13802.4107        0.0093 1.00000 10.373 0.0000 : qR0,4(4)6,6,5,5 : 2methim-water2 v=0  5  0  5  6  6 - v=0  4  0  4  5  5 : 2methylimidazole_HDO_1064_900k_HRW :  41:<Linelist>
    4 A  31     3 A  23    13802.4200    13802.4179        0.0021 1.00000 6.7120 0.0000 : qR0,4(4)4,4,3,3 : 2methim-water2 v=0  5  0  5  4  4 - v=0  4  0  4  3  3 : 2methylimidazole_HDO_1064_900k_HRW :  42:<Linelist>
    5 A  18     4 A  14    13802.4200    13802.4127        0.0073 1.00000 8.2510 0.0000 : qR0,4(4)6,5,5,4 : 2methim-water2 v=0  5  0  5  6  5 - v=0  4  0  4  5  4 : 2methylimidazole_HDO_1064_900k_HRW :  43:<Linelist>
    3 A  39     2 A  29    13802.4200    13802.4084        0.0116 1.00000 5.0474 0.0000 : qR0,4(4)4,3,3,2 : 2methim-water2 v=0  5  0  5  4  3 - v=0  4  0  4  3  2 : 2methylimidazole_HDO_1064_900k_HRW :  44:<Linelist>
    6 A   7     5 A   5    13802.6300    13802.6385       -0.0085 1.00000 10.380 0.0000 : qR0,4(4)5,6,4,5 : 2methim-water2 v=0  5  0  5  5  6 - v=0  4  0  4  4  5 : 2methylimidazole_HDO_1064_900k_HRW :  45:<Linelist>
    7 A  12     6 A  12    15044.0720    15044.0791       -0.0071 1.00000 4.7178 0.0000 : qR3,2(4)6,7,5,6 : v=0  5  3  3  6  7 - v=0  4  3  2  5  6 : 2methylimid_cu_1_1_H2O18_7bar_ar_19072021_510k    :  46:<Linelist>
    5 A  44     4 A  42    15044.0720    15044.0623        0.0097 1.00000 2.3837 0.0000 : qR3,2(4)4,5,3,4 : v=0  5  3  3  4  5 - v=0  4  3  2  3  4 : 2methylimid_cu_1_1_H2O18_7bar_ar_19072021_510k    :  47:<Linelist>
    7 A  13     6 A  13    15156.7950    15156.8067       -0.0117 1.00000 4.7432 0.0000 : qR3,1(4)6,7,5,6 : v=0  5  3  2  6  7 - v=0  4  3  1  5  6 : 2methylimid_cu_1_1_H2O18_7bar_ar_19072021_510k    :  48:<Linelist>
    5 A  48     4 A  45    15156.7950    15156.8082       -0.0132 1.00000 2.6435 0.0000 : qR3,1(4)4,5,3,4 : v=0  5  3  2  4  5 - v=0  4  3  1  3  4 : 2methylimid_cu_1_1_H2O18_7bar_ar_19072021_510k    :  49:<Linelist>
    5 A  25     4 A  23    15754.4010    15754.4030       -0.0020 1.00000 8.2650 0.0000 : qR1,3(4)4,5,3,4 : v=0  5  1  4  4  5 - v=0  4  1  3  3  4 : 2methylimid_cu_1_1_H2O18_7bar_ar_19072021_510k    :  50:<Linelist>
    5 A  26     4 A  24    15754.4010    15754.4069       -0.0059 1.00000 8.1704 0.0000 : qR1,3(4)6,5,5,4 : v=0  5  1  4  6  5 - v=0  4  1  3  5  4 : 2methylimid_cu_1_1_H2O18_7bar_ar_19072021_510k    :  51:<Linelist>
    7 A   3     6 A   3    15754.4010    15754.4314       -0.0304 1.00000 11.708 0.0000 : qR1,3(4)6,7,5,6 : v=0  5  1  4  6  7 - v=0  4  1  3  5  6 : 2methylimid_cu_1_1_H2O18_7bar_ar_19072021_510k    :  52:<Linelist>
    6 A  11     5 A  11    15754.5380    15754.5435       -0.0055 1.00000 9.8570 0.0000 : qR1,3(4)5,6,4,5 : v=0  5  1  4  5  6 - v=0  4  1  3  4  5 : 2methylimid_cu_1_1_H2O18_7bar_ar_19072021_510k    :  53:<Linelist>
    8 A   2     7 A   2    15969.0230    15969.0144        0.0086 1.00000 11.296 0.0000 : qR1,5(5)7,8,6,7 : 2methim-water2 v=0  6  1  6  7  8 - v=0  5  1  5  6  7 : 2methylimidazole_HDO_1064_900k_HRW :  54:<Linelist>
    4 A  52     3 A  46    15969.0230    15969.0131        0.0099 1.00000 5.4968 0.0000 : qR1,5(5)5,4,4,3 : 2methim-water2 v=0  6  1  6  5  4 - v=0  5  1  5  4  3 : 2methylimidazole_HDO_1064_900k_HRW :  55:<Linelist>
    6 A  22     5 A  22    15969.0230    15969.0226        0.0004 1.00000 8.5798 0.0000 : qR1,5(5)7,6,6,5 : 2methim-water2 v=0  6  1  6  7  6 - v=0  5  1  5  6  5 : 2methylimidazole_HDO_1064_900k_HRW :  56:<Linelist>
    4 A  51     3 A  39    16244.7580    16244.7766       -0.0186 1.00000 5.7031 0.0000 : qR0,5(5)5,4,4,3 : 2methim-water2 v=0  6  0  6  5  4 - v=0  5  0  5  4  3 : 2methylimidazole_HDO_1064_900k_HRW :  57:<Linelist>
    5 A  37     4 A  31    16244.7580    16244.7752       -0.0172 1.00000 7.0855 0.0000 : qR0,5(5)5,5,4,4 : 2methim-water2 v=0  6  0  6  5  5 - v=0  5  0  5  4  4 : 2methylimidazole_HDO_1064_900k_HRW :  58:<Linelist>
    7 A   6     6 A   6    16244.7580    16244.7661       -0.0081 1.00000 10.094 0.0000 : qR0,5(5)7,7,6,6 : 2methim-water2 v=0  6  0  6  7  7 - v=0  5  0  5  6  6 : 2methylimidazole_HDO_1064_900k_HRW :  59:<Linelist>
    7 A   7     6 A   7    16244.9250    16244.9501       -0.0251 1.00000 10.092 0.0000 : qR0,5(5)6,7,5,6 : 2methim-water2 v=0  6  0  6  6  7 - v=0  5  0  5  5  6 : 2methylimidazole_HDO_1064_900k_HRW :  60:<Linelist>
    7 A  14     6 A  14    17550.5750    17550.5512        0.0238 1.00000 7.1747 0.0000 : qR2,4(5)7,7,6,6 : 2methim-water2 v=0  6  2  5  7  7 - v=0  5  2  4  6  6 : 2methylimidazole_HDO_1064_900k_HRW :  61:<Linelist>
    5 A  49     4 A  47    17550.5750    17550.5431        0.0319 1.00000 5.0527 0.0000 : qR2,4(5)5,5,4,4 : 2methim-water2 v=0  6  2  5  5  5 - v=0  5  2  4  4  4 : 2methylimidazole_HDO_1064_900k_HRW :  62:<Linelist>
    8 A   4     7 A   4    17550.7130    17550.6938        0.0192 1.00000 8.3409 0.0000 : qR2,4(5)7,8,6,7 : 2methim-water2 v=0  6  2  5  7  8 - v=0  5  2  4  6  7 : 2methylimidazole_HDO_1064_900k_HRW :  63:<Linelist>
    4 A  58     3 A  52    17550.7130    17550.6870        0.0260 1.00000 4.0589 0.0000 : qR2,4(5)5,4,4,3 : 2methim-water2 v=0  6  2  5  5  4 - v=0  5  2  4  4  3 : 2methylimidazole_HDO_1064_900k_HRW :  64:<Linelist>
    6 A  32     5 A  32    17550.7130    17550.6878        0.0252 1.00000 6.2933 0.0000 : qR2,4(5)5,6,4,5 : 2methim-water2 v=0  6  2  5  5  6 - v=0  5  2  4  4  5 : 2methylimidazole_HDO_1064_900k_HRW :  65:<Linelist>
    6 A  33     5 A  33    17550.7130    17550.6949        0.0181 1.00000 6.1209 0.0000 : qR2,4(5)7,6,6,5 : 2methim-water2 v=0  6  2  5  7  6 - v=0  5  2  4  6  5 : 2methylimidazole_HDO_1064_900k_HRW :  66:<Linelist>
    5 A  50     4 A  48    17550.8000    17550.8074       -0.0074 1.00000 5.0328 0.0000 : qR2,4(5)6,5,5,4 : 2methim-water2 v=0  6  2  5  6  5 - v=0  5  2  4  5  4 : 2methylimidazole_HDO_1064_900k_HRW :  67:<Linelist>
    7 A  15     6 A  15    17550.8000    17550.8062       -0.0062 1.00000 7.1913 0.0000 : qR2,4(5)6,7,5,6 : 2methim-water2 v=0  6  2  5  6  7 - v=0  5  2  4  5  6 : 2methylimidazole_HDO_1064_900k_HRW :  68:<Linelist>
    7 A  24     6 A  27    18071.8900    18071.8995       -0.0095 1.00000 4.1364 0.0000 : qR3,3(5)7,7,6,6 : v=0  6  3  4  7  7 - v=0  5  3  3  6  6 : 2methylimid_cu_1_1_H2O18_7bar_ar_19072021_510k    :  69:<Linelist>
    5 A  59     4 A  54    18071.8900    18071.8832        0.0068 1.00000 2.9166 0.0000 : qR3,3(5)5,5,4,4 : v=0  6  3  4  5  5 - v=0  5  3  3  4  4 : 2methylimid_cu_1_1_H2O18_7bar_ar_19072021_510k    :  70:<Linelist>
    8 A  10     7 A  12    18072.1590    18072.1890       -0.0300 1.00000 5.1461 0.0000 : qR3,3(5)7,8,6,7 : v=0  6  3  4  7  8 - v=0  5  3  3  6  7 : 2methylimid_cu_1_1_H2O18_7bar_ar_19072021_510k    :  71:<Linelist>
    6 A  44     5 A  44    18072.1590    18072.1724       -0.0134 1.00000 3.6884 0.0000 : qR3,3(5)5,6,4,5 : v=0  6  3  4  5  6 - v=0  5  3  3  4  5 : 2methylimid_cu_1_1_H2O18_7bar_ar_19072021_510k    :  72:<Linelist>

SVD fit: 72 Observations,  8 Parameters (scaled)
Initial Average Error: 0.0176568625739138
Predicted New Error:   0.0176568625739028
Parameters:
  # Old                 New                 Std Dev   Change/Std Sens    Summary              Name
  1 4238.32651720813    4238.32651715507    .04050211 0.0000     .001695 4238.327(41)         v=0 A
  2 1733.76664328167    1733.76664328346    .00109819 0.0000     5.65e-5 1733.7666(11)        v=0 B
  3 1240.31513481340    1240.31513481319    .00122228 0.0000     3.71e-5 1240.3151(12)        v=0 C
  4 .00745242425502153  .00745242500421879  .00015167 0.0000     5.26e-6 7.45(15)e-3          v=0 DJK
  5 .000189153231346390 .000189153191571217 1.6189e-5 0.0000     4.28e-7 1.89(16)e-4          v=0 DJ
  6 1.31194461258823    1.31194453178789    .03565543 0.0000     .003099 1.312(36)            N1 CHIzz
  7 4.11252457818984    4.11252496972283    .10173955 0.0000     .008852 4.11(10)             N1 CHIxxmyy
  8 -3.28161005781448   -3.28161066063788   .07826220 0.0000     .005914 -3.282(78)           N2 CHIzz

Correlation Matrix
Determinant = 0.006, Largest off-diagonal element = -0.645 at 5,4 = v=0 DJ, v=0 DJK
       1       2       3       4       5       6       7       8
  1   1.000
  2  -0.034   1.000
  3  -0.541  -0.106   1.000
  4  -0.627   0.426   0.024   1.000
  5   0.325   0.046   0.522  -0.645   1.000
  6  -0.084  -0.002  -0.052   0.037  -0.119   1.000
  7   0.029   0.016  -0.164   0.180  -0.218   0.296   1.000
  8  -0.140   0.131   0.270  -0.193   0.294   0.315  -0.360   1.000
