# Supplementary material for: Microwave spectra, molecular geometries, and internal rotation of CH3 in N-methylimidazole⋯H2O and 2-methylimidazole⋯H2O Complexes
Source: Phys Chem Chem Phys. 2022 May 6;24(20):12354–62. doi: 10.1039/d1cp05526g (PMC9131724; doi:10.1039/d1cp05526g)
Supplement: CP-024-D1CP05526G-s006 [file CP-024-D1CP05526G-s006.txt]

  BEGIN PROGRAM   
 time 16:48:10:13
  THIS OUTPUT IS FROM BELGI38 
  EPSI=   0.000000000000000E+000 IBUG1=            0 IBUG2=            0 IBUG3= 
           0 IBGTME=            0 IBGVTDV=            0IBUG4=            0
 KTRONC =  10 IRMW=   1
   CONSTANTS IN CM-1 OR IN MHZ?  :DA
CM-1
 &CSTE
 OA      =  0.123196505088603     ,
 B       =  7.580018121247201E-002,
 C       =  4.137096586243500E-002,
 DJ      =  9.840000000000001E-009,
 DJK     =  2.427600000000000E-007,
 DK      =  0.000000000000000E+000,
 ODELN   =  0.000000000000000E+000,
 ODELK   =  0.000000000000000E+000,
 HJ      =  0.000000000000000E+000,
 HJK     =  0.000000000000000E+000,
 HKJ     =  0.000000000000000E+000,
 HK      =  0.000000000000000E+000,
 OHJ     =  0.000000000000000E+000,
 OHJK    =  0.000000000000000E+000,
 OHK     =  0.000000000000000E+000,
 FV      =  0.000000000000000E+000,
 OFV     =  0.000000000000000E+000,
 GV      =  0.000000000000000E+000,
 ALV     =  0.000000000000000E+000,
 AK1     =  0.000000000000000E+000,
 AK2     =  0.000000000000000E+000,
 AK3     =  0.000000000000000E+000,
 AK4     =  0.000000000000000E+000,
 AK5     =  0.000000000000000E+000,
 AK6     =  0.000000000000000E+000,
 AK7     =  0.000000000000000E+000,
 DAB     = -3.432231595251900E-002,
 ODAB    =  0.000000000000000E+000,
 DABJ    =  0.000000000000000E+000,
 DABK    =  0.000000000000000E+000,
 OLV     =  0.000000000000000E+000,
 C1      =  0.000000000000000E+000,
 C2      =  0.000000000000000E+000,
 C3      =  0.000000000000000E+000,
 HLKJ    =  0.000000000000000E+000,
 AK5J    =  0.000000000000000E+000,
 C2J     =  0.000000000000000E+000,
 GVJ     =  0.000000000000000E+000,
 AK2J    =  0.000000000000000E+000,
 C1J     =  0.000000000000000E+000,
 ANV     =  0.000000000000000E+000,
 BK2     =  0.000000000000000E+000,
 AMV     =  0.000000000000000E+000,
 DAC     =  0.000000000000000E+000,
 DBC     =  0.000000000000000E+000,
 C4      =  0.000000000000000E+000,
 ODELTA  =  0.000000000000000E+000,
 DELTA   =  0.000000000000000E+000,
 AK1J    =  0.000000000000000E+000,
 AK5K    =  0.000000000000000E+000,
 AK2K    =  0.000000000000000E+000,
 AK1K    =  0.000000000000000E+000,
 AK3J    =  0.000000000000000E+000,
 AK3K    =  0.000000000000000E+000,
 BK1     =  0.000000000000000E+000,
 AK7J    =  0.000000000000000E+000,
 C11     =  0.000000000000000E+000,
 ODAB6   =  0.000000000000000E+000,
 AK6K    =  0.000000000000000E+000,
 AK7K    =  0.000000000000000E+000,
 AK66    =  0.000000000000000E+000,
 AK6J    =  0.000000000000000E+000,
 AK3B    =  0.000000000000000E+000,
 AK4B    =  0.000000000000000E+000,
 DELTAB  =  0.000000000000000E+000,
 ODELTB  =  0.000000000000000E+000,
 C4J     =  0.000000000000000E+000,
 C4K     =  0.000000000000000E+000,
 C1K     =  0.000000000000000E+000,
 C2K     =  0.000000000000000E+000,
 C12     =  0.000000000000000E+000,
 ANVJ    =  0.000000000000000E+000,
 AMVJ    =  0.000000000000000E+000,
 AK3JJ   =  0.000000000000000E+000,
 BK2J    =  0.000000000000000E+000,
 BK1J    =  0.000000000000000E+000,
 AK3KJ   =  0.000000000000000E+000,
 BK1K    =  0.000000000000000E+000,
 AK3KK   =  0.000000000000000E+000,
 C3J     =  0.000000000000000E+000,
 C12J    =  0.000000000000000E+000,
 AK2JJ   =  0.000000000000000E+000,
 AK1JJ   =  0.000000000000000E+000,
 AK2JK   =  0.000000000000000E+000,
 AK1JK   =  0.000000000000000E+000,
 AK3BJ   =  0.000000000000000E+000,
 AK4BJ   =  0.000000000000000E+000,
 AK3BB   =  0.000000000000000E+000,
 AK4BB   =  0.000000000000000E+000,
 ESPOIR  =  0.000000000000000E+000,
 AK9     =  0.000000000000000E+000,
 V12J    =  0.000000000000000E+000,
 V12K    =  0.000000000000000E+000,
 DAC12   =  0.000000000000000E+000,
 DBC12   =  0.000000000000000E+000,
 DACJ    =  0.000000000000000E+000,
 DBCJ    =  0.000000000000000E+000,
 ODABJ   =  0.000000000000000E+000,
 RHOB    =  0.000000000000000E+000,
 RHOC    =  0.000000000000000E+000,
 F       =   5.25997221700000     ,
 RHO     =  0.000000000000000E+000,
 V3      =   156.697855481640     ,
 V6      =  0.000000000000000E+000,
 V9      =  0.000000000000000E+000,
 V12     =  0.000000000000000E+000,
 RHORHO  =  2.210000000000000E-002,
 ODABK   =  0.000000000000000E+000,
 DACK    =  0.000000000000000E+000,
 V9J     =  0.000000000000000E+000,
 V9K     =  0.000000000000000E+000,
 C11J    =  0.000000000000000E+000,
 C11K    =  0.000000000000000E+000,
 DABJJ   =  0.000000000000000E+000,
 DABJK   =  0.000000000000000E+000,
 ODABJJ  =  0.000000000000000E+000,
 ODABJK  =  0.000000000000000E+000
 /
  NBRE OF PARAMETERS TO FIT            8
  PARAMETER TO BE FIT 
  PARA = OA    
  PARA = B     
  PARA = C     
  PARA = DJK   
  PARA = V3    
  PARA = RHORHO
  PARA = DAB   
  PARA = FV    
  VIB.ENERGY TO BE FITTED? ITO=            0
  NUMBER OF ITERATIONS=            6
  MAXIMUM VALUE OF J=            7
          38          21
  BEGIN DO 4   
 time 16:48:10:31
  END   DO 4   
 time 16:48:12: 7
 S(BEFORE FITTING)=    303366832068.380     
  S=    120191.678673292      NOFIT=           29NPP=            8 SMW= 
   102278.664655622      SIR=   0.000000000000000E+000 NFITMW=           29
  NFITIR=            0           0 SMW0=    102278.664655622      SMW1= 
  0.000000000000000E+000 NFITMW0=           29 NFITMW1=            0 SIG004= 
   102278.664655622      NFIT004=           29 SIG080=   0.000000000000000E+000
  NFIT080=            0 SIG010=   0.000000000000000E+000 NFIT010=            0
  SIG100=   0.000000000000000E+000 NFIT100=            0 SIG020= 
  0.000000000000000E+000 NFIT020=            0 SIG200=   0.000000000000000E+000
  NFIT200=            0 SIG045=   0.000000000000000E+000 NFIT045=            0
  SGST0=   0.000000000000000E+000 NGST0=            0 SW070= 
  0.000000000000000E+000 NFIT070=            0 SMW2=   0.000000000000000E+000
  NFIMW2=            0 SIG1M0=   0.000000000000000E+000 NFIT1M0=            0
  SIG10=   0.000000000000000E+000 NFIT10=            0 SIG21= 
  0.000000000000000E+000 NFIT21=            0 SMW3=   0.000000000000000E+000
  NFIMW3=            0 SIR32=   0.000000000000000E+000 NFIR32=           0
  SMW4=   0.000000000000000E+000 NFIMW4=            0 SMWA=
   106371.213486701      NFITMWA=          21 SWME=   90660.9727481181     
  NFITMWE=           8

 NUMBER OF DATA INCLUDED IN THE FIT=     29
 rank of the matrix           8
  IFAIL=            0
 ACC=    1.00000000000000     

STATE  CONSTANT    OLD VALUE             VARIATION             NEW VALUE             STD.DEV.            VARIA/STV     CONST/STV
   1  OA         0.123196505088603    -0.005992401517688     0.117204103570915     1.649698278002533    -0.0036324      0.71E-01
   1  B          0.075800181212472     0.001572899110215     0.077373080322687     1.569650066634502     0.0010021      0.49E-01
   1  C          0.041370965862435    -0.001434943677992     0.039936022184443     0.076670539351241    -0.0187157      0.52E+00
   1  DJK        0.000000242760000    -0.000000092315500     0.000000150444500     0.000183240112979    -0.0005038      0.82E-03
   1  V3       156.697855481640005   -20.516007926315069   136.181847555324936 16037.722971833349220    -0.0012792      0.85E-02
   1  RHORHO     0.022100000000000    -0.009945105153747     0.012154894846253     5.869721899660352    -0.0016943      0.21E-02
   1  DAB       -0.034322315952519    -0.002915950878901    -0.037238266831420     1.128897459421807    -0.0025830     -0.33E-01
   1  FV         0.000000000000000     0.000353092322172     0.000353092322172     0.271863402694261     0.0012988      0.13E-02
  OA     =      0.11720410357091546,
  B      =      0.07737308032268708,
  C      =      0.03993602218444265,
  DJK    =      0.00000015044449991,
  V3     =    136.18184755532493568,
  RHORHO =      0.01215489484625287,
  DAB    =     -0.03723826683141973,
  FV     =      0.00035309232217173,

 STANDARD DEVIATION BEFORE=        120191.678673

 *** END OF CYCLE NO.   1 *** 
 time 16:48:12:10
  BEGIN DO 4   
 time 16:48:12:10
  END   DO 4   
 time 16:48:13:84
 S(BEFORE FITTING)=    1254799767.14234     
  S=    7729.96570910382      NOFIT=           29NPP=            8 SMW= 
   6577.91437217503      SIR=   0.000000000000000E+000 NFITMW=           29
  NFITIR=            0           0 SMW0=    6577.91437217503      SMW1= 
  0.000000000000000E+000 NFITMW0=           29 NFITMW1=            0 SIG004= 
   6577.91437217503      NFIT004=           29 SIG080=   0.000000000000000E+000
  NFIT080=            0 SIG010=   0.000000000000000E+000 NFIT010=            0
  SIG100=   0.000000000000000E+000 NFIT100=            0 SIG020= 
  0.000000000000000E+000 NFIT020=            0 SIG200=   0.000000000000000E+000
  NFIT200=            0 SIG045=   0.000000000000000E+000 NFIT045=            0
  SGST0=   0.000000000000000E+000 NGST0=            0 SW070= 
  0.000000000000000E+000 NFIT070=            0 SMW2=   0.000000000000000E+000
  NFIMW2=            0 SIG1M0=   0.000000000000000E+000 NFIT1M0=            0
  SIG10=   0.000000000000000E+000 NFIT10=            0 SIG21= 
  0.000000000000000E+000 NFIT21=            0 SMW3=   0.000000000000000E+000
  NFIMW3=            0 SIR32=   0.000000000000000E+000 NFIR32=           0
  SMW4=   0.000000000000000E+000 NFIMW4=            0 SMWA=
   7456.28784041587      NFITMWA=          21 SWME=   3303.00945352368     
  NFITMWE=           8

 NUMBER OF DATA INCLUDED IN THE FIT=     29
 rank of the matrix           8
  IFAIL=            0
 ACC=    1.00000000000000     

STATE  CONSTANT    OLD VALUE             VARIATION             NEW VALUE             STD.DEV.            VARIA/STV     CONST/STV
   1  OA         0.117204103570915     0.002944059833460     0.120148163404376     0.166886549417756     0.0176411      0.72E+00
   1  B          0.077373080322687    -0.002676398452298     0.074696681870389     0.168703268203952    -0.0158645      0.44E+00
   1  C          0.039936022184443     0.000027016787053     0.039963038971496     0.001183163326278     0.0228344      0.34E+02
   1  DJK        0.000000150444500    -0.000000041801808     0.000000108642692     0.000010574673187    -0.0039530      0.10E-01
   1  V3       136.181847555324936    20.803620863298420   156.985468418623356  1555.043875576717255     0.0133782      0.10E+00
   1  RHORHO     0.012154894846253     0.006396318257405     0.018551213103658     0.331201118007238     0.0193125      0.56E-01
   1  DAB       -0.037238266831420     0.001687399318374    -0.035550867513045     0.090164738664231     0.0187146     -0.39E+00
   1  FV         0.000353092322172    -0.000093576746337     0.000259515575835     0.004344699838831    -0.0215381      0.60E-01
  OA     =      0.12014816340437570,
  B      =      0.07469668187038914,
  C      =      0.03996303897149615,
  DJK    =      0.00000010864269166,
  V3     =    156.98546841862335555,
  RHORHO =      0.01855121310365781,
  DAB    =     -0.03555086751304537,
  FV     =      0.00025951557583470,

 STANDARD DEVIATION BEFORE=          7729.965709

 *** END OF CYCLE NO.   2 *** 
 time 16:48:13:88
  BEGIN DO 4   
 time 16:48:13:88
  END   DO 4   
 time 16:48:15:66
 S(BEFORE FITTING)=    280457096.896819     
  S=    3654.46300463276      NOFIT=           29NPP=            8 SMW= 
   3109.81259495687      SIR=   0.000000000000000E+000 NFITMW=           29
  NFITIR=            0           0 SMW0=    3109.81259495687      SMW1= 
  0.000000000000000E+000 NFITMW0=           29 NFITMW1=            0 SIG004= 
   3109.81259495687      NFIT004=           29 SIG080=   0.000000000000000E+000
  NFIT080=            0 SIG010=   0.000000000000000E+000 NFIT010=            0
  SIG100=   0.000000000000000E+000 NFIT100=            0 SIG020= 
  0.000000000000000E+000 NFIT020=            0 SIG200=   0.000000000000000E+000
  NFIT200=            0 SIG045=   0.000000000000000E+000 NFIT045=            0
  SGST0=   0.000000000000000E+000 NGST0=            0 SW070= 
  0.000000000000000E+000 NFIT070=            0 SMW2=   0.000000000000000E+000
  NFIMW2=            0 SIG1M0=   0.000000000000000E+000 NFIT1M0=            0
  SIG10=   0.000000000000000E+000 NFIT10=            0 SIG21= 
  0.000000000000000E+000 NFIT21=            0 SMW3=   0.000000000000000E+000
  NFIMW3=            0 SIR32=   0.000000000000000E+000 NFIR32=           0
  SMW4=   0.000000000000000E+000 NFIMW4=            0 SMWA=
   3530.80514222604      NFITMWA=          21 SWME=   1527.20385415031     
  NFITMWE=           8

 NUMBER OF DATA INCLUDED IN THE FIT=     29
 rank of the matrix           8
  IFAIL=            0
 ACC=    1.00000000000000     

STATE  CONSTANT    OLD VALUE             VARIATION             NEW VALUE             STD.DEV.            VARIA/STV     CONST/STV
   1  OA         0.120148163404376    -0.000446309643809     0.119701853760566     0.069829538630206    -0.0063914      0.17E+01
   1  B          0.074696681870389     0.000527479569204     0.075224161439593     0.068836686582277     0.0076628      0.11E+01
   1  C          0.039963038971496     0.000033730544937     0.039996769516433     0.001511218188540     0.0223201      0.26E+02
   1  DJK        0.000000108642692    -0.000000002174987     0.000000106467704     0.000005401483533    -0.0004027      0.20E-01
   1  V3       156.985468418623356    -4.197351847396931   152.788116571226425   622.154637910666793    -0.0067465      0.25E+00
   1  RHORHO     0.018551213103658     0.000178568482895     0.018729781586552     0.190171023322525     0.0009390      0.98E-01
   1  DAB       -0.035550867513045    -0.000168195766758    -0.035719063279803     0.044711049533090    -0.0037618     -0.80E+00
   1  FV         0.000259515575835    -0.000135949244384     0.000123566331450     0.004897600063959    -0.0277583      0.25E-01
  OA     =      0.11970185376056627,
  B      =      0.07522416143959298,
  C      =      0.03999676951643297,
  DJK    =      0.00000010646770425,
  V3     =    152.78811657122642487,
  RHORHO =      0.01872978158655236,
  DAB    =     -0.03571906327980323,
  FV     =      0.00012356633145050,

 STANDARD DEVIATION BEFORE=          3654.463005

 *** END OF CYCLE NO.   3 *** 
 time 16:48:15:71
  BEGIN DO 4   
 time 16:48:15:71
  END   DO 4   
 time 16:48:17:59
 S(BEFORE FITTING)=    307120.079347583     
  S=    120.932897439937      NOFIT=           29NPP=            8 SMW= 
   102.909414358987      SIR=   0.000000000000000E+000 NFITMW=           29
  NFITIR=            0           0 SMW0=    102.909414358987      SMW1= 
  0.000000000000000E+000 NFITMW0=           29 NFITMW1=            0 SIG004= 
   102.909414358987      NFIT004=           29 SIG080=   0.000000000000000E+000
  NFIT080=            0 SIG010=   0.000000000000000E+000 NFIT010=            0
  SIG100=   0.000000000000000E+000 NFIT100=            0 SIG020= 
  0.000000000000000E+000 NFIT020=            0 SIG200=   0.000000000000000E+000
  NFIT200=            0 SIG045=   0.000000000000000E+000 NFIT045=            0
  SGST0=   0.000000000000000E+000 NGST0=            0 SW070= 
  0.000000000000000E+000 NFIT070=            0 SMW2=   0.000000000000000E+000
  NFIMW2=            0 SIG1M0=   0.000000000000000E+000 NFIT1M0=            0
  SIG10=   0.000000000000000E+000 NFIT10=            0 SIG21= 
  0.000000000000000E+000 NFIT21=            0 SMW3=   0.000000000000000E+000
  NFIMW3=            0 SIR32=   0.000000000000000E+000 NFIR32=           0
  SMW4=   0.000000000000000E+000 NFIMW4=            0 SMWA=
   111.139249204662      NFITMWA=          21 SWME=   77.2410936275875     
  NFITMWE=           8

 NUMBER OF DATA INCLUDED IN THE FIT=     29
 rank of the matrix           8
  IFAIL=            0
 ACC=    1.00000000000000     

STATE  CONSTANT    OLD VALUE             VARIATION             NEW VALUE             STD.DEV.            VARIA/STV     CONST/STV
   1  OA         0.119701853760566     0.000126229529072     0.119828083289638     0.002000933793634     0.0630853      0.60E+02
   1  B          0.075224161439593    -0.000125370966185     0.075098790473408     0.001948339795322    -0.0643476      0.39E+02
   1  C          0.039996769516433    -0.000002939831764     0.039993829684669     0.000057915596582    -0.0507606      0.69E+03
   1  DJK        0.000000106467704    -0.000000003657176     0.000000102810528     0.000000176862292    -0.0206781      0.58E+00
   1  V3       152.788116571226425     0.611934744374594   153.400051315601019    18.083821600185214     0.0338388      0.85E+01
   1  RHORHO     0.018729781586552     0.000093937599988     0.018823719186540     0.005646200259722     0.0166373      0.33E+01
   1  DAB       -0.035719063279803     0.000078053770822    -0.035641009508981     0.001241378595699     0.0628767     -0.29E+02
   1  FV         0.000123566331450     0.000012229742820     0.000135796074271     0.000195192531499     0.0626548      0.70E+00
  OA     =      0.11982808328963820,
  B      =      0.07509879047340828,
  C      =      0.03999382968466880,
  DJK    =      0.00000010281052782,
  V3     =    153.40005131560101859,
  RHORHO =      0.01882371918654035,
  DAB    =     -0.03564100950898141,
  FV     =      0.00013579607427058,

 STANDARD DEVIATION BEFORE=           120.932897

 *** END OF CYCLE NO.   4 *** 
 time 16:48:17:62
  BEGIN DO 4   
 time 16:48:17:62
  END   DO 4   
 time 16:48:19:39
 S(BEFORE FITTING)=    9655.06048508696     
  S=    21.4421264105065      NOFIT=           29NPP=            8 SMW= 
   18.2464550029701      SIR=   0.000000000000000E+000 NFITMW=           29
  NFITIR=            0           0 SMW0=    18.2464550029701      SMW1= 
  0.000000000000000E+000 NFITMW0=           29 NFITMW1=            0 SIG004= 
   18.2464550029701      NFIT004=           29 SIG080=   0.000000000000000E+000
  NFIT080=            0 SIG010=   0.000000000000000E+000 NFIT010=            0
  SIG100=   0.000000000000000E+000 NFIT100=            0 SIG020= 
  0.000000000000000E+000 NFIT020=            0 SIG200=   0.000000000000000E+000
  NFIT200=            0 SIG045=   0.000000000000000E+000 NFIT045=            0
  SGST0=   0.000000000000000E+000 NGST0=            0 SW070= 
  0.000000000000000E+000 NFIT070=            0 SMW2=   0.000000000000000E+000
  NFIMW2=            0 SIG1M0=   0.000000000000000E+000 NFIT1M0=            0
  SIG10=   0.000000000000000E+000 NFIT10=            0 SIG21= 
  0.000000000000000E+000 NFIT21=            0 SMW3=   0.000000000000000E+000
  NFIMW3=            0 SIR32=   0.000000000000000E+000 NFIR32=           0
  SMW4=   0.000000000000000E+000 NFIMW4=            0 SMWA=
   20.4868124512250      NFITMWA=          21 SWME=   10.2540316000705     
  NFITMWE=           8

 NUMBER OF DATA INCLUDED IN THE FIT=     29
 rank of the matrix           8
  IFAIL=            0
 ACC=    1.00000000000000     

STATE  CONSTANT    OLD VALUE             VARIATION             NEW VALUE             STD.DEV.            VARIA/STV     CONST/STV
   1  OA         0.119828083289638     0.000001908311983     0.119829991601621     0.000358109098414     0.0053289      0.33E+03
   1  B          0.075098790473408    -0.000001902769853     0.075096887703555     0.000348971331664    -0.0054525      0.22E+03
   1  C          0.039993829684669     0.000000012777125     0.039993842461794     0.000010229598242     0.0012490      0.39E+04
   1  DJK        0.000000102810528     0.000000000493026     0.000000103303554     0.000000031465715     0.0156687      0.33E+01
   1  V3       153.400051315601019     0.021733036377100   153.421784351978118     3.240075985811420     0.0067076      0.47E+02
   1  RHORHO     0.018823719186540     0.000006439012966     0.018830158199506     0.001015201660195     0.0063426      0.19E+02
   1  DAB       -0.035641009508981     0.000001514310567    -0.035639495198414     0.000224012506534     0.0067599     -0.16E+03
   1  FV         0.000135796074271    -0.000000003883980     0.000135792190290     0.000034423898791    -0.0001128      0.39E+01
  OA     =      0.11982999160162097,
  B      =      0.07509688770355516,
  C      =      0.03999384246179386,
  DJK    =      0.00000010330355421,
  V3     =    153.42178435197811837,
  RHORHO =      0.01883015819950645,
  DAB    =     -0.03563949519841424,
  FV     =      0.00013579219029028,

 STANDARD DEVIATION BEFORE=            21.442126

 *** END OF CYCLE NO.   5 *** 
 time 16:48:19:42
  BEGIN DO 4   
 time 16:48:19:42
  END   DO 4   
 time 16:48:21:18
 S(BEFORE FITTING)=    8269.05642373662     
  S=    19.8435025035024      NOFIT=           29NPP=            8 SMW= 
   16.8860852976814      SIR=   0.000000000000000E+000 NFITMW=           29
  NFITIR=            0           0 SMW0=    16.8860852976814      SMW1= 
  0.000000000000000E+000 NFITMW0=           29 NFITMW1=            0 SIG004= 
   16.8860852976814      NFIT004=           29 SIG080=   0.000000000000000E+000
  NFIT080=            0 SIG010=   0.000000000000000E+000 NFIT010=            0
  SIG100=   0.000000000000000E+000 NFIT100=            0 SIG020= 
  0.000000000000000E+000 NFIT020=            0 SIG200=   0.000000000000000E+000
  NFIT200=            0 SIG045=   0.000000000000000E+000 NFIT045=            0
  SGST0=   0.000000000000000E+000 NGST0=            0 SW070= 
  0.000000000000000E+000 NFIT070=            0 SMW2=   0.000000000000000E+000
  NFIMW2=            0 SIG1M0=   0.000000000000000E+000 NFIT1M0=            0
  SIG10=   0.000000000000000E+000 NFIT10=            0 SIG21= 
  0.000000000000000E+000 NFIT21=            0 SMW3=   0.000000000000000E+000
  NFIMW3=            0 SIR32=   0.000000000000000E+000 NFIR32=           0
  SMW4=   0.000000000000000E+000 NFIMW4=            0 SMWA=
   18.9908733528053      NFITMWA=          21 SWME=   9.32294038238815     
  NFITMWE=           8

 NUMBER OF DATA INCLUDED IN THE FIT=     29
 rank of the matrix           8
  IFAIL=            0
 ACC=    1.00000000000000     

STATE  CONSTANT    OLD VALUE             VARIATION             NEW VALUE             STD.DEV.            VARIA/STV     CONST/STV
   1  OA         0.119829991601621     0.000000331738557     0.119830323340178     0.000331410272910     0.0010010      0.36E+03
   1  B          0.075096887703555    -0.000000321787900     0.075096565915655     0.000322948396219    -0.0009964      0.23E+03
   1  C          0.039993842461794     0.000000007611621     0.039993850073415     0.000009471534119     0.0008036      0.42E+04
   1  DJK        0.000000103303554     0.000000000005764     0.000000103309318     0.000000029120927     0.0001979      0.35E+01
   1  V3       153.421784351978118     0.002903276831911   153.424687628810034     2.998392366861393     0.0009683      0.51E+02
   1  RHORHO     0.018830158199506     0.000000916962727     0.018831075162234     0.000939736499340     0.0009758      0.20E+02
   1  DAB       -0.035639495198414     0.000000207085775    -0.035639288112639     0.000207337162107     0.0009988     -0.17E+03
   1  FV         0.000135792190290    -0.000000025235603     0.000135766954687     0.000031876500761    -0.0007917      0.43E+01
  OA     =      0.11983032334017835,
  B      =      0.07509656591565525,
  C      =      0.03999385007341527,
  DJK    =      0.00000010330931783,
  V3     =    153.42468762881003386,
  RHORHO =      0.01883107516223384,
  DAB    =     -0.03563928811263938,
  FV     =      0.00013576695468711,

 STANDARD DEVIATION BEFORE=            19.843503
 time 16:48:21:21
  singular values and singular right vectors
  
  0.606E+01 0.103E+01 0.810E+00 0.813E-01 0.817E-02 0.369E-02 0.578E-04 0.219E-06
  
 -0.388E+00-0.189E+00 0.236E+00-0.206E+00-0.669E-01 0.802E+00 0.768E-01-0.250E+00
 -0.381E+00-0.162E+00 0.328E+00-0.223E+00 0.672E-01-0.140E+00 0.159E+00 0.789E+00
 -0.295E+00-0.217E+00-0.723E+00-0.881E-01-0.265E-01-0.721E-01 0.573E+00-0.374E-01
  0.387E+00 0.132E+00-0.801E-01-0.903E+00-0.101E+00 0.110E-02 0.491E-02 0.155E-03
  0.296E+00-0.655E+00 0.164E+00 0.901E-01-0.656E+00-0.103E+00 0.814E-01-0.127E-01
 -0.316E+00 0.612E+00 0.514E-01 0.290E-01-0.711E+00-0.892E-01 0.932E-01-0.148E-01
 -0.377E+00-0.150E+00 0.367E+00-0.233E+00 0.147E+00-0.555E+00 0.771E-01-0.558E+00
 -0.371E+00-0.218E+00-0.378E+00-0.145E+00-0.151E+00-0.781E-01-0.787E+00 0.499E-01
  correlation matrix 
  
   1 OA        1.0000
   2 B        -1.0000   1.0000
   3 C         0.9984  -0.9983   1.0000
   4 DJK      -0.9924   0.9927  -0.9840   1.0000
   5 V3        0.9997  -0.9997   0.9994  -0.9893   1.0000
   6 RHORHO    0.9997  -0.9997   0.9994  -0.9894   1.0000   1.0000
   7 DAB       1.0000  -1.0000   0.9984  -0.9925   0.9997   0.9997   1.0000
   8 FV       -0.9983   0.9982  -1.0000   0.9837  -0.9994  -0.9994  -0.9983   1.0000
                    1        2        3        4        5        6        7        8

     UPPER STATE    LOWER STATE      OBSERVATION          CALCULATION       TME      WEIGHT     FITTED OR NO
   VT J KA KC PARITY   VT J KA KC PARITY
   0   3   1   3 +   0   2   1   2 +     7860.900(  5)     7860.887    0.013            39.76525984  39.50304889
   0   3   0   3 +   0   2   0   2 +     8363.170(  5)     8363.175   -0.005            39.71126783  39.43230233
   0   3   2   1 +   0   2   2   0 +     8814.931(  5)     8815.003   -0.072            40.09806296  39.80402612
   0   3   1   2 -   0   2   1   1 -     9244.314(  5)     9244.358   -0.044            39.85770871  39.54935011
   0   4   1   4 +   0   3   1   3 +    10423.359(  5)    10423.333    0.026            40.11294479  39.76525984
   0   4   2   2 +   0   3   2   1 +    11938.243(  5)    11938.267   -0.024            40.49628067  40.09806296
   0   4   1   3 -   0   3   1   2 -    12246.834(  5)    12246.849   -0.015            40.26621960  39.85770871
   0   5   1   5 +   0   4   1   4 +    12947.984(  5)    12947.943    0.041            40.54484167  40.11294479
   0   5   0   5 +   0   4   0   4 +    13357.340(  5)    13357.352   -0.012            40.52108275  40.07552944
   0   5   2   4 -   0   4   2   3 -    14186.261(  5)    14186.332   -0.071            40.94228802  40.46908293
   0   5   3   3 +   0   4   3   2 +    14470.208(  5)    14470.449   -0.241            41.41768107  40.93499885
   0   5   3   2 -   0   4   3   1 -    14563.223(  5)    14563.426   -0.203            41.42184146  40.93605787
   0   5   2   3 +   0   4   2   2 +    15141.659(  5)    15141.579    0.080            41.00134938  40.49628067
   0   5   1   4 -   0   4   1   3 -    15168.271(  5)    15168.240    0.031            40.77217762  40.26621960
   0   6   1   6 +   0   5   1   5 +    15437.074(  5)    15437.020    0.054            41.05976523  40.54484167
   0   6   0   6 +   0   5   0   5 +    15727.711(  5)    15727.724   -0.013            41.04570314  40.52108275
   0   6   2   5 -   0   5   2   4 -    16919.814(  5)    16919.849   -0.035            41.50667343  40.94228802
   0   7   1   7 +   0   6   1   6 +    17896.526(  5)    17896.462    0.064            41.65672694  41.05976523
   0   6   1   5 -   0   5   1   4 -    17975.218(  5)    17975.150    0.068            41.37176406  40.77217762
   0   7   0   7 +   0   6   0   6 +    18081.250(  5)    18081.256   -0.006            41.64882891  41.04570314
   0   6   2   4 +   0   5   2   3 +    18359.576(  5)    18359.344    0.232            41.61375115  41.00134938
   0   3  -1   2     0   2  -1   1       7871.644(  5)     7871.652   -0.008            40.11564643  39.85307637
   0   3   0   3     0   2   0   2       8353.990(  5)     8354.102   -0.112            40.06182870  39.78316585
   0   4  -1   3     0   3  -1   2      10424.300(  5)    10424.285    0.015            40.46336317  40.11564643
   0   4   1   4     0   3   1   3      12222.930(  5)    12222.895    0.035            40.61690361  40.20919172
   0   5   0   5     0   4   0   4      13353.384(  5)    13353.373    0.011            40.87130313  40.42588256
   0   6   0   6     0   5   0   5      15724.562(  5)    15724.576   -0.014            41.39581853  40.87130313
   0   6  -1   5     0   5  -1   4      15433.419(  5)    15433.367    0.052            41.40998209  40.89518038
   0   7   0   7     0   6   0   6      18078.041(  5)    18078.058   -0.017            41.99883763  41.39581853

 STD.DEV.(UNITLESS)  =          19.84350252 NB.DATA=   29

 RMS.DEV.MW(UNITLESS)     =              16.8861    29

 RMS.DEV.MW TYPE A(UNITLESS)=              18.9905    21

 RMS.DEV.MW TYPE E(UNITLESS)=               9.3248     8

 RMS.DEV.MW(UNITLESS)VT=0 =              16.8861    29

 RMS.DEV.MW(UNITLESS)VT=1 =               0.0000     0

 RMS.DEV.MW(UNITLESS)VT=2 =               0.0000     0

 RMS.DEV.MW(UNITLESS)VT=3 =               0.0000     0

 RMS.DEV.MW(UNITLESS)VT=4 =               0.0000     0

 RMS.DEV.IR(UNITLESS)       =             0.000000     0

 RMS.DEV.IR(UNITLESS) V=1-0 =             0.000000     0

 RMS.DEV.IR(UNITLESS) V=2-1 =             0.000000     0

 RMS.DEV.IR(UNITLESS) V=3-2 =             0.000000     0

 RMS.DEV.GROUND STATE DIFF. VT=0) =               0.0000     0

 STD.MW. W=0.003MHZ           16.886085    29

 STD.MW. W=0.010MHZ            0.000000     0

 RMS.MW. W=0.020MHZ            0.000000     0

 RMS.MW. W=0.045MHZ            0.000000     0

 RMS.MW. W=0.070MHZ            0.000000     0

 STD.MW. W=0.080MHZ            0.000000     0

 RMS.MW. W=0.100MHZ            0.000000     0

 RMS.MW. W=0.200MHZ            0.000000     0

 RMS.MW. W=1.000MHZ            0.000000     0

 RMS.DEV.MICRONDE VT=0(MHZ)=               0.0844

 RMS.DEV.MICRONDE VT=1(MHZ)=               0.0000

 RMS.DEV.MICRONDE VT=2(MHZ)=               0.0000

 RMS.DEV.MICRONDE VT=3(MHZ)=               0.0000

 RMS.DEV.MICRONDE VT=4(MHZ)=               0.0000

 RMS.DEV.MICRONDE "A" (MHZ)=               0.0950

 RMS.DEV.MICRONDE "E" (MHZ)=               0.0466

 RMS.DEV.IR(CM-1)       =             0.000000

 RMS.DEV.IR(CM-1) V=1-0 =             0.000000

 RMS.DEV.IR(CM-1) V=2-1 =             0.000000

 RMS.DEV.IR(CM-1) V=3-2 =             0.000000

 RMS.DEV.GROUND STATE DIFF.VT=0 (CM-1)) =             0.000000

 RMS.DEV.MICROWAVE,WEIGHT=0.003MHZ              0.0844 MHZ

 RMS.DEV.MICROWAVE,WEIGHT=0.010MHZ              0.0000 MHZ

 RMS.DEV.MICROWAVE,WEIGHT=0.020MHZ              0.0000 MHZ

 RMS.DEV.MICROWAVE,WEIGHT=0.045MHZ              0.0000 MHZ

 RMS.DEV.MICROWAVE,WEIGHT=0.070MHZ              0.0000 MHZ

 RMS.DEV.MICROWAVE,WEIGHT=0.080MHZ              0.0000 MHZ

 RMS.DEV.MICROWAVE,WEIGHT=0.100MHZ              0.0000 MHZ

 RMS.DEV.MICROWAVE,WEIGHT=0.200MHZ              0.0000 MHZ

 RMS.DEV.MICROWAVE,WEIGHT=1.000MHZ              0.0000 MHZ
  END LINECAL   
 time 16:48:22:94
