# Supplementary material for: Microwave spectra, molecular geometries, and internal rotation of CH3 in N-methylimidazole⋯H2O and 2-methylimidazole⋯H2O Complexes
Source: Phys Chem Chem Phys. 2022 May 6;24(20):12354–62. doi: 10.1039/d1cp05526g (PMC9131724; doi:10.1039/d1cp05526g)
Supplement: CP-024-D1CP05526G-s007 [file CP-024-D1CP05526G-s007.txt]

Pgopher 10.0.505 13 Feb 2017 20:43 32 bit (Delphi 18.5/18)
Mixture: 2MI_HOD_n_final.pgo
  Units               MHz
  PrintLevel          Detail
  Precision           4
  BasisOrder          boDefault
  QuantumNumberFormat J
  FitCycles           1
  FitDetails          False
  AutoReplot          True
  AllowComplex        False
  NoLineList          False
  ShowEstUnc          False
  ShowDerivatives     False
  SVDlimit            5
  ShowSubBasis        False
  AllowZeroI          False
  ScaledParameters    True
  FixTransitionPhase  False
  OldHyperfineOrder   False
  SVDThresh    1E-6
  ScaleChanges 1
  SmallE       5.99584916E-14
  Species: IMD
    Jmax 20
    Concentration 1
    AsymmetricMolecule: 2methim_DOH_N
      nNuclei        2
      Colour         Orange
      JAdjustSym     False
      BlockMatrix    True
      PointGroup     C1
      Representation Ir
      SReduction     True
      eeWt           1
      eoWt           1
      oeWt           1
      ooWt           1
      C2zAxis        a
      C2xAxis        c
      PseudoC2v      False
      FakeSym        False
      PhaseAdjust    False
      Abundance     1
      AssumedOrigin 1E99
      AsymmetricManifold: Ground
        Initial       True
        EigenSearch   True
        LimitSearch   True
        AutoQConverge True
        UsePopParams  False
        AsymmetricTop: v=0
          Symmetry A
          Kmin     all
          Kmax     all
          A   4188.09734375195           Float
          B   1662.85993197159           Float
          C   1200.19603361366           Float
          DJK 0.00689588147779952        Float, Increment = 0.88883626
          DJ  0.000322124989316167       Float, Increment = 2.47956378
          <N  ,K  |A|N,K> = K^2

          <N  ,K-2|B|N,K> = sqrt((N*(N+1)+(-K+1)*(K-2))*(N*(N+1)-K*(K-1)))/4
          <N  ,K  |B|N,K> = (N*(N+1)-K^2)/2
          <N  ,K+2|B|N,K> = sqrt((N*(N+1)+(-K-1)*(K+2))*(N*(N+1)-K*(K+1)))/4

          <N  ,K-2|C|N,K> = (-sqrt((N*(N+1)+(-K+1)*(K-2))*(N*(N+1)-K*(K-1))))/4
          <N  ,K  |C|N,K> = (N*(N+1)-K^2)/2
          <N  ,K+2|C|N,K> = (-sqrt((N*(N+1)+(-K-1)*(K+2))*(N*(N+1)-K*(K+1))))/4

          <N  ,K  |DJK|N,K> = -N*(N+1)*K^2

          <N  ,K  |DJ|N,K> = -N^2*(N+1)^2

          AsymmetricTopNucleus: N1
            Spin   1
            AsNext False
            MaxDJ  -0.5
            CHIzz    1.25741772405513           Float
            CHIxxmyy 3.79268796151654           Float
            Matrix elements for CHIzz not available
            Matrix elements for CHIxxmyy not available
          AsymmetricTopNucleus: N2
            Spin   1
            AsNext False
            MaxDJ  -0.5
            CHIzz    -2.99071846037484          Float
            CHIxxmyy -0.67
            Matrix elements for CHIzz not available
            Matrix elements for CHIxxmyy not available
      TransitionMoments: <Ground|mu|Ground>
        CartesianTransitionMoment: <v=0|a|v=0>
          Axis a
          Strength 6.3
        Symbolic Matrix Elements not available for <v=0|a|v=0>
        CartesianTransitionMoment: <v=0|b|v=0>
          Axis b
        CartesianTransitionMoment: <v=0|c|v=0>
          Axis c
  Simulation: Simulation
    Intensity factor:0.333333333333333 (1 from Spol)
    IntensityUnits Arbitrary
    LifeModel      lmNone
    PlotUnits      MHz
    nDF            2000
    WidthMult      6
    AutoMin        True
    AutoMax        True
    ShowSum        False
    ShowParts      True
    ShowFortrat    False
    UseUpper       False
    ShowSymmetry   True
    ShowDeltaJ     False
    ScaleMarkSize  True
    UseSymmetry    False
    UseStateNumber False
    FortratQno     J
    Fmin        -3152.1349346383
    Fmax        20782.0209836097
    Ymax        81.6531707207286
    Temperature 2
    SMargin     -1
    OThreshold  1E-6
    Tvib        -1
    MinI        0.01
    Tspin       -1
    PlotSplit   0.5
  Fundamental Constants from CODATA 2014: h=6.62607004E-34 k=1.38064852E-23 NA=6.022140857E23 e=1.6021766208E-19 me=9.10938356E-31


Residuals before fit for 2methim_DOH_N for the Ground manifold
    F'S'  #'    F"S"  #"     Observed    Calculated      Obs-Calc StdDev 
    4 A   6     3 A   6     7860.5990     7860.6379       -0.0389 1.00000 5.5415 0.0000 : qR1,2(2)4,4,3,3 : 2methim_HOD_N v=0  3  1  3  4  4 - v=0  2  1  2  3  3 : 2methylimidazole_HDO_1064_900k_HRW_cut - Overlays :   1:<Linelist>
    3 A  14     2 A  12     7860.8650     7860.9031       -0.0381 1.00000 4.6257 0.0000 : qR1,2(2)4,3,3,2 : 2methim_HOD_N v=0  3  1  3  4  3 - v=0  2  1  2  3  2 : 2methylimidazole_HDO_1064_900k_HRW - Overlays     :   2:<Linelist>
    5 A   1     4 A   1     8363.1350     8363.1546       -0.0196 1.00000 9.1218 0.0000 : qR0,2(2)4,5,3,4 : 2methim_HOD_N v=0  3  0  3  4  5 - v=0  2  0  2  3  4 : 2methylimidazole_HDO_1064_900k_HRW - Overlays     :   3:<Linelist>
    4 A   5     3 A   5     8363.3180     8363.3268       -0.0088 1.00000 6.8703 0.0000 : qR0,2(2)3,4,2,3 : 2methim_HOD_N v=0  3  0  3  3  4 - v=0  2  0  2  2  3 : 2methylimidazole_HDO_1064_900k_HRW - Overlays     :   4:<Linelist>
    2 A  30     1 A  20     8588.0310     8588.0228        0.0082 1.00000 1.3133 0.0000 : qR2,1(2)2,2,1,1 : 2methim_HOD_N v=0  3  2  2  2  2 - v=0  2  2  1  1  1 : 2methylimidazole_HDO_1064_900k_HRW - Overlays     :   5:<Linelist>
    4 A  15     3 A  17     8588.1840     8588.1627        0.0213 1.00000 1.9096 0.0000 : qR2,1(2)4,4,3,3 : 2methim_HOD_N v=0  3  2  2  4  4 - v=0  2  2  1  3  3 : 2methylimidazole_HDO_1064_900k_HRW - Overlays     :   6:<Linelist>
    4 A  16     4 A   8     8589.0970     8589.0917        0.0053 1.00000 .53400 0.0000 : qR2,1(2)3,4,3,4 : 2methim_HOD_N v=0  3  2  2  3  4 - v=0  2  2  1  3  4 : 2methylimidazole_HDO_1064_900k_HRW - Overlays     :   7:<Linelist>
    4 A  16     3 A  16     8589.4750     8589.4635        0.0115 1.00000 1.6899 0.0000 : qR2,1(2)3,4,2,3 : 2methim_HOD_N v=0  3  2  2  3  4 - v=0  2  2  1  2  3 : 2methylimidazole_HDO_1064_900k_HRW - Overlays     :   8:<Linelist>
    3 A  26     2 A  21     8589.7340     8589.7098        0.0242 1.00000 1.8992 0.0000 : qR2,1(2)4,3,3,2 : 2methim_HOD_N v=0  3  2  2  4  3 - v=0  2  2  1  3  2 : 2methylimidazole_HDO_1064_900k_HRW - Overlays     :   9:<Linelist>
    2 A  31     1 A  19     8589.9250     8589.9128        0.0122 1.00000 1.0847 0.0000 : qR2,1(2)3,2,2,1 : 2methim_HOD_N v=0  3  2  2  3  2 - v=0  2  2  1  2  1 : 2methylimidazole_HDO_1064_900k_HRW - Overlays     :  10:<Linelist>
    5 A   7     4 A   9     8815.0640     8815.0906       -0.0266 1.00000 4.1222 0.0000 : qR2,0(2)4,5,3,4 : 2methim_HOD_N v=0  3  2  1  4  5 - v=0  2  2  0  3  4 : 2methylimidazole_HDO_1064_900k_HRW - Overlays     :  11:<Linelist>
    4 A  17     3 A  18     8815.2990     8815.3133       -0.0143 1.00000 2.9631 0.0000 : qR2,0(2)3,4,2,3 : 2methim_HOD_N v=0  3  2  1  3  4 - v=0  2  2  0  2  3 : 2methylimidazole_HDO_1064_900k_HRW - Overlays     :  12:<Linelist>
    3 A  29     2 A  24     8815.7390     8815.7374        0.0016 1.00000 1.6313 0.0000 : qR2,0(2)4,3,3,2 : 2methim_HOD_N v=0  3  2  1  4  3 - v=0  2  2  0  3  2 : 2methylimidazole_HDO_1064_900k_HRW - Overlays     :  13:<Linelist>
    4 A  10     3 A   8     9244.2050     9244.2243       -0.0193 1.00000 4.2131 0.0000 : qR1,1(2)4,4,2,3 : 2methim_HOD_N v=0  3  1  2  4  4 - v=0  2  1  1  2  3 : 2methylimidazole_HDO_1064_900k_HRW_cut - Overlays :  14:<Linelist>
    5 A   3     4 A   3     9244.4080     9244.3710        0.0370 1.00000 8.2466 0.0000 : qR1,1(2)4,5,3,4 : 2methim_HOD_N v=0  3  1  2  4  5 - v=0  2  1  1  3  4 : 2methylimidazole_HDO_1064_900k_HRW_cut - Overlays :  15:<Linelist>
    6 A   2     5 A   2    10423.3200    10423.3623       -0.0423 1.00000 10.139 0.0000 : qR1,3(3)5,6,4,5 : 2methim_HOD_N v=0  4  1  4  5  6 - v=0  3  1  3  4  5 : 2methylimidazole_HDO_1064_900k_HRW - Overlays     :  16:<Linelist>
    5 A   9     4 A   7    10423.4280    10423.4760       -0.0480 1.00000 8.1324 0.0000 : qR1,3(3)4,5,3,4 : 2methim_HOD_N v=0  4  1  4  4  5 - v=0  3  1  3  3  4 : 2methylimidazole_HDO_1064_900k_HRW_cut - Overlays :  17:<Linelist>
    6 A   1     5 A   1    10920.1880    10920.2497       -0.0617 1.00000 11.506 0.0000 : qR0,3(3)5,6,4,5 : 2methim_HOD_N v=0  4  0  4  5  6 - v=0  3  0  3  4  5 : 2methylimidazole_HDO_1064_900k_HRW_cut - Overlays :  18:<Linelist>
    4 A  12     3 A  10    10920.3500    10920.3799       -0.0299 1.00000 6.8007 0.0000 : qR0,3(3)3,4,3,3 : 2methim_HOD_N v=0  4  0  4  3  4 - v=0  3  0  3  3  3 : 2methylimidazole_HDO_1064_900k_HRW_cut - Overlays :  19:<Linelist>
    5 A   5     4 A   5    10920.4100    10920.4347       -0.0247 1.00000 9.2560 0.0000 : qR0,3(3)4,5,3,4 : 2methim_HOD_N v=0  4  0  4  4  5 - v=0  3  0  3  3  4 : 2methylimidazole_HDO_1064_900k_HRW_cut - Overlays :  20:<Linelist>
    5 A  14     4 A  18    11937.9720    11937.9336        0.0384 1.00000 4.4945 0.0000 : qR2,1(3)5,5,4,4 : 2methim_HOD_N v=0  4  2  2  5  5 - v=0  3  2  1  4  4 : 2methylimidazole_HDO_1064_900k_HRW - Overlays     :  21:<Linelist>
    6 A   5     5 A   7    11938.4120    11938.3446        0.0674 1.00000 7.2155 0.0000 : qR2,1(3)5,6,4,5 : 2methim_HOD_N v=0  4  2  2  5  6 - v=0  3  2  1  4  5 : 2methylimidazole_HDO_1064_900k_HRW - Overlays     :  22:<Linelist>
    5 A  10     4 A  10    12246.8000    12246.7544        0.0456 1.00000 8.3585 0.0000 : qR1,2(3)5,5,4,4 : 2methim_HOD_N v=0  4  1  3  5  5 - v=0  3  1  2  4  4 : 2methylimidazole_HDO_1064_900k_HRW - Overlays     :  23:<Linelist>
    6 A   3     5 A   3    12246.8700    12246.8557        0.0143 1.00000 10.896 0.0000 : qR1,2(3)5,6,4,5 : 2methim_HOD_N v=0  4  1  3  5  6 - v=0  3  1  2  4  5 : 2methylimidazole_HDO_1064_900k_HRW - Overlays     :  24:<Linelist>
    5 A  11     4 A  11    12246.9290    12246.9319       -0.0029 1.00000 8.7965 0.0000 : qR1,2(3)4,5,3,4 : 2methim_HOD_N v=0  4  1  3  4  5 - v=0  3  1  2  3  4 : 2methylimidazole_HDO_1064_900k_HRW - Overlays     :  25:<Linelist>
    7 A   2     6 A   2    12947.9750    12947.9794       -0.0044 1.00000 11.494 0.0000 : qR1,4(4)6,7,5,6 : 2methim_HOD_N v=0  5  1  5  6  7 - v=0  4  1  4  5  6 : 2methylimidazole_HDO_1064_900k_HRW - Overlays     :  26:<Linelist>
    7 A   1     6 A   1    13357.2590    13357.3046       -0.0456 1.00000 12.376 0.0000 : qR0,4(4)6,7,5,6 : 2methim_HOD_N v=0  5  0  5  6  7 - v=0  4  0  4  5  6 : 2methylimidazole_HDO_1064_900k_HRW - Overlays     :  27:<Linelist>
    6 A   7     5 A   5    13357.4660    13357.4773       -0.0113 1.00000 10.363 0.0000 : qR0,4(4)5,6,4,5 : 2methim_HOD_N v=0  5  0  5  5  6 - v=0  4  0  4  4  5 : 2methylimidazole_HDO_1064_900k_HRW - Overlays     :  28:<Linelist>
    6 A  14     5 A  12    14186.0890    14186.0719        0.0171 1.00000 7.0403 0.0000 : qR2,3(4)6,6,5,5 : 2methim_HOD_N v=0  5  2  4  6  6 - v=0  4  2  3  5  5 : 2methylimidazole_HDO_1064_900k_HRW - Overlays     :  29:<Linelist>
    7 A   4     6 A   4    14186.2930    14186.2877        0.0053 1.00000 8.4244 0.0000 : qR2,3(4)6,7,5,6 : 2methim_HOD_N v=0  5  2  4  6  7 - v=0  4  2  3  5  6 : 2methylimidazole_HDO_1064_900k_HRW - Overlays     :  30:<Linelist>
    7 A   4     6 A   4    14186.3000    14186.2877        0.0123 1.00000 8.4244 0.0000 : qR2,3(4)6,7,5,6 : 2methim_HOD_N v=0  5  2  4  6  7 - v=0  4  2  3  5  6 : 2methylimidazole_HDO_1064_900k_HRW - Overlays     :  31:<Linelist>
    6 A  15     5 A  13    14186.4480    14186.4153        0.0327 1.00000 7.0703 0.0000 : qR2,3(4)5,6,4,5 : 2methim_HOD_N v=0  5  2  4  5  6 - v=0  4  2  3  4  5 : 2methylimidazole_HDO_1064_900k_HRW - Overlays     :  32:<Linelist>
    7 A  12     6 A  12    14470.2970    14470.2869        0.0101 1.00000 4.6865 0.0000 : qR3,2(4)6,7,5,6 : 2methim_HOD_N v=0  5  3  3  6  7 - v=0  4  3  2  5  6 : 2methylimidazole_HDO_1064_900k_HRW - Overlays     :  33:<Linelist>
    6 A  28     5 A  27    14470.4500    14470.4512       -0.0012 1.00000 3.6755 0.0000 : qR3,2(4)5,6,4,5 : 2methim_HOD_N v=0  5  3  3  5  6 - v=0  4  3  2  4  5 : 2methylimidazole_HDO_1064_900k_HRW - Overlays     :  34:<Linelist>
    7 A  13     6 A  13    14563.3250    14563.3129        0.0121 1.00000 4.7084 0.0000 : qR3,1(4)6,7,5,6 : 2methim_HOD_N v=0  5  3  2  6  7 - v=0  4  3  1  5  6 : 2methylimidazole_HDO_1064_900k_HRW - Overlays     :  35:<Linelist>
    7 A  13     6 A  13    14563.3250    14563.3129        0.0121 1.00000 4.7084 0.0000 : qR3,1(4)6,7,5,6 : 2methim_HOD_N v=0  5  3  2  6  7 - v=0  4  3  1  5  6 : 2methylimidazole_HDO_1064_900k_HRW - Overlays     :  36:<Linelist>
    6 A  16     5 A  14    15141.5250    15141.5375       -0.0125 1.00000 7.0880 0.0000 : qR2,2(4)6,6,5,5 : 2methim_HOD_N v=0  5  2  3  6  6 - v=0  4  2  2  5  5 : 2methylimidazole_HDO_1064_900k_HRW - Overlays     :  37:<Linelist>
    7 A   5     6 A   5    15141.7350    15141.7298        0.0052 1.00000 8.7752 0.0000 : qR2,2(4)6,7,5,6 : 2methim_HOD_N v=0  5  2  3  6  7 - v=0  4  2  2  5  6 : 2methylimidazole_HDO_1064_900k_HRW - Overlays     :  38:<Linelist>
    3 A  53     3 A  38    15141.9900    15141.9817        0.0083 1.00000 .41601 0.0000 : qR2,2(4)4,3,4,3 : 2methim_HOD_N v=0  5  2  3  4  3 - v=0  4  2  2  4  3 : 2methylimidazole_HDO_1064_900k_HRW - Overlays     :  39:<Linelist>
    7 A   3     6 A   3    15168.2770    15168.2715        0.0055 1.00000 11.706 0.0000 : qR1,3(4)6,7,5,6 : 2methim_HOD_N v=0  5  1  4  6  7 - v=0  4  1  3  5  6 : 2methylimidazole_HDO_1064_900k_HRW - Overlays     :  40:<Linelist>
    6 A  11     5 A  11    15168.4040    15168.3690        0.0350 1.00000 9.8558 0.0000 : qR1,3(4)5,6,4,5 : 2methim_HOD_N v=0  5  1  4  5  6 - v=0  4  1  3  4  5 : 2methylimidazole_HDO_1064_900k_HRW - Overlays     :  41:<Linelist>
    8 A   2     7 A   2    15437.0700    15437.0660        0.0040 1.00000 11.364 0.0000 : qR1,5(5)7,8,6,7 : 2methim_HOD_N v=0  6  1  6  7  8 - v=0  5  1  5  6  7 : 2methylimidazole_HDO_1064_900k_HRW - Overlays     :  42:<Linelist>
    8 A   2     7 A   2    15437.0700    15437.0660        0.0040 1.00000 11.363 0.0000 : qR1,5(5)7,8,6,7 : 2methim_HOD_N v=0  6  1  6  7  8 - v=0  5  1  5  6  7 : 2methylimidazole_HDO_1064_900k_HRW - Overlays     :  43:<Linelist>
    8 A   1     7 A   1    15727.6640    15727.6800       -0.0160 1.00000 11.835 0.0000 : qR0,5(5)7,8,6,7 : 2methim_HOD_N v=0  6  0  6  7  8 - v=0  5  0  5  6  7 : 2methylimidazole_HDO_1064_900k_HRW - Overlays     :  44:<Linelist>
    8 A   1     7 A   1    15727.6660    15727.6800       -0.0140 1.00000 11.835 0.0000 : qR0,5(5)7,8,6,7 : 2methim_HOD_N v=0  6  0  6  7  8 - v=0  5  0  5  6  7 : 2methylimidazole_HDO_1064_900k_HRW - Overlays     :  45:<Linelist>
    7 A   7     6 A   7    15727.8160    15727.8213       -0.0053 1.00000 10.191 0.0000 : qR0,5(5)6,7,5,6 : 2methim_HOD_N v=0  6  0  6  6  7 - v=0  5  0  5  5  6 : 2methylimidazole_HDO_1064_900k_HRW - Overlays     :  46:<Linelist>
    7 A  14     6 A  14    16919.7380    16919.6937        0.0443 1.00000 7.2473 0.0000 : qR2,4(5)7,7,6,6 : 2methim_HOD_N v=0  6  2  5  7  7 - v=0  5  2  4  6  6 : 2methylimidazole_HDO_1064_900k_HRW - Overlays     :  47:<Linelist>
    8 A   4     7 A   4    16919.8690    16919.8247        0.0443 1.00000 8.4247 0.0000 : qR2,4(5)7,8,6,7 : 2methim_HOD_N v=0  6  2  5  7  8 - v=0  5  2  4  6  7 : 2methylimidazole_HDO_1064_900k_HRW - Overlays     :  48:<Linelist>
    8 A  24     7 A  28    17370.4880    17370.5430       -0.0550 1.00000 2.4269 0.0000 : qR4,2(5)7,8,6,7 : 2methim_HOD_N v=0  6  4  3  7  8 - v=0  5  4  2  6  7 : 2methylimidazole_HDO_1064_900k_HRW - Overlays     :  49:<Linelist>
    9 A   2     8 A   2    17896.5450    17896.5167        0.0283 1.00000 10.064 0.0000 : qR1,6(6)8,9,7,8 : 2methim_HOD_N v=0  7  1  7  8  9 - v=0  6  1  6  7  8 : 2methylimidazole_HDO_1064_900k_HRW - Overlays     :  50:<Linelist>
    9 A   2     8 A   2    17896.5450    17896.5167        0.0283 1.00000 10.064 0.0000 : qR1,6(6)8,9,7,8 : 2methim_HOD_N v=0  7  1  7  8  9 - v=0  6  1  6  7  8 : 2methylimidazole_HDO_1064_900k_HRW - Overlays     :  51:<Linelist>
    8 A   3     7 A   3    17975.1900    17975.2023       -0.0123 1.00000 10.818 0.0000 : qR1,4(5)7,8,6,7 : 2methim_HOD_N v=0  6  1  5  7  8 - v=0  5  1  4  6  7 : 2methylimidazole_HDO_1064_900k_HRW - Overlays     :  52:<Linelist>
    8 A   3     7 A   3    17975.1900    17975.2023       -0.0123 1.00000 10.819 0.0000 : qR1,4(5)7,8,6,7 : 2methim_HOD_N v=0  6  1  5  7  8 - v=0  5  1  4  6  7 : 2methylimidazole_HDO_1064_900k_HRW - Overlays     :  53:<Linelist>
    7 A  11     6 A  11    17975.3250    17975.3256       -0.0006 1.00000 9.3424 0.0000 : qR1,4(5)6,7,5,6 : 2methim_HOD_N v=0  6  1  5  6  7 - v=0  5  1  4  5  6 : 2methylimidazole_HDO_1064_900k_HRW - Overlays     :  54:<Linelist>
    9 A   1     8 A   1    18081.2470    18081.2266        0.0204 1.00000 10.283 0.0000 : qR0,6(6)8,9,7,8 : 2methim_HOD_N v=0  7  0  7  8  9 - v=0  6  0  6  7  8 : 2methylimidazole_HDO_1064_900k_HRW - Overlays     :  55:<Linelist>
    9 A   1     8 A   1    18081.2500    18081.2266        0.0234 1.00000 10.283 0.0000 : qR0,6(6)8,9,7,8 : 2methim_HOD_N v=0  7  0  7  8  9 - v=0  6  0  6  7  8 : 2methylimidazole_HDO_1064_900k_HRW - Overlays     :  56:<Linelist>
    8 A   7     7 A   7    18081.3500    18081.3342        0.0158 1.00000 9.0337 0.0000 : qR0,6(6)7,8,6,7 : 2methim_HOD_N v=0  7  0  7  7  8 - v=0  6  0  6  6  7 : 2methylimidazole_HDO_1064_900k_HRW - Overlays     :  57:<Linelist>
    7 A  16     6 A  16    18359.4750    18359.5117       -0.0367 1.00000 7.4147 0.0000 : qR2,3(5)7,7,6,6 : 2methim_HOD_N v=0  6  2  4  7  7 - v=0  5  2  3  6  6 : 2methylimidazole_HDO_1064_900k_HRW - Overlays     :  58:<Linelist>
    8 A   5     7 A   5    18359.5730    18359.6220       -0.0490 1.00000 8.7081 0.0000 : qR2,3(5)7,8,6,7 : 2methim_HOD_N v=0  6  2  4  7  8 - v=0  5  2  3  6  7 : 2methylimidazole_HDO_1064_900k_HRW - Overlays     :  59:<Linelist>
    8 A   5     7 A   5    18359.5750    18359.6220       -0.0470 1.00000 8.7081 0.0000 : qR2,3(5)7,8,6,7 : 2methim_HOD_N v=0  6  2  4  7  8 - v=0  5  2  3  6  7 : 2methylimidazole_HDO_1064_900k_HRW - Overlays     :  60:<Linelist>

SVD fit: 60 Observations,  8 Parameters (scaled)
Initial Average Error: 0.0301946278979349
Predicted New Error:   0.0301946274639426
Parameters:
  # Old                 New                 Std Dev   Change/Std Sens    Summary              Name
  1 4188.09734375195    4188.09735386664    .04812507 0.0002     .002619 4188.097(48)         v=0 A
  2 1662.85993197159    1662.85993178803    .00172841 -0.0001    8.06e-5 1662.8599(17)        v=0 B
  3 1200.19603361366    1200.19603414948    .00175250 0.0003     5.98e-5 1200.1960(18)        v=0 C
  4 .00689588147779952  .00689578570241017  .00017281 -0.0006    9.25e-6 6.90(17)e-3          v=0 DJK
  5 .000322124989316167 .000322134944936612 1.2540e-5 0.0008     5.49e-7 3.22(13)e-4          v=0 DJ
  6 1.25741772405513    1.25741255907779    .07568691 -0.0001    .005692 1.257(76)            N1 CHIzz
  7 3.79268796151654    3.79269212412587    .21156028 0.0000     .016882 3.79(21)             N1 CHIxxmyy
  8 -2.99071846037484   -2.99071939105700   .05947878 0.0000     .004857 -2.991(59)           N2 CHIzz

Correlation Matrix
Determinant = 0.019, Largest off-diagonal element = -0.705 at 3,1 = v=0 C, v=0 A
       1       2       3       4       5       6       7       8
  1   1.000
  2   0.271   1.000
  3  -0.705   0.004   1.000
  4  -0.301   0.542   0.484   1.000
  5  -0.107   0.488   0.624   0.333   1.000
  6  -0.053  -0.087  -0.005  -0.129  -0.068   1.000
  7   0.049  -0.334  -0.082  -0.229  -0.154   0.436   1.000
  8  -0.063  -0.007   0.061  -0.118   0.045   0.507   0.178   1.000
