# Supplementary material for: Microwave spectra, molecular geometries, and internal rotation of CH3 in N-methylimidazole⋯H2O and 2-methylimidazole⋯H2O Complexes
Source: Phys Chem Chem Phys. 2022 May 6;24(20):12354–62. doi: 10.1039/d1cp05526g (PMC9131724; doi:10.1039/d1cp05526g)
Supplement: CP-024-D1CP05526G-s008 [file CP-024-D1CP05526G-s008.txt]

  BEGIN PROGRAM   
 time 18:22:18:88
  THIS OUTPUT IS FROM BELGI38 
  EPSI=   0.000000000000000E+000 IBUG1=            0 IBUG2=            0 IBUG3= 
           0 IBGTME=            0 IBGVTDV=            0IBUG4=            0
 KTRONC =  10 IRMW=   1
   CONSTANTS IN CM-1 OR IN MHZ?  :DA
CM-1
 &CSTE
 OA      =  0.159497865000000     ,
 B       =  5.466591000000000E-002,
 C       =  3.693485223367100E-002,
 DJ      =  7.965886300000000E-008,
 DJK     = -6.341285910000001E-007,
 DK      =  0.000000000000000E+000,
 ODELN   =  2.912029000000000E-008,
 ODELK   =  0.000000000000000E+000,
 HJ      =  0.000000000000000E+000,
 HJK     =  0.000000000000000E+000,
 HKJ     =  0.000000000000000E+000,
 HK      =  0.000000000000000E+000,
 OHJ     =  0.000000000000000E+000,
 OHJK    =  0.000000000000000E+000,
 OHK     =  0.000000000000000E+000,
 FV      =  0.000000000000000E+000,
 OFV     =  0.000000000000000E+000,
 GV      =  0.000000000000000E+000,
 ALV     =  0.000000000000000E+000,
 AK1     =  0.000000000000000E+000,
 AK2     =  0.000000000000000E+000,
 AK3     =  0.000000000000000E+000,
 AK4     =  0.000000000000000E+000,
 AK5     =  0.000000000000000E+000,
 AK6     =  0.000000000000000E+000,
 AK7     =  0.000000000000000E+000,
 DAB     = -2.779000000000000E-002,
 ODAB    =  0.000000000000000E+000,
 DABJ    =  0.000000000000000E+000,
 DABK    =  0.000000000000000E+000,
 OLV     =  0.000000000000000E+000,
 C1      =  0.000000000000000E+000,
 C2      =  0.000000000000000E+000,
 C3      =  0.000000000000000E+000,
 HLKJ    =  0.000000000000000E+000,
 AK5J    =  0.000000000000000E+000,
 C2J     =  0.000000000000000E+000,
 GVJ     =  0.000000000000000E+000,
 AK2J    =  0.000000000000000E+000,
 C1J     =  0.000000000000000E+000,
 ANV     =  0.000000000000000E+000,
 BK2     =  0.000000000000000E+000,
 AMV     =  0.000000000000000E+000,
 DAC     =  0.000000000000000E+000,
 DBC     =  0.000000000000000E+000,
 C4      =  0.000000000000000E+000,
 ODELTA  =  0.000000000000000E+000,
 DELTA   =  0.000000000000000E+000,
 AK1J    =  0.000000000000000E+000,
 AK5K    =  0.000000000000000E+000,
 AK2K    =  0.000000000000000E+000,
 AK1K    =  0.000000000000000E+000,
 AK3J    =  0.000000000000000E+000,
 AK3K    =  0.000000000000000E+000,
 BK1     =  0.000000000000000E+000,
 AK7J    =  0.000000000000000E+000,
 C11     =  0.000000000000000E+000,
 ODAB6   =  0.000000000000000E+000,
 AK6K    =  0.000000000000000E+000,
 AK7K    =  0.000000000000000E+000,
 AK66    =  0.000000000000000E+000,
 AK6J    =  0.000000000000000E+000,
 AK3B    =  0.000000000000000E+000,
 AK4B    =  0.000000000000000E+000,
 DELTAB  =  0.000000000000000E+000,
 ODELTB  =  0.000000000000000E+000,
 C4J     =  0.000000000000000E+000,
 C4K     =  0.000000000000000E+000,
 C1K     =  0.000000000000000E+000,
 C2K     =  0.000000000000000E+000,
 C12     =  0.000000000000000E+000,
 ANVJ    =  0.000000000000000E+000,
 AMVJ    =  0.000000000000000E+000,
 AK3JJ   =  0.000000000000000E+000,
 BK2J    =  0.000000000000000E+000,
 BK1J    =  0.000000000000000E+000,
 AK3KJ   =  0.000000000000000E+000,
 BK1K    =  0.000000000000000E+000,
 AK3KK   =  0.000000000000000E+000,
 C3J     =  0.000000000000000E+000,
 C12J    =  0.000000000000000E+000,
 AK2JJ   =  0.000000000000000E+000,
 AK1JJ   =  0.000000000000000E+000,
 AK2JK   =  0.000000000000000E+000,
 AK1JK   =  0.000000000000000E+000,
 AK3BJ   =  0.000000000000000E+000,
 AK4BJ   =  0.000000000000000E+000,
 AK3BB   =  0.000000000000000E+000,
 AK4BB   =  0.000000000000000E+000,
 ESPOIR  =  0.000000000000000E+000,
 AK9     =  0.000000000000000E+000,
 V12J    =  0.000000000000000E+000,
 V12K    =  0.000000000000000E+000,
 DAC12   =  0.000000000000000E+000,
 DBC12   =  0.000000000000000E+000,
 DACJ    =  0.000000000000000E+000,
 DBCJ    =  0.000000000000000E+000,
 ODABJ   =  0.000000000000000E+000,
 RHOB    =  0.000000000000000E+000,
 RHOC    =  0.000000000000000E+000,
 F       =   5.26794000000000     ,
 RHO     =  0.000000000000000E+000,
 V3      =   173.100000000000     ,
 V6      =  0.000000000000000E+000,
 V9      =  0.000000000000000E+000,
 V12     =  0.000000000000000E+000,
 RHORHO  =  2.254054863263600E-002,
 ODABK   =  0.000000000000000E+000,
 DACK    =  0.000000000000000E+000,
 V9J     =  0.000000000000000E+000,
 V9K     =  0.000000000000000E+000,
 C11J    =  0.000000000000000E+000,
 C11K    =  0.000000000000000E+000,
 DABJJ   =  0.000000000000000E+000,
 DABJK   =  0.000000000000000E+000,
 ODABJJ  =  0.000000000000000E+000,
 ODABJK  =  0.000000000000000E+000
 /
  NBRE OF PARAMETERS TO FIT            9
  PARAMETER TO BE FIT 
  PARA = OA    
  PARA = B     
  PARA = C     
  PARA = DJ    
  PARA = DJK   
  PARA = ODELN 
  PARA = DAB   
  PARA = V3    
  PARA = RHORHO
  VIB.ENERGY TO BE FITTED? ITO=            0
  NUMBER OF ITERATIONS=            6
  MAXIMUM VALUE OF J=            8
          48          19
  BEGIN DO 4   
 time 18:22:19: 4
  END   DO 4   
 time 18:22:21:42
 S(BEFORE FITTING)=    1209321283736.44     
  S=    204207.575574331      NOFIT=           38NPP=            9 SMW= 
   178393.509716171      SIR=   0.000000000000000E+000 NFITMW=           38
  NFITIR=            0           0 SMW0=    178393.509716171      SMW1= 
  0.000000000000000E+000 NFITMW0=           38 NFITMW1=            0 SIG004= 
   178393.509716171      NFIT004=           38 SIG080=   0.000000000000000E+000
  NFIT080=            0 SIG010=   0.000000000000000E+000 NFIT010=            0
  SIG100=   0.000000000000000E+000 NFIT100=            0 SIG020= 
  0.000000000000000E+000 NFIT020=            0 SIG200=   0.000000000000000E+000
  NFIT200=            0 SIG045=   0.000000000000000E+000 NFIT045=            0
  SGST0=   0.000000000000000E+000 NGST0=            0 SW070= 
  0.000000000000000E+000 NFIT070=            0 SMW2=   0.000000000000000E+000
  NFIMW2=            0 SIG1M0=   0.000000000000000E+000 NFIT1M0=            0
  SIG10=   0.000000000000000E+000 NFIT10=            0 SIG21= 
  0.000000000000000E+000 NFIT21=            0 SMW3=   0.000000000000000E+000
  NFIMW3=            0 SIR32=   0.000000000000000E+000 NFIR32=           0
  SMW4=   0.000000000000000E+000 NFIMW4=            0 SMWA=
   178188.457319714      NFITMWA=          19 SWME=   178598.326687928     
  NFITMWE=          19

 NUMBER OF DATA INCLUDED IN THE FIT=     38
 rank of the matrix           9
  IFAIL=            0
 ACC=    1.00000000000000     

STATE  CONSTANT    OLD VALUE             VARIATION             NEW VALUE             STD.DEV.            VARIA/STV     CONST/STV
   1  OA         0.159497865000000    -0.007012283248429     0.152485581751571     2.261194333615757    -0.0031011      0.67E-01
   1  B          0.054665910000000     0.001101085878105     0.055766995878105     2.303645985486590     0.0004780      0.24E-01
   1  C          0.036934852233671    -0.001780857438027     0.035153994795644     0.003479598691975    -0.5117997      0.10E+02
   1  DJ         0.000000079658863     0.000000175140338     0.000000254799201     0.000024784255754     0.0070666      0.10E-01
   1  DJK       -0.000000634128591    -0.000001859358008    -0.000002493486599     0.000334485648418    -0.0055589     -0.75E-02
   1  ODELN      0.000000029120290     0.000000175322523     0.000000204442813     0.000020422653435     0.0085847      0.10E-01
   1  DAB       -0.027790000000000    -0.008977421667737    -0.036767421667737     4.351665085194361    -0.0020630     -0.84E-02
   1  V3       173.099999999999994   -13.459249892970547   159.640750107029447 21770.127468425780535    -0.0006182      0.73E-02
   1  RHORHO     0.022540548632636    -0.006372252686106     0.016168295946530     8.293880126560781    -0.0007683      0.19E-02
  OA     =      0.15248558175157126,
  B      =      0.05576699587810487,
  C      =      0.03515399479564364,
  DJ     =      0.00000025479920090,
  DJK    =     -0.00000249348659874,
  ODELN  =      0.00000020444281298,
  DAB    =     -0.03676742166773696,
  V3     =    159.64075010702944724,
  RHORHO =      0.01616829594653036,

 STANDARD DEVIATION BEFORE=        204207.575574

 *** END OF CYCLE NO.   1 *** 
 time 18:22:21:46
  BEGIN DO 4   
 time 18:22:21:46
  END   DO 4   
 time 18:22:23:80
 S(BEFORE FITTING)=    27796917686.1074     
  S=    30959.8837686646      NOFIT=           38NPP=            9 SMW= 
   27046.2166271908      SIR=   0.000000000000000E+000 NFITMW=           38
  NFITIR=            0           0 SMW0=    27046.2166271908      SMW1= 
  0.000000000000000E+000 NFITMW0=           38 NFITMW1=            0 SIG004= 
   27046.2166271908      NFIT004=           38 SIG080=   0.000000000000000E+000
  NFIT080=            0 SIG010=   0.000000000000000E+000 NFIT010=            0
  SIG100=   0.000000000000000E+000 NFIT100=            0 SIG020= 
  0.000000000000000E+000 NFIT020=            0 SIG200=   0.000000000000000E+000
  NFIT200=            0 SIG045=   0.000000000000000E+000 NFIT045=            0
  SGST0=   0.000000000000000E+000 NGST0=            0 SW070= 
  0.000000000000000E+000 NFIT070=            0 SMW2=   0.000000000000000E+000
  NFIMW2=            0 SIG1M0=   0.000000000000000E+000 NFIT1M0=            0
  SIG10=   0.000000000000000E+000 NFIT10=            0 SIG21= 
  0.000000000000000E+000 NFIT21=            0 SMW3=   0.000000000000000E+000
  NFIMW3=            0 SIR32=   0.000000000000000E+000 NFIR32=           0
  SMW4=   0.000000000000000E+000 NFIMW4=            0 SMWA=
   27118.8371964451      NFITMWA=          19 SWME=   26973.4005420630     
  NFITMWE=          19

 NUMBER OF DATA INCLUDED IN THE FIT=     38
 rank of the matrix           9
  IFAIL=            0
 ACC=    1.00000000000000     

STATE  CONSTANT    OLD VALUE             VARIATION             NEW VALUE             STD.DEV.            VARIA/STV     CONST/STV
   1  OA         0.152485581751571     0.006205282944116     0.158690864695687     0.538793865798846     0.0115170      0.29E+00
   1  B          0.055766995878105    -0.004200653284776     0.051566342593328     0.541673650769674    -0.0077550      0.95E-01
   1  C          0.035153994795644     0.000012294997658     0.035166289793302     0.000564115883170     0.0217952      0.62E+02
   1  DJ         0.000000254799201    -0.000000212656082     0.000000042143119     0.000008033243086    -0.0264720      0.52E-02
   1  DJK       -0.000002493486599     0.000001946677456    -0.000000546809143     0.000054500778309     0.0357183     -0.10E-01
   1  ODELN      0.000000204442813    -0.000000185028256     0.000000019414557     0.000004307191658    -0.0429580      0.45E-02
   1  DAB       -0.036767421667737     0.006499804342873    -0.030267617324864     0.713196661198591     0.0091136     -0.42E-01
   1  V3       159.640750107029447     8.003672357706819   167.644422464736266  3320.214942907226487     0.0024106      0.50E-01
   1  RHORHO     0.016168295946530     0.003656834009689     0.019825129956220     0.904046575855423     0.0040450      0.22E-01
  OA     =      0.15869086469568697,
  B      =      0.05156634259332839,
  C      =      0.03516628979330179,
  DJ     =      0.00000004214311871,
  DJK    =     -0.00000054680914269,
  ODELN  =      0.00000001941455676,
  DAB    =     -0.03026761732486395,
  V3     =    167.64442246473626597,
  RHORHO =      0.01982512995621955,

 STANDARD DEVIATION BEFORE=         30959.883769

 *** END OF CYCLE NO.   2 *** 
 time 18:22:23:84
  BEGIN DO 4   
 time 18:22:23:84
  END   DO 4   
 time 18:22:26:18
 S(BEFORE FITTING)=    13540972611.2334     
  S=    21608.5652009228      NOFIT=           38NPP=            9 SMW= 
   18877.0067676563      SIR=   0.000000000000000E+000 NFITMW=           38
  NFITIR=            0           0 SMW0=    18877.0067676563      SMW1= 
  0.000000000000000E+000 NFITMW0=           38 NFITMW1=            0 SIG004= 
   18877.0067676563      NFIT004=           38 SIG080=   0.000000000000000E+000
  NFIT080=            0 SIG010=   0.000000000000000E+000 NFIT010=            0
  SIG100=   0.000000000000000E+000 NFIT100=            0 SIG020= 
  0.000000000000000E+000 NFIT020=            0 SIG200=   0.000000000000000E+000
  NFIT200=            0 SIG045=   0.000000000000000E+000 NFIT045=            0
  SGST0=   0.000000000000000E+000 NGST0=            0 SW070= 
  0.000000000000000E+000 NFIT070=            0 SMW2=   0.000000000000000E+000
  NFIMW2=            0 SIG1M0=   0.000000000000000E+000 NFIT1M0=            0
  SIG10=   0.000000000000000E+000 NFIT10=            0 SIG21= 
  0.000000000000000E+000 NFIT21=            0 SMW3=   0.000000000000000E+000
  NFIMW3=            0 SIR32=   0.000000000000000E+000 NFIR32=           0
  SMW4=   0.000000000000000E+000 NFIMW4=            0 SMWA=
   18876.1624328710      NFITMWA=          19 SWME=   18877.8510646778     
  NFITMWE=          19

 NUMBER OF DATA INCLUDED IN THE FIT=     38
 rank of the matrix           9
  IFAIL=            0
 ACC=    1.00000000000000     

STATE  CONSTANT    OLD VALUE             VARIATION             NEW VALUE             STD.DEV.            VARIA/STV     CONST/STV
   1  OA         0.158690864695687     0.000048481063310     0.158739345758997     0.335403107620922     0.0001445      0.47E+00
   1  B          0.051566342593328     0.000193697180002     0.051760039773330     0.338555739833665     0.0005721      0.15E+00
   1  C          0.035166289793302     0.000000263152342     0.035166552945644     0.000395535648912     0.0006653      0.89E+02
   1  DJ         0.000000042143119     0.000000051789260     0.000000093932379     0.000002609499892     0.0198464      0.36E-01
   1  DJK       -0.000000546809143    -0.000000128458383    -0.000000675267526     0.000034937701364    -0.0036768     -0.19E-01
   1  ODELN      0.000000019414557     0.000000024758286     0.000000044172843     0.000002321707425     0.0106638      0.19E-01
   1  DAB       -0.030267617324864     0.000774390380528    -0.029493226944336     0.599761445861749     0.0012912     -0.49E-01
   1  V3       167.644422464736266     6.010123700078111   173.654546164814377  2945.537068239531891     0.0020404      0.59E-01
   1  RHORHO     0.019825129956220     0.002413417015291     0.022238546971510     0.988939841401188     0.0024404      0.22E-01
  OA     =      0.15873934575899665,
  B      =      0.05176003977333045,
  C      =      0.03516655294564422,
  DJ     =      0.00000009393237907,
  DJK    =     -0.00000067526752572,
  ODELN  =      0.00000004417284278,
  DAB    =     -0.02949322694433622,
  V3     =    173.65454616481437711,
  RHORHO =      0.02223854697151007,

 STANDARD DEVIATION BEFORE=         21608.565201

 *** END OF CYCLE NO.   3 *** 
 time 18:22:26:21
  BEGIN DO 4   
 time 18:22:26:21
  END   DO 4   
 time 18:22:28:54
 S(BEFORE FITTING)=    1827938.33454139     
  S=    251.062455105291      NOFIT=           38NPP=            9 SMW= 
   219.325421195693      SIR=   0.000000000000000E+000 NFITMW=           38
  NFITIR=            0           0 SMW0=    219.325421195693      SMW1= 
  0.000000000000000E+000 NFITMW0=           38 NFITMW1=            0 SIG004= 
   219.325421195693      NFIT004=           38 SIG080=   0.000000000000000E+000
  NFIT080=            0 SIG010=   0.000000000000000E+000 NFIT010=            0
  SIG100=   0.000000000000000E+000 NFIT100=            0 SIG020= 
  0.000000000000000E+000 NFIT020=            0 SIG200=   0.000000000000000E+000
  NFIT200=            0 SIG045=   0.000000000000000E+000 NFIT045=            0
  SGST0=   0.000000000000000E+000 NGST0=            0 SW070= 
  0.000000000000000E+000 NFIT070=            0 SMW2=   0.000000000000000E+000
  NFIMW2=            0 SIG1M0=   0.000000000000000E+000 NFIT1M0=            0
  SIG10=   0.000000000000000E+000 NFIT10=            0 SIG21= 
  0.000000000000000E+000 NFIT21=            0 SMW3=   0.000000000000000E+000
  NFIMW3=            0 SIR32=   0.000000000000000E+000 NFIR32=           0
  SMW4=   0.000000000000000E+000 NFIMW4=            0 SMWA=
   214.394598749843      NFITMWA=          19 SWME=   224.147801221047     
  NFITMWE=          19

 NUMBER OF DATA INCLUDED IN THE FIT=     38
 rank of the matrix           9
  IFAIL=            0
 ACC=    1.00000000000000     

STATE  CONSTANT    OLD VALUE             VARIATION             NEW VALUE             STD.DEV.            VARIA/STV     CONST/STV
   1  OA         0.158739345758997     0.000700981030147     0.159440326789143     0.003492455243303     0.2007130      0.46E+02
   1  B          0.051760039773330    -0.000337362678492     0.051422677094839     0.003536547177465    -0.0953932      0.15E+02
   1  C          0.035166552945644     0.000001046329109     0.035167599274753     0.000004510397220     0.2319816      0.78E+04
   1  DJ         0.000000093932379    -0.000000011278834     0.000000082653545     0.000000030581284    -0.3688149      0.27E+01
   1  DJK       -0.000000675267526     0.000000155562496    -0.000000519705030     0.000000404663679     0.3844242     -0.13E+01
   1  ODELN      0.000000044172843    -0.000000012263880     0.000000031908963     0.000000026198471    -0.4681143      0.12E+01
   1  DAB       -0.029493226944336     0.000571344213374    -0.028921882730962     0.006422233695855     0.0889635     -0.45E+01
   1  V3       173.654546164814377     1.019694559880918   174.674240724695295    31.669054364952487     0.0321985      0.55E+01
   1  RHORHO     0.022238546971510     0.000608427648519     0.022846974620029     0.011812490539249     0.0515071      0.19E+01
  OA     =      0.15944032678914330,
  B      =      0.05142267709483879,
  C      =      0.03516759927475286,
  DJ     =      0.00000008265354534,
  DJK    =     -0.00000051970503008,
  ODELN  =      0.00000003190896315,
  DAB    =     -0.02892188273096243,
  V3     =    174.67424072469529506,
  RHORHO =      0.02284697462002894,

 STANDARD DEVIATION BEFORE=           251.062455

 *** END OF CYCLE NO.   4 *** 
 time 18:22:28:57
  BEGIN DO 4   
 time 18:22:28:57
  END   DO 4   
 time 18:22:30:90
 S(BEFORE FITTING)=    897297.941276182     
  S=    175.901416480563      NOFIT=           38NPP=            9 SMW= 
   153.665558007623      SIR=   0.000000000000000E+000 NFITMW=           38
  NFITIR=            0           0 SMW0=    153.665558007623      SMW1= 
  0.000000000000000E+000 NFITMW0=           38 NFITMW1=            0 SIG004= 
   153.665558007623      NFIT004=           38 SIG080=   0.000000000000000E+000
  NFIT080=            0 SIG010=   0.000000000000000E+000 NFIT010=            0
  SIG100=   0.000000000000000E+000 NFIT100=            0 SIG020= 
  0.000000000000000E+000 NFIT020=            0 SIG200=   0.000000000000000E+000
  NFIT200=            0 SIG045=   0.000000000000000E+000 NFIT045=            0
  SGST0=   0.000000000000000E+000 NGST0=            0 SW070= 
  0.000000000000000E+000 NFIT070=            0 SMW2=   0.000000000000000E+000
  NFIMW2=            0 SIG1M0=   0.000000000000000E+000 NFIT1M0=            0
  SIG10=   0.000000000000000E+000 NFIT10=            0 SIG21= 
  0.000000000000000E+000 NFIT21=            0 SMW3=   0.000000000000000E+000
  NFIMW3=            0 SIR32=   0.000000000000000E+000 NFIR32=           0
  SMW4=   0.000000000000000E+000 NFIMW4=            0 SMWA=
   153.936948815202      NFITMWA=          19 SWME=   153.393687044332     
  NFITMWE=          19

 NUMBER OF DATA INCLUDED IN THE FIT=     38
 rank of the matrix           9
  IFAIL=            0
 ACC=    1.00000000000000     

STATE  CONSTANT    OLD VALUE             VARIATION             NEW VALUE             STD.DEV.            VARIA/STV     CONST/STV
   1  OA         0.159440326789143    -0.000008375529322     0.159431951259821     0.002376554579514    -0.0035242      0.67E+02
   1  B          0.051422677094839     0.000008740891113     0.051431417985951     0.002408064483672     0.0036298      0.21E+02
   1  C          0.035167599274753    -0.000000001814692     0.035167597460061     0.000003166820107    -0.0005730      0.11E+05
   1  DJ         0.000000082653545     0.000000000281598     0.000000082935143     0.000000020826164     0.0135214      0.40E+01
   1  DJK       -0.000000519705030    -0.000000000385184    -0.000000520090214     0.000000282212059    -0.0013649     -0.18E+01
   1  ODELN      0.000000031908963     0.000000000139867     0.000000032048830     0.000000018434741     0.0075871      0.17E+01
   1  DAB       -0.028921882730962    -0.000006604997101    -0.028928487728064     0.004502707526495    -0.0014669     -0.64E+01
   1  V3       174.674240724695295    -0.042067517809755   174.632173206885540    22.354595568284889    -0.0018818      0.78E+01
   1  RHORHO     0.022846974620029    -0.000007442310478     0.022839532309551     0.008564416906237    -0.0008690      0.27E+01
  OA     =      0.15943195125982132,
  B      =      0.05143141798595137,
  C      =      0.03516759746006095,
  DJ     =      0.00000008293514339,
  DJK    =     -0.00000052009021379,
  ODELN  =      0.00000003204882967,
  DAB    =     -0.02892848772806357,
  V3     =    174.63217320688553968,
  RHORHO =      0.02283953230955128,

 STANDARD DEVIATION BEFORE=           175.901416

 *** END OF CYCLE NO.   5 *** 
 time 18:22:30:94
  BEGIN DO 4   
 time 18:22:30:94
  END   DO 4   
 time 18:22:33:27
 S(BEFORE FITTING)=    822.526864885743     
  S=    5.32569200582306      NOFIT=           38NPP=            9 SMW= 
   4.65246642253146      SIR=   0.000000000000000E+000 NFITMW=           38
  NFITIR=            0           0 SMW0=    4.65246642253146      SMW1= 
  0.000000000000000E+000 NFITMW0=           38 NFITMW1=            0 SIG004= 
   4.65246642253146      NFIT004=           38 SIG080=   0.000000000000000E+000
  NFIT080=            0 SIG010=   0.000000000000000E+000 NFIT010=            0
  SIG100=   0.000000000000000E+000 NFIT100=            0 SIG020= 
  0.000000000000000E+000 NFIT020=            0 SIG200=   0.000000000000000E+000
  NFIT200=            0 SIG045=   0.000000000000000E+000 NFIT045=            0
  SGST0=   0.000000000000000E+000 NGST0=            0 SW070= 
  0.000000000000000E+000 NFIT070=            0 SMW2=   0.000000000000000E+000
  NFIMW2=            0 SIG1M0=   0.000000000000000E+000 NFIT1M0=            0
  SIG10=   0.000000000000000E+000 NFIT10=            0 SIG21= 
  0.000000000000000E+000 NFIT21=            0 SMW3=   0.000000000000000E+000
  NFIMW3=            0 SIR32=   0.000000000000000E+000 NFIR32=           0
  SMW4=   0.000000000000000E+000 NFIMW4=            0 SMWA=
   3.64274662150810      NFITMWA=          19 SWME=   5.47916824682878     
  NFITMWE=          19

 NUMBER OF DATA INCLUDED IN THE FIT=     38
 rank of the matrix           9
  IFAIL=            0
 ACC=    1.00000000000000     

STATE  CONSTANT    OLD VALUE             VARIATION             NEW VALUE             STD.DEV.            VARIA/STV     CONST/STV
   1  OA         0.159431951259821     0.000000066885527     0.159432018145348     0.000071889149747     0.0009304      0.22E+04
   1  B          0.051431417985951    -0.000000042359558     0.051431375626393     0.000072843232095    -0.0005815      0.71E+03
   1  C          0.035167597460061     0.000000000073130     0.035167597533191     0.000000095860333     0.0007629      0.37E+06
   1  DJ         0.000000082935143    -0.000000000000681     0.000000082934462     0.000000000630687    -0.0010802      0.13E+03
   1  DJK       -0.000000520090214     0.000000000010681    -0.000000520079533     0.000000008545611     0.0012498     -0.61E+02
   1  ODELN      0.000000032048830    -0.000000000000808     0.000000032048021     0.000000000558099    -0.0014484      0.57E+02
   1  DAB       -0.028928487728064     0.000000077633281    -0.028928410094782     0.000136153036347     0.0005702     -0.21E+03
   1  V3       174.632173206885540     0.000335468569854   174.632508675455398     0.675919583486733     0.0004963      0.26E+03
   1  RHORHO     0.022839532309551     0.000000130095453     0.022839662405004     0.000258888574839     0.0005025      0.88E+02
  OA     =      0.15943201814534816,
  B      =      0.05143137562639335,
  C      =      0.03516759753319060,
  DJ     =      0.00000008293446214,
  DJK    =     -0.00000052007953306,
  ODELN  =      0.00000003204802134,
  DAB    =     -0.02892841009478227,
  V3     =    174.63250867545539791,
  RHORHO =      0.02283966240500393,

 STANDARD DEVIATION BEFORE=             5.325692
 time 18:22:33:31
  singular values and singular right vectors
  
  0.537E+01 0.221E+01 0.119E+01 0.149E+00 0.457E-01 0.276E-01 0.800E-02 0.125E-02
  
 -0.416E+00-0.271E-02 0.196E+00 0.361E+00 0.625E-01 0.939E-02-0.806E+00-0.428E-01
 -0.409E+00-0.942E-01 0.248E+00 0.200E+00-0.436E-02-0.303E+00 0.315E+00 0.136E-01
 -0.334E+00 0.375E+00-0.221E+00 0.258E+00-0.552E+00 0.537E+00 0.197E+00-0.303E-02
  0.381E+00-0.263E+00 0.170E+00 0.159E+00-0.775E+00-0.330E+00-0.146E+00-0.180E-01
  0.399E+00-0.243E-02-0.178E+00 0.837E+00 0.292E+00 0.202E-01 0.148E+00 0.106E-01
 -0.836E-01 0.515E+00-0.554E+00-0.236E-01-0.495E-01-0.636E+00-0.115E+00 0.159E-02
 -0.408E+00-0.100E+00 0.252E+00 0.189E+00-0.982E-02-0.323E+00 0.389E+00 0.520E-01
 -0.194E+00-0.500E+00-0.453E+00 0.393E-02-0.170E-01 0.867E-02 0.308E-01-0.711E+00
  0.182E+00 0.506E+00 0.464E+00-0.637E-03 0.393E-01-0.342E-01 0.579E-01-0.700E+00
  
  0.741E-07
  
  0.462E-01
 -0.729E+00
 -0.364E-03
 -0.131E-03
 -0.614E-04
  0.196E-03
  0.683E+00
  0.169E-01
  0.166E-01
  correlation matrix 
  
   1 OA        1.0000
   2 B        -1.0000   1.0000
   3 C        -1.0000   1.0000   1.0000
   4 DJ       -0.9998   0.9998   0.9998   1.0000
   5 DJK      -0.9997   0.9996   0.9997   0.9991   1.0000
   6 ODELN     0.9999  -0.9999  -1.0000  -0.9997  -0.9997   1.0000
   7 DAB       1.0000  -1.0000  -1.0000  -0.9998  -0.9996   0.9999   1.0000
   8 V3        1.0000  -1.0000  -1.0000  -0.9998  -0.9997   0.9999   1.0000   1.0000
   9 RHORHO    1.0000  -1.0000  -1.0000  -0.9998  -0.9997   0.9999   1.0000   1.0000
                    1        2        3        4        5        6        7        8
  
   9 RHORHO    1.0000
                    9

     UPPER STATE    LOWER STATE      OBSERVATION          CALCULATION       TME      WEIGHT     FITTED OR NO
   VT J KA KC PARITY   VT J KA KC PARITY
   0   3   1   2 -   0   2   1   1 -     7532.424(  5)     7532.425   -0.001            42.75140164  42.50014699
   0   4   1   4 +   0   3   1   3 +     8947.401(  5)     8947.421   -0.020            42.99579787  42.69734405
   0   4   0   4 +   0   3   0   3 +     9373.835(  5)     9373.839   -0.004            42.90777046  42.59509285
   0   4   1   3 -   0   3   1   2 -    10025.066(  5)    10025.063    0.003            43.08580174  42.75140164
   0   5   1   5 +   0   4   1   4 +    11160.240(  5)    11160.264   -0.024            43.36806420  42.99579787
   0   5   0   5 +   0   4   0   4 +    11617.981(  5)    11617.981    0.000            43.29530457  42.90777046
   0   5   2   4 -   0   4   2   3 -    11861.926(  5)    11861.926    0.000            43.81895549  43.42328424
   0   5   2   3 +   0   4   2   2 +    12137.048(  5)    12137.063   -0.015            43.83522002  43.43037118
   0   5   1   4 -   0   4   1   3 -    12500.693(  5)    12500.685    0.008            43.50277969  43.08580174
   0   6   0   6 +   0   5   0   5 +    13809.010(  5)    13809.006    0.004            43.75592341  43.29530457
   0   6   3   4 +   0   5   3   3 +    14338.963(  5)    14338.947    0.016            44.93739153  44.45909574
   0   6   2   4 +   0   5   2   3 +    14669.506(  5)    14669.522   -0.016            44.32454261  43.83522002
   0   6   1   5 -   0   5   1   4 -    14953.260(  5)    14953.242    0.018            44.00156615  43.50277969
   0   7   1   7 +   0   6   1   6 +    15544.516(  5)    15544.550   -0.034            44.33219947  43.81368910
   0   7   0   7 +   0   6   0   6 +    15952.623(  5)    15952.617    0.006            44.28804542  43.75592341
   0   7   2   5 +   0   6   2   4 +    17234.092(  5)    17234.106   -0.014            44.89941049  44.32454261
   0   7   1   6 -   0   6   1   5 -    17375.642(  5)    17375.610    0.032            44.58115412  44.00156615
   0   8   1   8 +   0   7   1   7 +    17715.635(  5)    17715.677   -0.042            44.92313085  44.33219947
   0   8   0   8 +   0   7   0   7 +    18061.306(  5)    18061.304    0.002            44.89050567  44.28804542
   0   3   1   3     0   2   1   2       7509.120(  5)     7509.115    0.005            42.99569751  42.74522040
   0   4  -1   3     0   3  -1   2       8955.535(  5)     8955.503    0.032            43.23878374  42.94006030
   0   4   0   4     0   3   0   3       9370.999(  5)     9371.018   -0.019            43.15131066  42.83872713
   0   4   1   4     0   3   1   3      10013.112(  5)    10013.156   -0.044            43.32970043  42.99569751
   0   5  -1   4     0   4  -1   3      11163.543(  5)    11163.517    0.026            43.61115857  43.23878374
   0   5   0   5     0   4   0   4      11615.195(  5)    11615.209   -0.014            43.53875232  43.15131066
   0   5  -2   3     0   4  -2   2      11944.583(  5)    11944.558    0.025            44.05436744  43.65593988
   0   5   2   4     0   4   2   3      12050.073(  5)    12050.041    0.032            44.08501428  43.68306819
   0   5   1   5     0   4   1   4      12492.009(  5)    12492.000    0.009            43.74638869  43.32970043
   0   6   0   6     0   5   0   5      13806.380(  5)    13806.412   -0.032            43.99928465  43.53875232
   0   6  -3   3     0   5  -3   2      14350.456(  5)    14350.486   -0.030            45.15964018  44.68095951
   0   6   2   5     0   5   2   4      14587.538(  5)    14587.503    0.035            44.57160100  44.08501428
   0   6   1   6     0   5   1   5      14945.148(  5)    14945.152   -0.004            44.24490528  43.74638869
   0   7  -1   6     0   6  -1   5      15544.519(  5)    15544.458    0.061            44.57532595  44.05681865
   0   7   0   7     0   6   0   6      15950.206(  5)    15950.214   -0.008            44.53132650  43.99928465
   0   7   2   6     0   6   2   5      17177.434(  5)    17177.454   -0.020            45.14457920  44.57160100
   0   7   1   7     0   6   1   6      17367.290(  5)    17367.302   -0.012            44.82421612  44.24490528
   0   8  -1   7     0   7  -1   6      17714.958(  5)    17714.930    0.028            45.16623241  44.57532595
   0   8   0   8     0   7   0   7      18059.053(  5)    18059.050    0.003            45.13371157  44.53132650

 STD.DEV.(UNITLESS)  =           5.32557851 NB.DATA=   38

 RMS.DEV.MW(UNITLESS)     =               4.6524    38

 RMS.DEV.MW TYPE A(UNITLESS)=               3.6410    19

 RMS.DEV.MW TYPE E(UNITLESS)=               5.4802    19

 RMS.DEV.MW(UNITLESS)VT=0 =               4.6524    38

 RMS.DEV.MW(UNITLESS)VT=1 =               0.0000     0

 RMS.DEV.MW(UNITLESS)VT=2 =               0.0000     0

 RMS.DEV.MW(UNITLESS)VT=3 =               0.0000     0

 RMS.DEV.MW(UNITLESS)VT=4 =               0.0000     0

 RMS.DEV.IR(UNITLESS)       =             0.000000     0

 RMS.DEV.IR(UNITLESS) V=1-0 =             0.000000     0

 RMS.DEV.IR(UNITLESS) V=2-1 =             0.000000     0

 RMS.DEV.IR(UNITLESS) V=3-2 =             0.000000     0

 RMS.DEV.GROUND STATE DIFF. VT=0) =               0.0000     0

 STD.MW. W=0.003MHZ            4.652367    38

 STD.MW. W=0.010MHZ            0.000000     0

 RMS.MW. W=0.020MHZ            0.000000     0

 RMS.MW. W=0.045MHZ            0.000000     0

 RMS.MW. W=0.070MHZ            0.000000     0

 STD.MW. W=0.080MHZ            0.000000     0

 RMS.MW. W=0.100MHZ            0.000000     0

 RMS.MW. W=0.200MHZ            0.000000     0

 RMS.MW. W=1.000MHZ            0.000000     0

 RMS.DEV.MICRONDE VT=0(MHZ)=               0.0233

 RMS.DEV.MICRONDE VT=1(MHZ)=               0.0000

 RMS.DEV.MICRONDE VT=2(MHZ)=               0.0000

 RMS.DEV.MICRONDE VT=3(MHZ)=               0.0000

 RMS.DEV.MICRONDE VT=4(MHZ)=               0.0000

 RMS.DEV.MICRONDE "A" (MHZ)=               0.0182

 RMS.DEV.MICRONDE "E" (MHZ)=               0.0274

 RMS.DEV.IR(CM-1)       =             0.000000

 RMS.DEV.IR(CM-1) V=1-0 =             0.000000

 RMS.DEV.IR(CM-1) V=2-1 =             0.000000

 RMS.DEV.IR(CM-1) V=3-2 =             0.000000

 RMS.DEV.GROUND STATE DIFF.VT=0 (CM-1)) =             0.000000

 RMS.DEV.MICROWAVE,WEIGHT=0.003MHZ              0.0233 MHZ

 RMS.DEV.MICROWAVE,WEIGHT=0.010MHZ              0.0000 MHZ

 RMS.DEV.MICROWAVE,WEIGHT=0.020MHZ              0.0000 MHZ

 RMS.DEV.MICROWAVE,WEIGHT=0.045MHZ              0.0000 MHZ

 RMS.DEV.MICROWAVE,WEIGHT=0.070MHZ              0.0000 MHZ

 RMS.DEV.MICROWAVE,WEIGHT=0.080MHZ              0.0000 MHZ

 RMS.DEV.MICROWAVE,WEIGHT=0.100MHZ              0.0000 MHZ

 RMS.DEV.MICROWAVE,WEIGHT=0.200MHZ              0.0000 MHZ

 RMS.DEV.MICROWAVE,WEIGHT=1.000MHZ              0.0000 MHZ
  END LINECAL   
 time 18:22:35:76
