# Supplementary material for: Microwave spectra, molecular geometries, and internal rotation of CH3 in N-methylimidazole⋯H2O and 2-methylimidazole⋯H2O Complexes
Source: Phys Chem Chem Phys. 2022 May 6;24(20):12354–62. doi: 10.1039/d1cp05526g (PMC9131724; doi:10.1039/d1cp05526g)
Supplement: CP-024-D1CP05526G-s009 [file CP-024-D1CP05526G-s009.txt]

Pgopher 10.0.505 13 Feb 2017 20:43 32 bit (Delphi 18.5/18)
Mixture: 1MI_d2o_final.pgo
  Units               MHz
  PrintLevel          Detail
  Precision           4
  BasisOrder          boDefault
  QuantumNumberFormat J
  FitCycles           1
  FitDetails          False
  AutoReplot          True
  AllowComplex        False
  NoLineList          False
  ShowEstUnc          False
  ShowDerivatives     False
  SVDlimit            5
  ShowSubBasis        False
  AllowZeroI          False
  ScaledParameters    True
  FixTransitionPhase  False
  OldHyperfineOrder   False
  SVDThresh    1E-6
  ScaleChanges 1
  SmallE       5.99584916E-14
  Species: 1methylimidazole
    Jmax 5
  Species: 1methylimidazole_water
    Jmax 10
    Concentration 1
    AsymmetricMolecule: 1methylimidazole_water 1methylimidazole_D2O_eqq_fixed
      nNuclei        2
      Colour         Red
      JAdjustSym     False
      BlockMatrix    True
      PointGroup     C1
      Representation Ir
      SReduction     True
      eeWt           1
      eoWt           1
      oeWt           1
      ooWt           1
      C2zAxis        a
      C2xAxis        c
      PseudoC2v      False
      FakeSym        False
      PhaseAdjust    False
      Abundance     1
      AssumedOrigin 1E99
      AsymmetricManifold: 1methylimidazole_water Ground
        Initial       True
        EigenSearch   True
        LimitSearch   True
        AutoQConverge True
        UsePopParams  False
        AsymmetricTop: 1methylimidazole_water v=0
          Symmetry A
          Kmin     all
          Kmax     all
          A      5002.87095927739           Float
          B      1324.52794551055           Float
          C      1054.30991360492           Float
          DJK    -0.0141594516644654        Float
          DJ     0.00196266280345202        Float
          deltaJ -0.000691356844371259      Float
          <N  ,K  |A|N,K> = K^2

          <N  ,K-2|B|N,K> = sqrt((N*(N+1)+(-K+1)*(K-2))*(N*(N+1)-K*(K-1)))/4
          <N  ,K  |B|N,K> = (N*(N+1)-K^2)/2
          <N  ,K+2|B|N,K> = sqrt((N*(N+1)+(-K-1)*(K+2))*(N*(N+1)-K*(K+1)))/4

          <N  ,K-2|C|N,K> = (-sqrt((N*(N+1)+(-K+1)*(K-2))*(N*(N+1)-K*(K-1))))/4
          <N  ,K  |C|N,K> = (N*(N+1)-K^2)/2
          <N  ,K+2|C|N,K> = (-sqrt((N*(N+1)+(-K-1)*(K+2))*(N*(N+1)-K*(K+1))))/4

          <N  ,K  |DJK|N,K> = -N*(N+1)*K^2

          <N  ,K  |DJ|N,K> = -N^2*(N+1)^2

          <N  ,K-2|deltaJ|N,K> = N*(N+1)*sqrt((N*(N+1)+(-K+1)*(K-2))*(N*(N+1)-K*(K-1)))
          <N  ,K+2|deltaJ|N,K> = N*(N+1)*sqrt((N*(N+1)+(-K-1)*(K+2))*(N*(N+1)-K*(K+1)))

          AsymmetricTopNucleus: 1methylimidazole_water N1
            Spin   1
            AsNext False
            MaxDJ  -0.5
            CHIzz    0.883419893293607          Float
            CHIxxmyy 3.69
            Matrix elements for CHIzz not available
            Matrix elements for CHIxxmyy not available
          AsymmetricTopNucleus: 1methylimidazole_water N3
            Spin   1
            AsNext False
            MaxDJ  -0.5
            CHIzz    -3.64655204900431          Float
            CHIxxmyy -0.4
            Matrix elements for CHIzz not available
            Matrix elements for CHIxxmyy not available
      TransitionMoments: 1methylimidazole_water <Ground|mu|Ground>
        CartesianTransitionMoment: 1methylimidazole_water <v=0|a|v=0>
          Axis a
          Strength 4
        Symbolic Matrix Elements not available for <v=0|a|v=0>
        CartesianTransitionMoment: 1methylimidazole_water <v=0|b|v=0>
          Axis b
        CartesianTransitionMoment: 1methylimidazole_water <v=0|c|v=0>
          Axis c
  Simulation: Simulation
    Intensity factor:0.333333333333333 (1 from Spol)
    IntensityUnits Arbitrary
    LifeModel      lmNone
    PlotUnits      MHz
    nDF            2000
    WidthMult      6
    AutoMin        True
    AutoMax        True
    ShowSum        False
    ShowParts      True
    ShowFortrat    False
    UseUpper       False
    ShowSymmetry   True
    ShowDeltaJ     False
    ScaleMarkSize  True
    UseSymmetry    False
    UseStateNumber False
    FortratQno     J
    Fmin        13250.1628757907
    Fmax        13992.1936004691
    Ymax        524.452993958349
    Temperature 2
    Gaussian    0.04
    SMargin     -1
    OThreshold  3.16227766016838E-9
    Tvib        -1
    MinI        0.01
    Tspin       -1
    PlotSplit   0.5
  Fundamental Constants from CODATA 2014: h=6.62607004E-34 k=1.38064852E-23 NA=6.022140857E23 e=1.6021766208E-19 me=9.10938356E-31


Residuals before fit for 1methylimidazole_D2O_eqq_fixed for the Ground manifold
    F'S'  #'    F"S"  #"     Observed    Calculated      Obs-Calc StdDev 
    4 A   8     3 A   8     7532.2680     7532.2809       -0.0129 1.00000 1.7251 0.0000 : qR1,1(2)4,4,3,3 : v=0  3  1  2  4  4 - v=0  2  1  1  3  3 : N-methylimidazole_d2o_5bar_ar_90C_900us_06102021_1.26M :   1:<Linelist>
    5 A   3     4 A   3     7532.4990     7532.5145       -0.0155 1.00000 2.8132 0.0000 : qR1,1(2)4,5,3,4 : v=0  3  1  2  4  5 - v=0  2  1  1  3  4 : N-methylimidazole_d2o_5bar_ar_90C_900us_06102021_930k  :   2:<Linelist>
    6 A   2     5 A   2     8947.4240     8947.4245       -0.0005 1.00000 3.6859 0.0000 : qR1,3(3)5,6,4,5 : v=0  4  1  4  5  6 - v=0  3  1  3  4  5 : N-methylimidazole_d2o_5bar_ar_90C_900us_06102021_930k  :   3:<Linelist>
    6 A   1     5 A   1     9373.8130     9373.8324       -0.0194 1.00000 4.3948 0.0000 : qR0,3(3)5,6,4,5 : v=0  4  0  4  5  6 - v=0  3  0  3  4  5 : N-methylimidazole_d2o_5bar_ar_90C_900us_06102021_930k  :   4:<Linelist>
    5 A   5     4 A   5     9373.9370     9373.9302        0.0068 1.00000 3.5465 0.0000 : qR0,3(3)4,5,3,4 : v=0  4  0  4  4  5 - v=0  3  0  3  3  4 : N-methylimidazole_d2o_5bar_ar_90C_900us_06102021_930k  :   5:<Linelist>
    5 A  20     4 A  24     9644.7790     9644.7679        0.0111 1.00000 1.7739 0.0000 : qR2,1(3)5,5,4,4 : v=0  4  2  2  5  5 - v=0  3  2  1  4  4 : N-methylimidazole_d2o_5bar_ar_90C_900us_06102021_1.26M :   6:<Linelist>
    6 A   9     5 A  11     9645.2890     9645.2632        0.0258 1.00000 2.3467 0.0000 : qR2,1(3)5,6,4,5 : v=0  4  2  2  5  6 - v=0  3  2  1  4  5 : N-methylimidazole_d2o_5bar_ar_90C_900us_06102021_1.26M :   7:<Linelist>
    4 A  19     3 A  17    10025.0590    10025.0811       -0.0221 1.00000 2.5508 0.0000 : qR1,2(3)3,4,2,3 : v=0  4  1  3  3  4 - v=0  3  1  2  2  3 : N-methylimidazole_d2o_5bar_ar_90C_900us_06102021_930k  :   8:<Linelist>
    7 A   2     6 A   2    11160.2490    11160.2503       -0.0013 1.00000 4.3675 0.0000 : qR1,4(4)6,7,5,6 : v=0  5  1  5  6  7 - v=0  4  1  4  5  6 : N-methylimidazole_d2o_5bar_ar_90C_900us_06102021_930k  :   9:<Linelist>
    7 A   1     6 A   1    11617.9540    11617.9664       -0.0124 1.00000 4.9911 0.0000 : qR0,4(4)6,7,5,6 : v=0  5  0  5  6  7 - v=0  4  0  4  5  6 : N-methylimidazole_d2o_5bar_ar_90C_900us_06102021_930k  :  10:<Linelist>
    6 A  18     5 A  18    11861.7430    11861.7194        0.0236 1.00000 2.4743 0.0000 : qR2,3(4)6,6,5,5 : v=0  5  2  4  6  6 - v=0  4  2  3  5  5 : N-methylimidazole_d2o_5bar_ar_90C_900us_06102021_930k  :  11:<Linelist>
    7 A   8     6 A   8    11862.0250    11861.9801        0.0449 1.00000 2.9641 0.0000 : qR2,3(4)6,7,5,6 : v=0  5  2  4  6  7 - v=0  4  2  3  5  6 : N-methylimidazole_d2o_5bar_ar_90C_900us_06102021_930k  :  12:<Linelist>
    6 A  20     5 A  20    12136.8600    12136.8764       -0.0164 1.00000 2.5007 0.0000 : qR2,2(4)6,6,5,5 : v=0  5  2  3  6  6 - v=0  4  2  2  5  5 : N-methylimidazole_d2o_5bar_ar_90C_900us_06102021_930k  :  13:<Linelist>
    7 A   9     6 A   9    12137.1300    12137.1312       -0.0012 1.00000 3.0087 0.0000 : qR2,2(4)6,7,5,6 : v=0  5  2  3  6  7 - v=0  4  2  2  5  6 : N-methylimidazole_d2o_5bar_ar_90C_900us_06102021_930k  :  14:<Linelist>
    7 A   3     6 A   3    12500.7250    12500.7185        0.0065 1.00000 4.5141 0.0000 : qR1,3(4)6,7,5,6 : v=0  5  1  4  6  7 - v=0  4  1  3  5  6 : N-methylimidazole_d2o_5bar_ar_90C_900us_06102021_1.26M :  15:<Linelist>
    8 A   1     7 A   1    13808.9900    13808.9889        0.0011 1.00000 5.0210 0.0000 : qR0,5(5)7,8,6,7 : v=0  6  0  6  7  8 - v=0  5  0  5  6  7 : N-methylimidazole_d2o_5bar_ar_90C_900us_06102021_930k  :  16:<Linelist>
    7 A  37     6 A  37    14338.7120    14338.7114        0.0006 1.00000 1.4552 0.0000 : qR3,3(5)7,7,6,6 : v=0  6  3  4  7  7 - v=0  5  3  3  6  6 : N-methylimidazole_d2o_5bar_ar_90C_900us_06102021_930k  :  17:<Linelist>
    8 A  22     7 A  22    14339.0110    14339.0386       -0.0276 1.00000 1.7000 0.0000 : qR3,3(5)7,8,6,7 : v=0  6  3  4  7  8 - v=0  5  3  3  6  7 : N-methylimidazole_d2o_5bar_ar_90C_900us_06102021_1.1M  :  18:<Linelist>
    8 A   7     7 A   9    14669.5820    14669.5693        0.0127 1.00000 3.2163 0.0000 : qR2,3(5)7,8,6,7 : v=0  6  2  4  7  8 - v=0  5  2  3  6  7 : N-methylimidazole_d2o_5bar_ar_90C_900us_06102021_930k  :  19:<Linelist>
    8 A   3     7 A   3    14953.2840    14953.2721        0.0119 1.00000 4.5301 0.0000 : qR1,4(5)7,8,6,7 : v=0  6  1  5  7  8 - v=0  5  1  4  6  7 : N-methylimidazole_d2o_5bar_ar_90C_900us_06102021_930k  :  20:<Linelist>
    9 A   2     8 A   2    15544.5030    15544.5147       -0.0117 1.00000 4.2625 0.0000 : qR1,6(6)8,9,7,8 : v=0  7  1  7  8  9 - v=0  6  1  6  7  8 : N-methylimidazole_d2o_5bar_ar_90C_900us_06102021_930k  :  21:<Linelist>
    9 A   1     8 A   1    15952.5810    15952.5988       -0.0178 1.00000 4.6027 0.0000 : qR0,6(6)8,9,7,8 : v=0  7  0  7  8  9 - v=0  6  0  6  7  8 : N-methylimidazole_d2o_5bar_ar_90C_900us_06102021_930k  :  22:<Linelist>
    9 A   7     8 A   7    17234.1250    17234.1428       -0.0178 1.00000 3.0161 0.0000 : qR2,4(6)8,9,7,8 : v=0  7  2  5  8  9 - v=0  6  2  4  7  8 : N-methylimidazole_d2o_5bar_ar_90C_900us_06102021_930k  :  23:<Linelist>
    8 A  10     7 A  10    17375.6220    17375.6121        0.0099 1.00000 3.5629 0.0000 : qR1,5(6)8,8,7,7 : v=0  7  1  6  8  8 - v=0  6  1  5  7  7 : N-methylimidazole_d2o_5bar_ar_90C_900us_06102021_930k  :  24:<Linelist>
   10 A   2     9 A   2    17715.6420    17715.6319        0.0101 1.00000 3.6536 0.0000 : qR1,7(7)9,10,8,9 : v=0  8  1  8  9 10 - v=0  7  1  7  8  9 : N-methylimidazole_d2o_5bar_ar_90C_900us_06102021_930k :  25:<Linelist>
   10 A   1     9 A   1    18061.2890    18061.2829        0.0061 1.00000 3.8572 0.0000 : qR0,7(7)9,10,8,9 : v=0  8  0  8  9 10 - v=0  7  0  7  8  9 : N-methylimidazole_d2o_5bar_ar_90C_900us_06102021_930k :  26:<Linelist>

SVD fit: 26 Observations,  8 Parameters (scaled)
Initial Average Error: 0.0200413939321334
Predicted New Error:   0.0200413939316065
Parameters:
  # Old                 New                 Std Dev   Change/Std Sens    Summary              Name
  1 5002.87095927739    5002.87095978480    .11181734 0.0000     .004000 5002.87(11)          1methylimidazole_water v=0 A
  2 1324.52794551055    1324.52794559504    .00389120 0.0000     4.56e-5 1324.5279(39)        1methylimidazole_water v=0 B
  3 1054.30991360492    1054.30991358784    .00281782 0.0000     3.75e-5 1054.3099(28)        1methylimidazole_water v=0 C
  4 -.0141594516644654  -.0141594534518499  .00018699 0.0000     6.62e-6 -0.01416(19)         1methylimidazole_water v=0 DJK
  5 .00196266280345202  .00196266317321746  1.7946e-5 0.0000     2.73e-7 1.963(18)e-3         1methylimidazole_water v=0 DJ
  6 -.00069135684437126 -.00069135714490438 1.6952e-5 0.0000     2.72e-7 -6.91(17)e-4         1methylimidazole_water v=0 deltaJ
  7 .883419893293607    .883430695005630    .36258708 0.0000     .011299 0.88(36)             1methylimidazole_water N1 CHIzz
  8 -3.64655204900431   -3.64655107330330   .13119698 0.0000     .007034 -3.65(13)            1methylimidazole_water N3 CHIzz

Correlation Matrix
Determinant = 0.001, Largest off-diagonal element = -0.905 at 6,2 = 1methylimidazole_water v=0 deltaJ, 1methylimidazole_water v=0 B
       1       2       3       4       5       6       7       8
  1   1.000
  2   0.367   1.000
  3  -0.536  -0.609   1.000
  4  -0.425  -0.089   0.228   1.000
  5   0.194   0.710   0.001  -0.235   1.000
  6  -0.279  -0.905   0.716   0.184  -0.591   1.000
  7   0.080   0.629  -0.104  -0.222   0.603  -0.471   1.000
  8  -0.066   0.140   0.086   0.071   0.137  -0.052   0.457   1.000
