# Supplementary material for: Microwave spectra, molecular geometries, and internal rotation of CH3 in N-methylimidazole⋯H2O and 2-methylimidazole⋯H2O Complexes
Source: Phys Chem Chem Phys. 2022 May 6;24(20):12354–62. doi: 10.1039/d1cp05526g (PMC9131724; doi:10.1039/d1cp05526g)
Supplement: CP-024-D1CP05526G-s010 [file CP-024-D1CP05526G-s010.txt]

Rotational, Centrifugal Distortion, Internal Rotation Calculation (V2.5e)
                      Holger Hartwig 08-Nov-96 (hartwig@phc.uni-kiel.de)

Please cite: H.Hartwig and H.Dreizler, Z.Naturforsch, 51a (1996) 923.

Calculation date and time:  Type help now for the list of parameters : 
Acetaldehyde, Maes,Wlodarczak,Boucher,Demaison Z.Naturforsch. 42a,97(1987)

  nzyk       100   print        4   eval         0   dfreq        0 
  orger        0   ints         0   maxm         8   woods       33 
  ndata        0   nfold        3   spin         0   ntop         1 
  adjf         0   maxvm        0   aprint      75   xprint      20 
  ncycl      100   svderr       0   fitscl       0   reduct       0 
  rofit    .0000000D+00   eps      .1000000D-11   defer    .1000000D-04 
  weigf    .0000000D+00   convg    .9990000D+00   lambda   .1000000D-04 
  freq_l   .6000000D+01   freq_h   .1800000D+02   limit    .1000000D+00 
  temp     .2000000D+01 
Using Watson A Reduction 

assumed sizeb          1
\\ set (adj  or 16)
\\ set (adj  or  8)
\\ set (adj  or  1)
\\ adj  1: adjust F according to rho, beta and gamma
\\ adj  8: adjust rho according to F0 = 1/(2 I_alpha)
\\ adj 16: adjust beta and gamma  according delta + epsil
new adj :  25
BJ            1.189419650               
BK            3.813470350               
B-             .135110250               
DJ            1.971000E-6               
DJK         -14.210000E-6               
dj            -.821316E-6               
mu_y          1.000000000               
mu_z          5.500000000               
F           161.157365267                
V1n           5468.440000                
rho            .023171458                
beta          2.882775552                
F0          157.929000000                
delta         2.356190000                

fit   .1D+00  .1D+01      BJ          1.00 
fit   .1D+00  .1D+01      BK          1.00 
fit   .1D+00  .1D+01      B-          1.00 
fit   .1D+00  .1D+01      DJ          1.00 
fit   .1D+00  .1D+01      DJK         1.00 
fit   .1D+00  .1D+01      dj          1.00 
dqx   .1D+00  .1D+01      V1n_1       1.00 
dqx   .1D+00  .1D+01      delta_1     1.00 

  /A     S     0
  /E     S     1

 V  0 

  ndata   38   Data Points  38   Splittings   0
  Effective Data Points   1.5

 \\  Maximal K = J =   8
 \\ B=  1    adj= 25
 \\ (1) calculate torsional integrals 
 \\ (32)use torsional integrals in rigid rotor H_rr 
Sigma: .339045D-02  Sigma/OldSigma: .000000  conv: 1

     J K- K+  J K- K+   Sym   calc/GHz  diff/MHz     obs/GHz                      
  1:  3  1  2  2  1  1   /A   7.5341410   -1.7170   7.5324240   Err  .5D-04        /A   -/A   
  2:  4  1  4  3  1  3   /A   8.9476936    -.2926   8.9474010   Err  .5D-04        /A   -/A   
  3:  4  0  4  3  0  3   /A   9.3749298   -1.0948   9.3738350   Err  .5D-04        /A   -/A   
  4:  4  1  3  3  1  2   /A  10.0274769   -2.4109  10.0250660   Err  .5D-04        /A   -/A   
  5:  5  1  5  4  1  4   /A  11.1602458    -.0058  11.1602400   Err  .5D-04        /A   -/A   
  6:  5  0  5  4  0  4   /A  11.6189642    -.9832  11.6179810   Err  .5D-04        /A   -/A   
  7:  5  2  4  4  2  3   /A  11.8636034   -1.6774  11.8619260   Err  .5D-04        /A   -/A   
  8:  5  2  3  4  2  2   /A  12.1395107   -2.4627  12.1370480   Err  .5D-04        /A   -/A   
  9:  5  1  4  4  1  3   /A  12.5038670   -3.1740  12.5006930   Err  .5D-04        /A   -/A   
 10:  6  0  6  5  0  5   /A  13.8095044    -.4944  13.8090100   Err  .5D-04        /A   -/A   
 11:  6  3  4  5  3  3   /A  14.3413046   -2.3416  14.3389630   Err  .5D-04        /A   -/A   
 12:  6  2  4  5  2  3   /A  14.6730215   -3.5155  14.6695060   Err  .5D-04        /A   -/A   
 13:  6  1  5  5  1  4   /A  14.9572301   -3.9701  14.9532600   Err  .5D-04        /A   -/A   
 14:  7  1  7  6  1  6   /A  15.5430447    1.4713  15.5445160   Err  .5D-04        /A   -/A   
 15:  7  0  7  6  0  6   /A  15.9521362     .4868  15.9526230   Err  .5D-04        /A   -/A   
 16:  7  2  5  6  2  4   /A  17.2390233   -4.9313  17.2340920   Err  .5D-04        /A   -/A   
 17:  7  1  6  6  1  5   /A  17.3803627   -4.7207  17.3756420   Err  .5D-04        /A   -/A   
 18:  8  1  8  7  1  7   /A  17.7128102    2.8248  17.7156350   Err  .5D-04        /A   -/A   
 19:  8  0  8  7  0  7   /A  18.0592786    2.0274  18.0613060   Err  .5D-04        /A   -/A   
 20:  3 K   1  2 K   1   /E   7.5122266   -3.1066   7.5091200   Err  .5D-04        /E   -/E   
 21:  4 K  -1  3 K  -1   /E   8.9549818     .5532   8.9555350   Err  .5D-04        /E   -/E   
 22:  4 K   0  3 K   0   /E   9.3719707    -.9717   9.3709990   Err  .5D-04        /E   -/E   
 23:  4 K   1  3 K   1   /E  10.0160487   -2.9367  10.0131120   Err  .5D-04        /E   -/E   
 24:  5 K  -1  4 K  -1   /E  11.1630362     .5068  11.1635430   Err  .5D-04        /E   -/E   
 25:  5 K   0  4 K   0   /E  11.6160716    -.8766  11.6151950   Err  .5D-04        /E   -/E   
 26:  5 K  -2  4 K  -2   /E  11.9441781     .4049  11.9445830   Err  .5D-04        /E   -/E   
 27:  5 K   2  4 K   2   /E  12.0540627   -3.9897  12.0500730   Err  .5D-04        /E   -/E   
 28:  5 K   1  4 K   1   /E  12.4952499   -3.2409  12.4920090   Err  .5D-04        /E   -/E   
 29:  6 K   0  5 K   0   /E  13.8068212    -.4416  13.8063796   Err  .5D-04        /E   -/E   
 30:  6 K  -3  5 K  -3   /E  14.3525885   -2.1325  14.3504560   Err  .5D-04        /E   -/E   
 31:  6 K   2  5 K   2   /E  14.5941036   -6.5656  14.5875380   Err  .5D-04        /E   -/E   
 32:  6 K   1  5 K   1   /E  14.9489913   -3.8433  14.9451480   Err  .5D-04        /E   -/E   
 33:  7 K  -1  6 K  -1   /E  15.5427150    1.8040  15.5445190   Err  .5D-04        /E   -/E   
 34:  7 K   0  6 K   0   /E  15.9496771     .5289  15.9502060   Err  .5D-04        /E   -/E   
 35:  7 K   2  6 K   2   /E  17.1852566   -7.8226  17.1774340   Err  .5D-04        /E   -/E   
 36:  7 K   1  6 K   1   /E  17.3717840   -4.4940  17.3672900   Err  .5D-04        /E   -/E   
 37:  8 K  -1  7 K  -1   /E  17.7118704    3.0876  17.7149580   Err  .5D-04        /E   -/E   
 38:  8 K   0  7 K   0   /E  18.0569934    2.0596  18.0590530   Err  .5D-04        /E   -/E   
Maximum (obs-calc)/err in line  35    .0078226

indep.par:  8 stepw:1.0000 lambda: .400D-05 cond.no: .218D+03

-------------------------------------------------------
Iteration :  1
Sigma: .691536D-04  Sigma/OldSigma: .020397  conv: 1

              Parameters     Change
BJ            1.189257494 { -.000162156}
BK            3.807913341 { -.005557009}
B-             .134952521 { -.000157729}
DJ            1.983107E-6 {  .012107E-6}
DJK         -14.182158E-6 {  .027842E-6}
dj             .715419E-6 { 1.536735E-6}
mu_y          1.000000000 {     fixed  }
mu_z          5.500000000 {     fixed  }
F           161.294561110 {     derived} 
V1n           5469.263360 {     .823360} 
rho            .023872215 {     derived} 
beta          2.900168928 {     derived} 
F0          157.929000000 {     fixed  } 
delta         2.392885881 {  .036695881} 
dj     (1)     .715419E-6   1.536735E-6 214.802% Max. Change

indep.par:  8 stepw:1.0000 lambda: .160D-05 cond.no: .220D+03

-------------------------------------------------------
Iteration :  2
Sigma: .363852D-04  Sigma/OldSigma: .526151  conv: 1

              Parameters     Change
BJ            1.189257694 {  .000000200}
BK            3.807933718 {  .000020377}
B-             .134954640 {  .000002119}
DJ            1.979711E-6 { -.003396E-6}
DJK         -14.138339E-6 {  .043819E-6}
dj             .721189E-6 {  .005770E-6}
mu_y          1.000000000 {     fixed  }
mu_z          5.500000000 {     fixed  }
F           161.298759800 {     derived} 
V1n           5467.194615 {   -2.068745} 
rho            .023893604 {     derived} 
beta          2.900679100 {     derived} 
F0          157.929000000 {     fixed  } 
delta         2.393981513 {  .001095632} 
dj     (1)     .721189E-6    .005770E-6    .800% Max. Change

indep.par:  8 stepw:1.0000 lambda: .640D-06 cond.no: .220D+03

-------------------------------------------------------
Iteration :  3
Sigma: .363850D-04  Sigma/OldSigma: .999993  conv: 2

              Parameters     Change
BJ            1.189257695 {  .000000001}
BK            3.807933759 {  .000000041}
B-             .134954646 {  .000000007}
DJ            1.979704E-6 { -.000007E-6}
DJK         -14.138200E-6 {  .000139E-6}
dj             .721210E-6 {  .000021E-6}
mu_y          1.000000000 {     fixed  }
mu_z          5.500000000 {     fixed  }
F           161.298759968 {     derived} 
V1n           5467.202747 {     .008132} 
rho            .023893605 {     derived} 
beta          2.900679117 {     derived} 
F0          157.929000000 {     fixed  } 
delta         2.393981550 {  .000000037} 
dj     (1)     .721210E-6    .000021E-6    .003% Max. Change

indep.par:  8 stepw:1.0000 lambda: .256D-06 cond.no: .220D+03

-------------------------------------------------------
Iteration :  4
Sigma: .363850D-04  Sigma/OldSigma:1.000000  conv: 3
dj     (1)     .721210E-6    .000000E-6    .000% Max. Change

indep.par:  8 stepw:1.0000 lambda: .256D-06 cond.no: .220D+03

Recalculation of the spectrum
#########################################################
 End at Cycle   4

     J K- K+  J K- K+   Sym   calc/GHz  diff/MHz     obs/GHz                      
  1:  3  1  2  2  1  1   /A   7.5324338    -.0098   7.5324240   Err  .5D-04        /A   -/A   
  2:  4  1  4  3  1  3   /A   8.9474228    -.0218   8.9474010   Err  .5D-04        /A   -/A   
  3:  4  0  4  3  0  3   /A   9.3738459    -.0109   9.3738350   Err  .5D-04        /A   -/A   
  4:  4  1  3  3  1  2   /A  10.0250723    -.0063  10.0250660   Err  .5D-04        /A   -/A   
  5:  5  1  5  4  1  4   /A  11.1602690    -.0290  11.1602400   Err  .5D-04        /A   -/A   
  6:  5  0  5  4  0  4   /A  11.6179908    -.0098  11.6179810   Err  .5D-04        /A   -/A   
  7:  5  2  4  4  2  3   /A  11.8619347    -.0087  11.8619260   Err  .5D-04        /A   -/A   
  8:  5  2  3  4  2  2   /A  12.1370644    -.0164  12.1370480   Err  .5D-04        /A   -/A   
  9:  5  1  4  4  1  3   /A  12.5006920     .0010  12.5006930   Err  .5D-04        /A   -/A   
 10:  6  0  6  5  0  5   /A  13.8090219    -.0119  13.8090100   Err  .5D-04        /A   -/A   
 11:  6  3  4  5  3  3   /A  14.3389579     .0051  14.3389630   Err  .5D-04        /A   -/A   
 12:  6  2  4  5  2  3   /A  14.6695165    -.0105  14.6695060   Err  .5D-04        /A   -/A   
 13:  6  1  5  5  1  4   /A  14.9532462     .0138  14.9532600   Err  .5D-04        /A   -/A   
 14:  7  1  7  6  1  6   /A  15.5445680    -.0520  15.5445160   Err  .5D-04        /A   -/A   
 15:  7  0  7  6  0  6   /A  15.9526423    -.0193  15.9526230   Err  .5D-04        /A   -/A   
 16:  7  2  5  6  2  4   /A  17.2340873     .0047  17.2340920   Err  .5D-04        /A   -/A   
 17:  7  1  6  6  1  5   /A  17.3756103     .0317  17.3756420   Err  .5D-04        /A   -/A   
 18:  8  1  8  7  1  7   /A  17.7157063    -.0713  17.7156350   Err  .5D-04        /A   -/A   
 19:  8  0  8  7  0  7   /A  18.0613428    -.0368  18.0613060   Err  .5D-04        /A   -/A   
 20:  3 K   1  2 K   1   /E   7.5090932     .0268   7.5091200   Err  .5D-04        /E   -/E   
 21:  4 K  -1  3 K  -1   /E   8.9554982     .0368   8.9555350   Err  .5D-04        /E   -/E   
 22:  4 K   0  3 K   0   /E   9.3710408    -.0418   9.3709990   Err  .5D-04        /E   -/E   
 23:  4 K   1  3 K   1   /E  10.0131381    -.0261  10.0131120   Err  .5D-04        /E   -/E   
 24:  5 K  -1  4 K  -1   /E  11.1635127     .0303  11.1635430   Err  .5D-04        /E   -/E   
 25:  5 K   0  4 K   0   /E  11.6152043    -.0093  11.6151950   Err  .5D-04        /E   -/E   
 26:  5 K  -2  4 K  -2   /E  11.9445236     .0594  11.9445830   Err  .5D-04        /E   -/E   
 27:  5 K   2  4 K   2   /E  12.0500376     .0354  12.0500730   Err  .5D-04        /E   -/E   
 28:  5 K   1  4 K   1   /E  12.4919988     .0102  12.4920090   Err  .5D-04        /E   -/E   
 29:  6 K   0  5 K   0   /E  13.8063792     .0004  13.8063796   Err  .5D-04        /E   -/E   
 30:  6 K  -3  5 K  -3   /E  14.3504913    -.0353  14.3504560   Err  .5D-04        /E   -/E   
 31:  6 K   2  5 K   2   /E  14.5875088     .0292  14.5875380   Err  .5D-04        /E   -/E   
 32:  6 K   1  5 K   1   /E  14.9451682    -.0202  14.9451480   Err  .5D-04        /E   -/E   
 33:  7 K  -1  6 K  -1   /E  15.5444531     .0659  15.5445190   Err  .5D-04        /E   -/E   
 34:  7 K   0  6 K   0   /E  15.9501611     .0449  15.9502060   Err  .5D-04        /E   -/E   
 35:  7 K   2  6 K   2   /E  17.1774430    -.0090  17.1774340   Err  .5D-04        /E   -/E   
 36:  7 K   1  6 K   1   /E  17.3673259    -.0359  17.3672900   Err  .5D-04        /E   -/E   
 37:  8 K  -1  7 K  -1   /E  17.7149274     .0306  17.7149580   Err  .5D-04        /E   -/E   
 38:  8 K   0  7 K   0   /E  18.0589913     .0617  18.0590530   Err  .5D-04        /E   -/E   
Maximum (obs-calc)/err in line  18    .0000713

RMS deviations (MHz), B and V sorted
 B  V   n splittings MHz
 B  V   n abs. freq. MHz
 1  1  38           .031786           .038477

           Parameters  and  Errors
BJ            1.189257695 {  .000001809}
BK            3.807933759 {  .000156313}
B-             .134954646 {  .000003875}
DJ            1.979704E-6 {  .021434E-6}
DJK         -14.138200E-6 {  .316215E-6}
DK             .000000E-6 {     fixed  }
dj             .721210E-6 {  .021479E-6}
dk             .000000E-6 {     fixed  }
Vss            .000000E-6 {     fixed  }
Vcc            .000000E-6 {     fixed  }
mu_y          1.000000000 {     fixed  }
mu_z          5.500000000 {     fixed  }
P_x            .000000E-6 {     fixed  }
P_y            .000000E-6 {     fixed  }
P_z            .000000E-6 {     fixed  }
F           161.298759968 {     derived} 
V1n           5467.202747 {    2.354726} 
V2n            .000000E-6 {     fixed  } 
rho            .023893605 {     derived} 
beta          2.900679117 {     derived} 
gamma          .000000E-6 {     derived} 
F0          157.929000000 {     fixed  } 
epsil          .000000E-6 {     fixed  } 
delta         2.393981550 {  .001373846} 

Standard Deviation        .036385 MHz

------------------------------------ B =  1
Rotational Constants and Errors (in GHz)
     B_z       4.997191454        .000156674
     B_x       1.324212342        .000004695
     B_y       1.054303049        .000003812
Ray's kappa    -.86309
F0(calc)     157.929000000        .000000000
I_alpha        3.200039701        .000000000
<(i,x)  <(i,y)  <(i,z)       47.1650       90.0000      137.1650
<(i,x) d<(i,y) d<(i,z)         .0787         .0000         .0787

V1n_1      2.181585 kj +/-  .000940 kj          .521050 kcal +/-  .000224 kcal
         182.366228 cm +/-    .0785 cm    s=  15.064393


Errors of fitted linear combinations
    .000001809     .000156313     .000003875     .000000021     .000000316
    .000000021    2.354725763     .001373846

Correlation Matrix of fitted linear combinations 
BJ      1.000
BK      -.194  1.000
B-       .268   .314  1.000
DJ       .811   .162   .295  1.000
DJK      .363  -.454   .051  -.113  1.000
dj       .390   .146   .909   .477   .015  1.000
V1n_1    .102  -.129   .146   .012  -.030   .124  1.000
delta_   .128  -.189   .196  -.015   .014   .154   .975  1.000
strongest correlation between  8 and  7 (  .9747)

Freedom Cofreedom Matrix of linear comb.
BJ       .279
BK       .945   .531
B-       .953   .792   .250
DJ       .452   .929   .922   .266
DJK      .815   .942   .999   .878   .566
dj       .923   .851   .364   .861  1.000   .256
V1n_1    .985   .974   .971   .990   .985   .986   .186
delta_   .979   .964   .962   .987   .977   .982   .211   .176
minimum cofreedom between  8 and  7 (  .2110)

Eigenvalues and Eigenvector Matrix of SVD-FIT 

.159687D-01   -.108  .030 -.174 -.061 -.004 -.160 -.659 -.703
.275340D-01    .392  .072  .503  .471  .021  .549 -.186 -.173
.593893D-01    .572 -.146 -.514  .514  .067 -.339  .053  .015
.156664D+00    .334 -.526  .096 -.446  .611  .070 -.147  .059
.415073D+00    .258  .667  .342 -.123  .348 -.485  .012  .012
.104359D+01    .239 -.181  .271 -.130 -.550 -.294 -.494  .433
.277302D+01   -.331  .196 -.224  .285  .403  .152 -.506  .528
.350876D+01    .402  .424 -.450 -.446 -.189  .457 -.081  .080

Stop - Program terminated.
