# Supplementary material for: Microwave spectra, molecular geometries, and internal rotation of CH3 in N-methylimidazole⋯H2O and 2-methylimidazole⋯H2O Complexes
Source: Phys Chem Chem Phys. 2022 May 6;24(20):12354–62. doi: 10.1039/d1cp05526g (PMC9131724; doi:10.1039/d1cp05526g)
Supplement: CP-024-D1CP05526G-s011 [file CP-024-D1CP05526G-s011.txt]

  BEGIN PROGRAM   
 time 19:13:47:20
  THIS OUTPUT IS FROM BELGI38 
  EPSI=   0.000000000000000E+000 IBUG1=            0 IBUG2=            0 IBUG3= 
           0 IBGTME=            0 IBGVTDV=            0IBUG4=            0
 KTRONC =  10 IRMW=   1
   CONSTANTS IN CM-1 OR IN MHZ?  :DA
CM-1
 &CSTE
 OA      =  0.159497865000000     ,
 B       =  5.286591000000000E-002,
 C       =  3.693485223367100E-002,
 DJ      =  7.965886300000000E-008,
 DJK     = -6.341285910000001E-007,
 DK      =  0.000000000000000E+000,
 ODELN   =  3.204802100000000E-008,
 ODELK   =  0.000000000000000E+000,
 HJ      =  0.000000000000000E+000,
 HJK     =  0.000000000000000E+000,
 HKJ     =  0.000000000000000E+000,
 HK      =  0.000000000000000E+000,
 OHJ     =  0.000000000000000E+000,
 OHJK    =  0.000000000000000E+000,
 OHK     =  0.000000000000000E+000,
 FV      =  0.000000000000000E+000,
 OFV     =  0.000000000000000E+000,
 GV      =  0.000000000000000E+000,
 ALV     =  0.000000000000000E+000,
 AK1     =  0.000000000000000E+000,
 AK2     =  0.000000000000000E+000,
 AK3     =  0.000000000000000E+000,
 AK4     =  0.000000000000000E+000,
 AK5     =  0.000000000000000E+000,
 AK6     =  0.000000000000000E+000,
 AK7     =  0.000000000000000E+000,
 DAB     = -2.779000000000000E-002,
 ODAB    =  0.000000000000000E+000,
 DABJ    =  0.000000000000000E+000,
 DABK    =  0.000000000000000E+000,
 OLV     =  0.000000000000000E+000,
 C1      =  0.000000000000000E+000,
 C2      =  0.000000000000000E+000,
 C3      =  0.000000000000000E+000,
 HLKJ    =  0.000000000000000E+000,
 AK5J    =  0.000000000000000E+000,
 C2J     =  0.000000000000000E+000,
 GVJ     =  0.000000000000000E+000,
 AK2J    =  0.000000000000000E+000,
 C1J     =  0.000000000000000E+000,
 ANV     =  0.000000000000000E+000,
 BK2     =  0.000000000000000E+000,
 AMV     =  0.000000000000000E+000,
 DAC     =  0.000000000000000E+000,
 DBC     =  0.000000000000000E+000,
 C4      =  0.000000000000000E+000,
 ODELTA  =  0.000000000000000E+000,
 DELTA   =  0.000000000000000E+000,
 AK1J    =  0.000000000000000E+000,
 AK5K    =  0.000000000000000E+000,
 AK2K    =  0.000000000000000E+000,
 AK1K    =  0.000000000000000E+000,
 AK3J    =  0.000000000000000E+000,
 AK3K    =  0.000000000000000E+000,
 BK1     =  0.000000000000000E+000,
 AK7J    =  0.000000000000000E+000,
 C11     =  0.000000000000000E+000,
 ODAB6   =  0.000000000000000E+000,
 AK6K    =  0.000000000000000E+000,
 AK7K    =  0.000000000000000E+000,
 AK66    =  0.000000000000000E+000,
 AK6J    =  0.000000000000000E+000,
 AK3B    =  0.000000000000000E+000,
 AK4B    =  0.000000000000000E+000,
 DELTAB  =  0.000000000000000E+000,
 ODELTB  =  0.000000000000000E+000,
 C4J     =  0.000000000000000E+000,
 C4K     =  0.000000000000000E+000,
 C1K     =  0.000000000000000E+000,
 C2K     =  0.000000000000000E+000,
 C12     =  0.000000000000000E+000,
 ANVJ    =  0.000000000000000E+000,
 AMVJ    =  0.000000000000000E+000,
 AK3JJ   =  0.000000000000000E+000,
 BK2J    =  0.000000000000000E+000,
 BK1J    =  0.000000000000000E+000,
 AK3KJ   =  0.000000000000000E+000,
 BK1K    =  0.000000000000000E+000,
 AK3KK   =  0.000000000000000E+000,
 C3J     =  0.000000000000000E+000,
 C12J    =  0.000000000000000E+000,
 AK2JJ   =  0.000000000000000E+000,
 AK1JJ   =  0.000000000000000E+000,
 AK2JK   =  0.000000000000000E+000,
 AK1JK   =  0.000000000000000E+000,
 AK3BJ   =  0.000000000000000E+000,
 AK4BJ   =  0.000000000000000E+000,
 AK3BB   =  0.000000000000000E+000,
 AK4BB   =  0.000000000000000E+000,
 ESPOIR  =  0.000000000000000E+000,
 AK9     =  0.000000000000000E+000,
 V12J    =  0.000000000000000E+000,
 V12K    =  0.000000000000000E+000,
 DAC12   =  0.000000000000000E+000,
 DBC12   =  0.000000000000000E+000,
 DACJ    =  0.000000000000000E+000,
 DBCJ    =  0.000000000000000E+000,
 ODABJ   =  0.000000000000000E+000,
 RHOB    =  0.000000000000000E+000,
 RHOC    =  0.000000000000000E+000,
 F       =   5.26794000000000     ,
 RHO     =  0.000000000000000E+000,
 V3      =   174.100000000000     ,
 V6      =  0.000000000000000E+000,
 V9      =  0.000000000000000E+000,
 V12     =  0.000000000000000E+000,
 RHORHO  =  2.200000000000000E-002,
 ODABK   =  0.000000000000000E+000,
 DACK    =  0.000000000000000E+000,
 V9J     =  0.000000000000000E+000,
 V9K     =  0.000000000000000E+000,
 C11J    =  0.000000000000000E+000,
 C11K    =  0.000000000000000E+000,
 DABJJ   =  0.000000000000000E+000,
 DABJK   =  0.000000000000000E+000,
 ODABJJ  =  0.000000000000000E+000,
 ODABJK  =  0.000000000000000E+000
 /
  NBRE OF PARAMETERS TO FIT            8
  PARAMETER TO BE FIT 
  PARA = OA    
  PARA = B     
  PARA = C     
  PARA = DJ    
  PARA = DJK   
  PARA = V3    
  PARA = DAB   
  PARA = RHORHO
  VIB.ENERGY TO BE FITTED? ITO=            0
  NUMBER OF ITERATIONS=            6
  MAXIMUM VALUE OF J=            8
          37          15
  BEGIN DO 4   
 time 19:13:47:35
  END   DO 4   
 time 19:13:49:73
 S(BEFORE FITTING)=    12761407759.1537     
  S=    25916.2697924578      NOFIT=           27NPP=            8 SMW= 
   21740.3940125405      SIR=   0.000000000000000E+000 NFITMW=           27
  NFITIR=            0           0 SMW0=    21740.3940125405      SMW1= 
  0.000000000000000E+000 NFITMW0=           27 NFITMW1=            0 SIG004= 
   21740.3940125405      NFIT004=           27 SIG080=   0.000000000000000E+000
  NFIT080=            0 SIG010=   0.000000000000000E+000 NFIT010=            0
  SIG100=   0.000000000000000E+000 NFIT100=            0 SIG020= 
  0.000000000000000E+000 NFIT020=            0 SIG200=   0.000000000000000E+000
  NFIT200=            0 SIG045=   0.000000000000000E+000 NFIT045=            0
  SGST0=   0.000000000000000E+000 NGST0=            0 SW070= 
  0.000000000000000E+000 NFIT070=            0 SMW2=   0.000000000000000E+000
  NFIMW2=            0 SIG1M0=   0.000000000000000E+000 NFIT1M0=            0
  SIG10=   0.000000000000000E+000 NFIT10=            0 SIG21= 
  0.000000000000000E+000 NFIT21=            0 SMW3=   0.000000000000000E+000
  NFIMW3=            0 SIR32=   0.000000000000000E+000 NFIR32=           0
  SMW4=   0.000000000000000E+000 NFIMW4=            0 SMWA=
   21520.1379775943      NFITMWA=          15 SWME=   22012.6150962982     
  NFITMWE=          12

 NUMBER OF DATA INCLUDED IN THE FIT=     27
 rank of the matrix           8
  IFAIL=            0
 ACC=    1.00000000000000     

STATE  CONSTANT    OLD VALUE             VARIATION             NEW VALUE             STD.DEV.            VARIA/STV     CONST/STV
   1  OA         0.159497865000000     0.000224307527887     0.159722172527887     0.493971403650126     0.0004541      0.32E+00
   1  B          0.052865910000000     0.001060010262636     0.053925920262636     0.506436610337186     0.0020931      0.11E+00
   1  C          0.036934852233671    -0.000577658167013     0.036357194066658     0.000349241114955    -1.6540383      0.10E+03
   1  DJ         0.000000079658863     0.000000028236929     0.000000107895792     0.000004684967220     0.0060271      0.23E-01
   1  DJK       -0.000000634128591    -0.000000157437823    -0.000000791566414     0.000058541276971    -0.0026893     -0.14E-01
   1  V3       174.099999999999994    -2.332146661690786   171.767853338309209  4940.498017971556692    -0.0004720      0.35E-01
   1  DAB       -0.027790000000000    -0.002251670300687    -0.030041670300687     0.973327284064725    -0.0023134     -0.31E-01
   1  RHORHO     0.022000000000000     0.000107636283666     0.022107636283666     1.840750438392625     0.0000585      0.12E-01
  OA     =      0.15972217252788692,
  B      =      0.05392592026263592,
  C      =      0.03635719406665804,
  DJ     =      0.00000010789579183,
  DJK    =     -0.00000079156641430,
  V3     =    171.76785333830920877,
  DAB    =     -0.03004167030068718,
  RHORHO =      0.02210763628366561,

 STANDARD DEVIATION BEFORE=         25916.269792

 *** END OF CYCLE NO.   1 *** 
 time 19:13:49:77
  BEGIN DO 4   
 time 19:13:49:77
  END   DO 4   
 time 19:13:52:11
 S(BEFORE FITTING)=    45390791.0943862     
  S=    1545.63546962655      NOFIT=           27NPP=            8 SMW= 
   1296.58798810694      SIR=   0.000000000000000E+000 NFITMW=           27
  NFITIR=            0           0 SMW0=    1296.58798810694      SMW1= 
  0.000000000000000E+000 NFITMW0=           27 NFITMW1=            0 SIG004= 
   1296.58798810694      NFIT004=           27 SIG080=   0.000000000000000E+000
  NFIT080=            0 SIG010=   0.000000000000000E+000 NFIT010=            0
  SIG100=   0.000000000000000E+000 NFIT100=            0 SIG020= 
  0.000000000000000E+000 NFIT020=            0 SIG200=   0.000000000000000E+000
  NFIT200=            0 SIG045=   0.000000000000000E+000 NFIT045=            0
  SGST0=   0.000000000000000E+000 NGST0=            0 SW070= 
  0.000000000000000E+000 NFIT070=            0 SMW2=   0.000000000000000E+000
  NFIMW2=            0 SIG1M0=   0.000000000000000E+000 NFIT1M0=            0
  SIG10=   0.000000000000000E+000 NFIT10=            0 SIG21= 
  0.000000000000000E+000 NFIT21=            0 SMW3=   0.000000000000000E+000
  NFIMW3=            0 SIR32=   0.000000000000000E+000 NFIR32=           0
  SMW4=   0.000000000000000E+000 NFIMW4=            0 SMWA=
   1368.83031004062      NFITMWA=          15 SWME=   1200.18556999524     
  NFITMWE=          12

 NUMBER OF DATA INCLUDED IN THE FIT=     27
 rank of the matrix           8
  IFAIL=            0
 ACC=    1.00000000000000     

STATE  CONSTANT    OLD VALUE             VARIATION             NEW VALUE             STD.DEV.            VARIA/STV     CONST/STV
   1  OA         0.159722172527887     0.000420326574597     0.160142499102484     0.027534550765665     0.0152654      0.58E+01
   1  B          0.053925920262636    -0.000229132139276     0.053696788123360     0.028193133215048    -0.0081272      0.19E+01
   1  C          0.036357194066658    -0.000000599962293     0.036356594104365     0.000021112349281    -0.0284176      0.17E+04
   1  DJ         0.000000107895792    -0.000000008841304     0.000000099054488     0.000000293857133    -0.0300871      0.34E+00
   1  DJK       -0.000000791566414     0.000000118713804    -0.000000672852610     0.000003553769490     0.0334050     -0.19E+00
   1  V3       171.767853338309209     1.526655551409931   173.294508889719140   238.885316410533335     0.0063907      0.73E+00
   1  DAB       -0.030041670300687     0.000459457789991    -0.029582212510696     0.049741144527179     0.0092370     -0.59E+00
   1  RHORHO     0.022107636283666     0.000586254297935     0.022693890581601     0.089461770306106     0.0065531      0.25E+00
  OA     =      0.16014249910248371,
  B      =      0.05369678812336036,
  C      =      0.03635659410436536,
  DJ     =      0.00000009905448798,
  DJK    =     -0.00000067285260980,
  V3     =    173.29450888971913969,
  DAB    =     -0.02958221251069617,
  RHORHO =      0.02269389058160096,

 STANDARD DEVIATION BEFORE=          1545.635470

 *** END OF CYCLE NO.   2 *** 
 time 19:13:52:15
  BEGIN DO 4   
 time 19:13:52:15
  END   DO 4   
 time 19:13:54:49
 S(BEFORE FITTING)=    192936.688861754     
  S=    100.769849516962      NOFIT=           27NPP=            8 SMW= 
   84.5328533244683      SIR=   0.000000000000000E+000 NFITMW=           27
  NFITIR=            0           0 SMW0=    84.5328533244683      SMW1= 
  0.000000000000000E+000 NFITMW0=           27 NFITMW1=            0 SIG004= 
   84.5328533244683      NFIT004=           27 SIG080=   0.000000000000000E+000
  NFIT080=            0 SIG010=   0.000000000000000E+000 NFIT010=            0
  SIG100=   0.000000000000000E+000 NFIT100=            0 SIG020= 
  0.000000000000000E+000 NFIT020=            0 SIG200=   0.000000000000000E+000
  NFIT200=            0 SIG045=   0.000000000000000E+000 NFIT045=            0
  SGST0=   0.000000000000000E+000 NGST0=            0 SW070= 
  0.000000000000000E+000 NFIT070=            0 SMW2=   0.000000000000000E+000
  NFIMW2=            0 SIG1M0=   0.000000000000000E+000 NFIT1M0=            0
  SIG10=   0.000000000000000E+000 NFIT10=            0 SIG21= 
  0.000000000000000E+000 NFIT21=            0 SMW3=   0.000000000000000E+000
  NFIMW3=            0 SIR32=   0.000000000000000E+000 NFIR32=           0
  SMW4=   0.000000000000000E+000 NFIMW4=            0 SMWA=
   90.3036978738011      NFITMWA=          15 SWME=   76.7112123033049     
  NFITMWE=          12

 NUMBER OF DATA INCLUDED IN THE FIT=     27
 rank of the matrix           8
  IFAIL=            0
 ACC=    1.00000000000000     

STATE  CONSTANT    OLD VALUE             VARIATION             NEW VALUE             STD.DEV.            VARIA/STV     CONST/STV
   1  OA         0.160142499102484    -0.000008794611490     0.160133704490994     0.001799924648552    -0.0048861      0.89E+02
   1  B          0.053696788123360     0.000009903479361     0.053706691602721     0.001845031386473     0.0053676      0.29E+02
   1  C          0.036356594104365     0.000000009374629     0.036356603478994     0.000001355364905     0.0069167      0.27E+05
   1  DJ         0.000000099054488     0.000000000155398     0.000000099209886     0.000000018769412     0.0082793      0.53E+01
   1  DJK       -0.000000672852610    -0.000000000281554    -0.000000673134163     0.000000231452827    -0.0012165     -0.29E+01
   1  V3       173.294508889719140    -0.049491909925791   173.245016979793348    16.087335616531604    -0.0030765      0.11E+02
   1  DAB       -0.029582212510696    -0.000012681137261    -0.029594893647957     0.003325960828707    -0.0038128     -0.89E+01
   1  RHORHO     0.022693890581601    -0.000011324298197     0.022682566283404     0.006172383426692    -0.0018347      0.37E+01
  OA     =      0.16013370449099396,
  B      =      0.05370669160272140,
  C      =      0.03635660347899392,
  DJ     =      0.00000009920988572,
  DJK    =     -0.00000067313416347,
  V3     =    173.24501697979334836,
  DAB    =     -0.02959489364795738,
  RHORHO =      0.02268256628340441,

 STANDARD DEVIATION BEFORE=           100.769850

 *** END OF CYCLE NO.   3 *** 
 time 19:13:54:52
  BEGIN DO 4   
 time 19:13:54:52
  END   DO 4   
 time 19:13:56:84
 S(BEFORE FITTING)=    1912.75840567248     
  S=    10.0335185770194      NOFIT=           27NPP=            8 SMW= 
   8.41682267330111      SIR=   0.000000000000000E+000 NFITMW=           27
  NFITIR=            0           0 SMW0=    8.41682267330111      SMW1= 
  0.000000000000000E+000 NFITMW0=           27 NFITMW1=            0 SIG004= 
   8.41682267330111      NFIT004=           27 SIG080=   0.000000000000000E+000
  NFIT080=            0 SIG010=   0.000000000000000E+000 NFIT010=            0
  SIG100=   0.000000000000000E+000 NFIT100=            0 SIG020= 
  0.000000000000000E+000 NFIT020=            0 SIG200=   0.000000000000000E+000
  NFIT200=            0 SIG045=   0.000000000000000E+000 NFIT045=            0
  SGST0=   0.000000000000000E+000 NGST0=            0 SW070= 
  0.000000000000000E+000 NFIT070=            0 SMW2=   0.000000000000000E+000
  NFIMW2=            0 SIG1M0=   0.000000000000000E+000 NFIT1M0=            0
  SIG10=   0.000000000000000E+000 NFIT10=            0 SIG21= 
  0.000000000000000E+000 NFIT21=            0 SMW3=   0.000000000000000E+000
  NFIMW3=            0 SIR32=   0.000000000000000E+000 NFIR32=           0
  SMW4=   0.000000000000000E+000 NFIMW4=            0 SMWA=
   9.21912787849025      NFITMWA=          15 SWME=   7.29082541665176     
  NFITMWE=          12

 NUMBER OF DATA INCLUDED IN THE FIT=     27
 rank of the matrix           8
  IFAIL=            0
 ACC=    1.00000000000000     

STATE  CONSTANT    OLD VALUE             VARIATION             NEW VALUE             STD.DEV.            VARIA/STV     CONST/STV
   1  OA         0.160133704490994    -0.000000190509551     0.160133513981443     0.000179062307833    -0.0010639      0.89E+03
   1  B          0.053706691602721     0.000000197286697     0.053706888889418     0.000183548986127     0.0010748      0.29E+03
   1  C          0.036356603478994    -0.000000000016120     0.036356603462874     0.000000134938213    -0.0001195      0.27E+06
   1  DJ         0.000000099209886    -0.000000000001387     0.000000099208499     0.000000001869341    -0.0007420      0.53E+02
   1  DJK       -0.000000673134163     0.000000000032331    -0.000000673101832     0.000000023048410     0.0014028     -0.29E+02
   1  V3       173.245016979793348    -0.001772718601992   173.243244261191364     1.599102225369796    -0.0011086      0.11E+03
   1  DAB       -0.029594893647957    -0.000000351289901    -0.029595244937858     0.000330676698137    -0.0010623     -0.89E+02
   1  RHORHO     0.022682566283404    -0.000000675204190     0.022681891079215     0.000613278858406    -0.0011010      0.37E+02
  OA     =      0.16013351398144265,
  B      =      0.05370688888941837,
  C      =      0.03635660346287366,
  DJ     =      0.00000009920849861,
  DJK    =     -0.00000067310183202,
  V3     =    173.24324426119136433,
  DAB    =     -0.02959524493785829,
  RHORHO =      0.02268189107921456,

 STANDARD DEVIATION BEFORE=            10.033519

 *** END OF CYCLE NO.   4 *** 
 time 19:13:56:88
  BEGIN DO 4   
 time 19:13:56:88
  END   DO 4   
 time 19:13:59:20
 S(BEFORE FITTING)=    1912.63952748581     
  S=    10.0332067799247      NOFIT=           27NPP=            8 SMW= 
   8.41656111591859      SIR=   0.000000000000000E+000 NFITMW=           27
  NFITIR=            0           0 SMW0=    8.41656111591859      SMW1= 
  0.000000000000000E+000 NFITMW0=           27 NFITMW1=            0 SIG004= 
   8.41656111591859      NFIT004=           27 SIG080=   0.000000000000000E+000
  NFIT080=            0 SIG010=   0.000000000000000E+000 NFIT010=            0
  SIG100=   0.000000000000000E+000 NFIT100=            0 SIG020= 
  0.000000000000000E+000 NFIT020=            0 SIG200=   0.000000000000000E+000
  NFIT200=            0 SIG045=   0.000000000000000E+000 NFIT045=            0
  SGST0=   0.000000000000000E+000 NGST0=            0 SW070= 
  0.000000000000000E+000 NFIT070=            0 SMW2=   0.000000000000000E+000
  NFIMW2=            0 SIG1M0=   0.000000000000000E+000 NFIT1M0=            0
  SIG10=   0.000000000000000E+000 NFIT10=            0 SIG21= 
  0.000000000000000E+000 NFIT21=            0 SMW3=   0.000000000000000E+000
  NFIMW3=            0 SIR32=   0.000000000000000E+000 NFIR32=           0
  SMW4=   0.000000000000000E+000 NFIMW4=            0 SMWA=
   9.22088231936184      NFITMWA=          15 SWME=   7.28737187579199     
  NFITMWE=          12

 NUMBER OF DATA INCLUDED IN THE FIT=     27
 rank of the matrix           8
  IFAIL=            0
 ACC=    1.00000000000000     

STATE  CONSTANT    OLD VALUE             VARIATION             NEW VALUE             STD.DEV.            VARIA/STV     CONST/STV
   1  OA         0.160133513981443    -0.000000013800730     0.160133500180713     0.000179055485335    -0.0000771      0.89E+03
   1  B          0.053706888889418     0.000000014050217     0.053706902939635     0.000183541927417     0.0000766      0.29E+03
   1  C          0.036356603462874     0.000000000002315     0.036356603465189     0.000000134933099     0.0000172      0.27E+06
   1  DJ         0.000000099208499     0.000000000000000     0.000000099208498     0.000000001869289    -0.0000002      0.53E+02
   1  DJK       -0.000000673101832     0.000000000000666    -0.000000673101166     0.000000023047732     0.0000289     -0.29E+02
   1  V3       173.243244261191364    -0.000120789424377   173.243123471766978     1.599007441205590    -0.0000755      0.11E+03
   1  DAB       -0.029595244937858    -0.000000025291194    -0.029595270229053     0.000330658853450    -0.0000765     -0.90E+02
   1  RHORHO     0.022681891079215    -0.000000046214376     0.022681844864839     0.000613225958841    -0.0000754      0.37E+02
  OA     =      0.16013350018071260,
  B      =      0.05370690293963545,
  C      =      0.03635660346518892,
  DJ     =      0.00000009920849831,
  DJK    =     -0.00000067310116646,
  V3     =    173.24312347176697813,
  DAB    =     -0.02959527022905273,
  RHORHO =      0.02268184486483879,

 STANDARD DEVIATION BEFORE=            10.033207
  PROGRAM HAS    CONVERGED AFTER            5 ITERATIONS
 time 19:13:59:23
  singular values and singular right vectors
  
  0.531E+01 0.203E+01 0.457E+00 0.156E+00 0.392E-01 0.740E-02 0.106E-02 0.618E-07
  
 -0.426E+00-0.527E-02 0.855E-01-0.397E+00-0.204E+00 0.779E+00 0.510E-01 0.475E-01
 -0.424E+00 0.351E-01 0.243E+00-0.312E+00 0.588E-01-0.357E+00-0.985E-02-0.729E+00
 -0.345E+00-0.153E+00-0.828E+00-0.784E-01 0.407E+00-0.326E-01 0.757E-03-0.209E-03
  0.415E+00 0.837E-01 0.211E+00-0.445E+00 0.741E+00 0.170E+00 0.172E-01-0.254E-03
  0.404E+00 0.356E-01-0.341E+00-0.665E+00-0.484E+00-0.206E+00-0.693E-02-0.603E-04
 -0.595E-01 0.694E+00-0.103E+00 0.522E-01 0.727E-02-0.355E-01 0.707E+00 0.198E-01
 -0.423E+00 0.376E-01 0.253E+00-0.306E+00 0.775E-01-0.433E+00-0.546E-01 0.682E+00
  0.461E-01-0.696E+00 0.113E+00-0.475E-01-0.909E-02-0.656E-01 0.703E+00 0.194E-01
  correlation matrix 
  
   1 OA        1.0000
   2 B        -1.0000   1.0000
   3 C        -1.0000   1.0000   1.0000
   4 DJ       -1.0000   1.0000   1.0000   1.0000
   5 DJK      -0.9995   0.9995   0.9995   0.9992   1.0000
   6 V3        1.0000  -1.0000  -1.0000  -1.0000  -0.9995   1.0000
   7 DAB       1.0000  -1.0000  -1.0000  -1.0000  -0.9995   1.0000   1.0000
   8 RHORHO    1.0000  -1.0000  -1.0000  -1.0000  -0.9995   1.0000   1.0000   1.0000
                    1        2        3        4        5        6        7        8

     UPPER STATE    LOWER STATE      OBSERVATION          CALCULATION       TME      WEIGHT     FITTED OR NO
   VT J KA KC PARITY   VT J KA KC PARITY
   0   3   0   3 +   0   2   0   2 +     7344.449(  5)     7344.467   -0.018            42.42640320  42.18141816
   0   3   1   2 -   0   2   1   1 -     7835.480(  5)     7835.418    0.062            42.58464787  42.32328647
   0   4   1   4 +   0   3   1   3 +     9268.510(  5)     9268.587   -0.077            42.83573091  42.52656412
   0   4   0   4 +   0   3   0   3 +     9717.561(  5)     9717.585   -0.024            42.75054694  42.42640320
   0   4   1   3 -   0   3   1   2 -    10426.157(  5)    10426.096    0.061            42.93242499  42.58464787
   0   5   1   5 +   0   4   1   4 +    11558.092(  5)    11558.150   -0.058            43.22126930  42.83573091
   0   5   0   5 +   0   4   0   4 +    12033.375(  5)    12033.392   -0.017            43.15193768  42.75054694
   0   5   2   3 +   0   4   2   2 +    12630.696(  5)    12630.680    0.016            43.69499684  43.27368272
   0   6   0   6 +   0   5   0   5 +    14290.458(  5)    14290.437    0.021            43.62861534  43.15193768
   0   6   2   5 -   0   5   2   4 -    14745.985(  5)    14745.967    0.018            44.16811507  43.67624254
   0   6   2   4 +   0   5   2   3 +    15274.515(  5)    15274.525   -0.010            44.20450015  43.69499684
   0   7   1   7 +   0   6   1   6 +    16090.610(  5)    16090.525    0.085            44.21938682  43.68266466
   0   7   3   4 -   0   6   3   3 -    17466.876(  5)    17466.858    0.018            45.39619375  44.81356209
   0   7   2   5 +   0   6   2   4 +    17950.764(  5)    17950.835   -0.071            44.80327556  44.20450015
   0   7   1   6 -   0   6   1   5 -    18048.484(  5)    18048.492   -0.008            44.48636158  43.88432869
   0   3   0   3     0   2   0   2       7341.701(  5)     7341.690    0.011            42.67591060  42.43101817
   0   4  -1   3     0   3  -1   2       9276.166(  5)     9276.218   -0.052            43.08461443  42.77519311
   0   4   0   4     0   3   0   3       9714.623(  5)     9714.623    0.000            42.99995555  42.67591060
   0   4   1   4     0   3   1   3      10414.290(  5)    10414.257    0.033            43.18217584  42.83479362
   0   5  -1   4     0   4  -1   3      11561.090(  5)    11561.109   -0.019            43.47025150  43.08461443
   0   5   0   5     0   4   0   4      12030.510(  5)    12030.524   -0.014            43.40125065  42.99995555
   0   5   2   4     0   4   2   3      12537.830(  5)    12537.775    0.055            43.95025019  43.53203502
   0   6  -1   5     0   5  -1   4      13833.180(  5)    13833.122    0.058            43.93167476  43.47025150
   0   6   0   6     0   5   0   5      14287.741(  5)    14287.780   -0.039            43.87783967  43.40125065
   0   6  -2   4     0   5  -2   3      14821.880(  5)    14821.846    0.034            44.41233763  43.91793407
   0   6   2   5     0   5   2   4      15192.940(  5)    15192.949   -0.009            44.45703242  43.95025019
   0   7   1   7     0   6   1   6      18039.630(  5)    18039.679   -0.049            44.73523585  44.13349695

 STD.DEV.(UNITLESS)  =          10.03320658 NB.DATA=   27

 RMS.DEV.MW(UNITLESS)     =               8.4166    27

 RMS.DEV.MW TYPE A(UNITLESS)=               9.2209    15

 RMS.DEV.MW TYPE E(UNITLESS)=               7.2873    12

 RMS.DEV.MW(UNITLESS)VT=0 =               8.4166    27

 RMS.DEV.MW(UNITLESS)VT=1 =               0.0000     0

 RMS.DEV.MW(UNITLESS)VT=2 =               0.0000     0

 RMS.DEV.MW(UNITLESS)VT=3 =               0.0000     0

 RMS.DEV.MW(UNITLESS)VT=4 =               0.0000     0

 RMS.DEV.IR(UNITLESS)       =             0.000000     0

 RMS.DEV.IR(UNITLESS) V=1-0 =             0.000000     0

 RMS.DEV.IR(UNITLESS) V=2-1 =             0.000000     0

 RMS.DEV.IR(UNITLESS) V=3-2 =             0.000000     0

 RMS.DEV.GROUND STATE DIFF. VT=0) =               0.0000     0

 STD.MW. W=0.003MHZ            8.416561    27

 STD.MW. W=0.010MHZ            0.000000     0

 RMS.MW. W=0.020MHZ            0.000000     0

 RMS.MW. W=0.045MHZ            0.000000     0

 RMS.MW. W=0.070MHZ            0.000000     0

 STD.MW. W=0.080MHZ            0.000000     0

 RMS.MW. W=0.100MHZ            0.000000     0

 RMS.MW. W=0.200MHZ            0.000000     0

 RMS.MW. W=1.000MHZ            0.000000     0

 RMS.DEV.MICRONDE VT=0(MHZ)=               0.0421

 RMS.DEV.MICRONDE VT=1(MHZ)=               0.0000

 RMS.DEV.MICRONDE VT=2(MHZ)=               0.0000

 RMS.DEV.MICRONDE VT=3(MHZ)=               0.0000

 RMS.DEV.MICRONDE VT=4(MHZ)=               0.0000

 RMS.DEV.MICRONDE "A" (MHZ)=               0.0461

 RMS.DEV.MICRONDE "E" (MHZ)=               0.0364

 RMS.DEV.IR(CM-1)       =             0.000000

 RMS.DEV.IR(CM-1) V=1-0 =             0.000000

 RMS.DEV.IR(CM-1) V=2-1 =             0.000000

 RMS.DEV.IR(CM-1) V=3-2 =             0.000000

 RMS.DEV.GROUND STATE DIFF.VT=0 (CM-1)) =             0.000000

 RMS.DEV.MICROWAVE,WEIGHT=0.003MHZ              0.0421 MHZ

 RMS.DEV.MICROWAVE,WEIGHT=0.010MHZ              0.0000 MHZ

 RMS.DEV.MICROWAVE,WEIGHT=0.020MHZ              0.0000 MHZ

 RMS.DEV.MICROWAVE,WEIGHT=0.045MHZ              0.0000 MHZ

 RMS.DEV.MICROWAVE,WEIGHT=0.070MHZ              0.0000 MHZ

 RMS.DEV.MICROWAVE,WEIGHT=0.080MHZ              0.0000 MHZ

 RMS.DEV.MICROWAVE,WEIGHT=0.100MHZ              0.0000 MHZ

 RMS.DEV.MICROWAVE,WEIGHT=0.200MHZ              0.0000 MHZ

 RMS.DEV.MICROWAVE,WEIGHT=1.000MHZ              0.0000 MHZ
  END LINECAL   
 time 19:14: 1:69
