# Supplementary material for: Microwave spectra, molecular geometries, and internal rotation of CH3 in N-methylimidazole⋯H2O and 2-methylimidazole⋯H2O Complexes
Source: Phys Chem Chem Phys. 2022 May 6;24(20):12354–62. doi: 10.1039/d1cp05526g (PMC9131724; doi:10.1039/d1cp05526g)
Supplement: CP-024-D1CP05526G-s012 [file CP-024-D1CP05526G-s012.txt]

Rotational, Centrifugal Distortion, Internal Rotation Calculation (V2.5e)
                      Holger Hartwig 08-Nov-96 (hartwig@phc.uni-kiel.de)

Please cite: H.Hartwig and H.Dreizler, Z.Naturforsch, 51a (1996) 923.

Calculation date and time:  Type help now for the list of parameters : 
Acetaldehyde, Maes,Wlodarczak,Boucher,Demaison Z.Naturforsch. 42a,97(1987)

  nzyk       100   print        4   eval         0   dfreq        0 
  orger        0   ints         0   maxm         8   woods       33 
  ndata        0   nfold        3   spin         0   ntop         1 
  adjf         0   maxvm        0   aprint      75   xprint      20 
  ncycl      100   svderr       0   fitscl       0   reduct       1 
  rofit    .0000000D+00   eps      .1000000D-11   defer    .1000000D-04 
  weigf    .0000000D+00   convg    .9990000D+00   lambda   .1000000D-04 
  freq_l   .6000000D+01   freq_h   .1900000D+02   limit    .1000000D+00 
  temp     .2000000D+01 
Using Watson S Reduction 

assumed sizeb          1
\\ set (adj  or 16)
\\ set (adj  or  8)
\\ set (adj  or  1)
\\ adj  1: adjust F according to rho, beta and gamma
\\ adj  8: adjust rho according to F0 = 1/(2 I_alpha)
\\ adj 16: adjust beta and gamma  according delta + epsil
new adj :  25
BJ            1.467250650               
BK            2.749404350               
B-             .241540250               
DJ             .225000E-6               
DJK           6.310000E-6               
mu_x           .300000000               
mu_y          1.500000000               
mu_z          4.900000000               
F           160.301452429                
V1n           4619.154361                
rho            .017955177                
beta          2.630418189                
Dpi2J         -.000119231                
F0          157.690000000                
delta         2.196459826                

fit   .1D+00  .1D+01      BJ          1.00 
fit   .1D+00  .1D+01      BK          1.00 
fit   .1D+00  .1D+01      B-          1.00 
fit   .1D+00  .1D+01      DJ          1.00 
fit   .1D+00  .1D+01      DJK         1.00 
fit   .1D+00  .1D+01      Dpi2J_1     1.00 
dqx   .1D+00  .1D+01      V1n_1       1.00 
dqx   .1D+00  .1D+01      delta_1     1.00 

  /A     S     0
  /E     S     1

 V  0 

  ndata   28   Data Points  28   Splittings   0
  Effective Data Points   1.1

 \\  Maximal K = J =   7
 \\ B=  1    adj= 25
 \\ (1) calculate torsional integrals 
 \\ (32)use torsional integrals in rigid rotor H_rr 
Sigma: .550566D-02  Sigma/OldSigma: .000000  conv: 1

     J K- K+  J K- K+   Sym   calc/GHz  diff/MHz     obs/GHz                      
  1:  3  1  3  2  1  2   /A   8.0432798   -1.7228   8.0415570   Err  .5D-04        /A   -/A   
  2:  3  0  3  2  0  2   /A   8.5599477   -2.7577   8.5571900   Err  .5D-04        /A   -/A   
  3:  3  2  2  2  2  1   /A   8.8069976   -3.6616   8.8033360   Err  .5D-04        /A   -/A   
  4:  3  2  1  2  2  0   /A   9.0542051   -4.5771   9.0496280   Err  .5D-04        /A   -/A   
  5:  3  1  2  2  1  1   /A   9.4908735   -5.3155   9.4855580   Err  .5D-04        /A   -/A   
  6:  4  1  4  3  1  3   /A  10.6614264   -2.0754  10.6593510   Err  .5D-04        /A   -/A   
  7:  4  0  4  3  0  3   /A  11.1639637   -2.8397  11.1611240   Err  .5D-04        /A   -/A   
  8:  4  2  3  3  2  2   /A  11.6930097   -4.6967  11.6883130   Err  .5D-04        /A   -/A   
  9:  4  1  3  3  1  2   /A  12.5673449   -6.7419  12.5606030   Err  .5D-04        /A   -/A   
 10:  5  1  5  4  1  4   /A  13.2389907   -2.3017  13.2366890   Err  .5D-04        /A   -/A   
 11:  5  0  5  4  0  4   /A  13.6437421   -2.6591  13.6410830   Err  .5D-04        /A   -/A   
 12:  5  2  4  4  2  3   /A  14.5372696   -5.5776  14.5316920   Err  .5D-04        /A   -/A   
 13:  5  1  4  4  1  3   /A  15.5537937   -7.7987  15.5459950   Err  .5D-04        /A   -/A   
 14:  5  2  3  4  2  2   /A  15.5691740   -9.0250  15.5601490   Err  .5D-04        /A   -/A   
 15:  6  1  6  5  1  5   /A  15.7790180   -2.4280  15.7765900   Err  .5D-04        /A   -/A   
 16:  6  0  6  5  0  5   /A  16.0592483   -2.4773  16.0567710   Err  .5D-04        /A   -/A   
 17:  6  2  5  5  2  4   /A  17.3313137   -6.2787  17.3250350   Err  .5D-04        /A   -/A   
 18:  7  1  7  6  1  6   /A  18.2883303   -2.4903  18.2858400   Err  .5D-04        /A   -/A   
 19:  6  1  5  5  1  4   /A  18.4133623   -8.3413  18.4050210   Err  .5D-04        /A   -/A   
 20:  7  0  7  6  0  6   /A  18.4620208   -2.3988  18.4596220   Err  .5D-04        /A   -/A   
 21:  4 K  -1  3 K  -1   /E  10.6620799   -2.1499  10.6599300   Err  .5D-04        /E   -/E   
 22:  4 K   0  3 K   0   /E  11.1580773   -2.5573  11.1555200   Err  .5D-04        /E   -/E   
 23:  4 K   1  3 K   1   /E  12.5432747   -5.4247  12.5378500   Err  .5D-04        /E   -/E   
 24:  5 K  -1  4 K  -1   /E  13.2364696   -2.1996  13.2342700   Err  .5D-04        /E   -/E   
 25:  5 K   0  4 K   0   /E  13.6399715   -2.6515  13.6373200   Err  .5D-04        /E   -/E   
 26:  5 K   1  4 K   1   /E  15.5270917   -6.3317  15.5207600   Err  .5D-04        /E   -/E   
 27:  6 K  -1  5 K  -1   /E  15.7753034   -2.2634  15.7730400   Err  .5D-04        /E   -/E   
 28:  6 K   0  5 K   0   /E  16.0561311   -2.5411  16.0535900   Err  .5D-04        /E   -/E   
Maximum (obs-calc)/err in line  14    .0090250

indep.par:  8 stepw:1.0000 lambda: .400D-05 cond.no: .885D+02

-------------------------------------------------------
Iteration :  1
Sigma: .254999D-04  Sigma/OldSigma: .004632  conv: 1

              Parameters     Change
BJ            1.466665920 { -.000584730}
BK            2.746105579 { -.003298771}
B-             .240962725 { -.000577525}
DJ             .251142E-6 {  .026142E-6}
DJK           6.115094E-6 { -.194906E-6}
mu_x           .300000000 {     fixed  }
mu_y          1.500000000 {     fixed  }
mu_z          4.900000000 {     fixed  }
F           160.313278984 {     derived} 
V1n           4678.504586 {   59.350225} 
rho            .018029295 {     derived} 
beta          2.635397636 {     derived} 
Dpi2J         -.000124844 { -.000005613} 
F0          157.690000000 {     fixed  } 
delta         2.202141812 {  .005681986} 
DJ     (1)     .251142E-6    .026142E-6  10.409% Max. Change

indep.par:  8 stepw:1.0000 lambda: .160D-05 cond.no: .888D+02

-------------------------------------------------------
Iteration :  2
Sigma: .249273D-04  Sigma/OldSigma: .977545  conv: 1

              Parameters     Change
BJ            1.466666636 {  .000000716}
BK            2.746109548 {  .000003968}
B-             .240963505 {  .000000780}
DJ             .250250E-6 { -.000892E-6}
DJK           6.113354E-6 { -.001740E-6}
mu_x           .300000000 {     fixed  }
mu_y          1.500000000 {     fixed  }
mu_z          4.900000000 {     fixed  }
F           160.314372616 {     derived} 
V1n           4678.814279 {     .309693} 
rho            .018036282 {     derived} 
beta          2.635791057 {     derived} 
Dpi2J         -.000125798 { -.000000955} 
F0          157.690000000 {     fixed  } 
delta         2.202583911 {  .000442100} 
Dpi2J_1(1)    -.000125798   -.000000955    .759% Max. Change

indep.par:  8 stepw:1.0000 lambda: .640D-06 cond.no: .888D+02

-------------------------------------------------------
Iteration :  3
Sigma: .249273D-04  Sigma/OldSigma:1.000000  conv: 2

              Parameters     Change
BJ            1.466666636 {  .000000000}
BK            2.746109545 { -.000000002}
B-             .240963505 {  .000000000}
DJ             .250251E-6 {  .000001E-6}
DJK           6.113348E-6 { -.000006E-6}
mu_x           .300000000 {     fixed  }
mu_y          1.500000000 {     fixed  }
mu_z          4.900000000 {     fixed  }
F           160.314372648 {     derived} 
V1n           4678.816364 {     .002086} 
rho            .018036282 {     derived} 
beta          2.635791069 {     derived} 
Dpi2J         -.000125798 {  .000000000} 
F0          157.690000000 {     fixed  } 
delta         2.202583925 {  .000000014} 
DJ     (1)     .250251E-6    .000001E-6    .000% Max. Change

indep.par:  8 stepw:1.0000 lambda: .256D-06 cond.no: .888D+02

-------------------------------------------------------
Iteration :  4
Sigma: .249273D-04  Sigma/OldSigma:1.000000  conv: 3
DJ     (1)     .250251E-6    .000000E-6    .000% Max. Change

indep.par:  8 stepw:1.0000 lambda: .256D-06 cond.no: .888D+02

Recalculation of the spectrum
#########################################################
 End at Cycle   4

     J K- K+  J K- K+   Sym   calc/GHz  diff/MHz     obs/GHz                      
  1:  3  1  3  2  1  2   /A   8.0415627    -.0057   8.0415570   Err  .5D-04        /A   -/A   
  2:  3  0  3  2  0  2   /A   8.5571928    -.0028   8.5571900   Err  .5D-04        /A   -/A   
  3:  3  2  2  2  2  1   /A   8.8033362    -.0002   8.8033360   Err  .5D-04        /A   -/A   
  4:  3  2  1  2  2  0   /A   9.0496324    -.0044   9.0496280   Err  .5D-04        /A   -/A   
  5:  3  1  2  2  1  1   /A   9.4855628    -.0048   9.4855580   Err  .5D-04        /A   -/A   
  6:  4  1  4  3  1  3   /A  10.6593575    -.0065  10.6593510   Err  .5D-04        /A   -/A   
  7:  4  0  4  3  0  3   /A  11.1611238     .0002  11.1611240   Err  .5D-04        /A   -/A   
  8:  4  2  3  3  2  2   /A  11.6883119     .0011  11.6883130   Err  .5D-04        /A   -/A   
  9:  4  1  3  3  1  2   /A  12.5606057    -.0027  12.5606030   Err  .5D-04        /A   -/A   
 10:  5  1  5  4  1  4   /A  13.2366954    -.0064  13.2366890   Err  .5D-04        /A   -/A   
 11:  5  0  5  4  0  4   /A  13.6410792     .0038  13.6410830   Err  .5D-04        /A   -/A   
 12:  5  2  4  4  2  3   /A  14.5316882     .0038  14.5316920   Err  .5D-04        /A   -/A   
 13:  5  1  4  4  1  3   /A  15.5459925     .0025  15.5459950   Err  .5D-04        /A   -/A   
 14:  5  2  3  4  2  2   /A  15.5601554    -.0064  15.5601490   Err  .5D-04        /A   -/A   
 15:  6  1  6  5  1  5   /A  15.7765957    -.0057  15.7765900   Err  .5D-04        /A   -/A   
 16:  6  0  6  5  0  5   /A  16.0567661     .0049  16.0567710   Err  .5D-04        /A   -/A   
 17:  6  2  5  5  2  4   /A  17.3250276     .0074  17.3250350   Err  .5D-04        /A   -/A   
 18:  7  1  7  6  1  6   /A  18.2858452    -.0052  18.2858400   Err  .5D-04        /A   -/A   
 19:  6  1  5  5  1  4   /A  18.4050086     .0124  18.4050210   Err  .5D-04        /A   -/A   
 20:  7  0  7  6  0  6   /A  18.4596188     .0032  18.4596220   Err  .5D-04        /A   -/A   
 21:  4 K  -1  3 K  -1   /E  10.6599573    -.0273  10.6599300   Err  .5D-04        /E   -/E   
 22:  4 K   0  3 K   0   /E  11.1554527     .0673  11.1555200   Err  .5D-04        /E   -/E   
 23:  4 K   1  3 K   1   /E  12.5378379     .0121  12.5378500   Err  .5D-04        /E   -/E   
 24:  5 K  -1  4 K  -1   /E  13.2342549     .0151  13.2342700   Err  .5D-04        /E   -/E   
 25:  5 K   0  4 K   0   /E  13.6373482    -.0282  13.6373200   Err  .5D-04        /E   -/E   
 26:  5 K   1  4 K   1   /E  15.5207853    -.0253  15.5207600   Err  .5D-04        /E   -/E   
 27:  6 K  -1  5 K  -1   /E  15.7729958     .0442  15.7730400   Err  .5D-04        /E   -/E   
 28:  6 K   0  5 K   0   /E  16.0536370    -.0470  16.0535900   Err  .5D-04        /E   -/E   
Maximum (obs-calc)/err in line  22    .0000673

RMS deviations (MHz), B and V sorted
 B  V   n splittings MHz
 B  V   n abs. freq. MHz
 1  1  28           .020534           .026401

           Parameters  and  Errors
BJ            1.466666636 {  .000001830}
BK            2.746109545 {  .000059745}
B-             .240963505 {  .000001829}
DJ             .250251E-6 {  .027530E-6}
DJK           6.113348E-6 {  .594098E-6}
DK             .000000E-6 {     fixed  }
dj             .000000E-6 {     fixed  }
dk             .000000E-6 {     fixed  }
Vss            .000000E-6 {     fixed  }
Vcc            .000000E-6 {     fixed  }
mu_x           .300000000 {     fixed  }
mu_y          1.500000000 {     fixed  }
mu_z          4.900000000 {     fixed  }
P_x            .000000E-6 {     fixed  }
P_y            .000000E-6 {     fixed  }
P_z            .000000E-6 {     fixed  }
F           160.314372648 {     derived} 
V1n           4678.816364 {    1.166458} 
V2n            .000000E-6 {     fixed  } 
rho            .018036282 {     derived} 
beta          2.635791069 {     derived} 
gamma          .000000E-6 {     derived} 
Dpi2J         -.000125798 {  .000002871} 
F0          157.690000000 {     fixed  } 
epsil          .000000E-6 {     fixed  } 
delta         2.202583925 {  .000991756} 

Standard Deviation        .024927 MHz

------------------------------------ B =  1
Rotational Constants and Errors (in GHz)
     B_z       4.212776181        .000060272
     B_x       1.707630140        .000002659
     B_y       1.225703131        .000002513
Ray's kappa    -.67732
F0(calc)     157.690000000        .000000000
I_alpha        3.204889784        .000000000
<(i,x)  <(i,y)  <(i,z)       36.1988       90.0000      126.1988
<(i,x) d<(i,y) d<(i,z)         .0568         .0000         .0568

V1n_1      1.866994 kj +/-  .000465 kj          .445913 kcal +/-  .000111 kcal
         156.068493 cm +/-    .0389 cm    s=  12.971226


Errors of fitted linear combinations
    .000001830     .000059745     .000001829     .000000028     .000000594
    .000002871    1.166457530     .000991756

Correlation Matrix of fitted linear combinations 
BJ      1.000
BK      -.274  1.000
B-       .056   .278  1.000
DJ       .429   .201  -.491  1.000
DJK      .495  -.316   .306  -.393  1.000
Dpi2J_  -.453  -.022   .070  -.217  -.044  1.000
V1n_1    .068  -.155  -.434   .202  -.169  -.408  1.000
delta_   .207   .135   .452  -.018  -.109  -.328  -.226  1.000
strongest correlation between  5 and  1 (  .4946)

Freedom Cofreedom Matrix of linear comb.
BJ       .263
BK       .794   .515
B-       .859   .795   .440
DJ       .574   .783   .751   .276
DJK      .659   .903   .925   .721   .377
Dpi2J_   .867   .931   .944   .932   .973   .626
V1n_1    .996   .994   .943   .986   .982   .918   .760
delta_   .975   .995   .934   .992   .952   .951   .960   .681
minimum cofreedom between  4 and  1 (  .5745)

Eigenvalues and Eigenvector Matrix of SVD-FIT 

.481309D-01    .740 -.054 -.138  .627  .083 -.162  .059  .034
.641634D-01   -.435  .182 -.332  .541 -.602  .039  .078 -.059
.160972D+00   -.069 -.568 -.656 -.117  .203  .078  .204 -.373
.312633D+00   -.076  .309  .029  .275  .417  .596 -.334 -.425
.426394D+00    .108 -.589  .156  .054 -.340  .509 -.395  .289
.927108D+00    .136 -.116  .490  .003 -.260  .254  .620 -.460
.178650D+01    .078 -.122  .150 -.066 -.275 -.453 -.543 -.613
.427410D+01   -.465 -.413  .390  .466  .395 -.286  .044  .063

Stop - Program terminated.
