# Supplementary material for: Microwave spectra, molecular geometries, and internal rotation of CH3 in N-methylimidazole⋯H2O and 2-methylimidazole⋯H2O Complexes
Source: Phys Chem Chem Phys. 2022 May 6;24(20):12354–62. doi: 10.1039/d1cp05526g (PMC9131724; doi:10.1039/d1cp05526g)
Supplement: CP-024-D1CP05526G-s013 [file CP-024-D1CP05526G-s013.txt]

Pgopher 10.0.505 13 Feb 2017 20:43 32 bit (Delphi 18.5/18)
Mixture: 1MI_doh_final.pgo
  Units               MHz
  PrintLevel          Detail
  Precision           4
  BasisOrder          boDefault
  QuantumNumberFormat J
  FitCycles           1
  FitDetails          False
  AutoReplot          True
  AllowComplex        False
  NoLineList          False
  ShowEstUnc          False
  ShowDerivatives     False
  SVDlimit            5
  ShowSubBasis        False
  AllowZeroI          False
  ScaledParameters    True
  FixTransitionPhase  False
  OldHyperfineOrder   False
  SVDThresh    1E-6
  ScaleChanges 1
  SmallE       5.99584916E-14
  Species: 1methylimidazole
    Jmax 5
  Species: 1methylimidazole_water
    Jmax 10
    Concentration 1
    AsymmetricMolecule: 1methylimidazole_water 1methylimidazole_DOH
      nNuclei        2
      Colour         Red
      JAdjustSym     False
      BlockMatrix    True
      PointGroup     C1
      Representation Ir
      SReduction     True
      eeWt           1
      eoWt           1
      oeWt           1
      ooWt           1
      C2zAxis        a
      C2xAxis        c
      PseudoC2v      False
      FakeSym        False
      PhaseAdjust    False
      Abundance     1
      AssumedOrigin 1E99
      AsymmetricManifold: 1methylimidazole_water Ground
        Initial       True
        EigenSearch   True
        LimitSearch   True
        AutoQConverge True
        UsePopParams  False
        AsymmetricTop: 1methylimidazole_water v=0
          Symmetry A
          Kmin     all
          Kmax     all
          A      5036.72340417368           Float
          B      1380.33484517627           Float
          C      1089.92888533799           Float
          DJK    -0.018374980833437         Float
          DJ     0.00227055645591           Float
          deltaJ -0.000807672989813947      Float
          <N  ,K  |A|N,K> = K^2

          <N  ,K-2|B|N,K> = sqrt((N*(N+1)+(-K+1)*(K-2))*(N*(N+1)-K*(K-1)))/4
          <N  ,K  |B|N,K> = (N*(N+1)-K^2)/2
          <N  ,K+2|B|N,K> = sqrt((N*(N+1)+(-K-1)*(K+2))*(N*(N+1)-K*(K+1)))/4

          <N  ,K-2|C|N,K> = (-sqrt((N*(N+1)+(-K+1)*(K-2))*(N*(N+1)-K*(K-1))))/4
          <N  ,K  |C|N,K> = (N*(N+1)-K^2)/2
          <N  ,K+2|C|N,K> = (-sqrt((N*(N+1)+(-K-1)*(K+2))*(N*(N+1)-K*(K+1))))/4

          <N  ,K  |DJK|N,K> = -N*(N+1)*K^2

          <N  ,K  |DJ|N,K> = -N^2*(N+1)^2

          <N  ,K-2|deltaJ|N,K> = N*(N+1)*sqrt((N*(N+1)+(-K+1)*(K-2))*(N*(N+1)-K*(K-1)))
          <N  ,K+2|deltaJ|N,K> = N*(N+1)*sqrt((N*(N+1)+(-K-1)*(K+2))*(N*(N+1)-K*(K+1)))

          AsymmetricTopNucleus: 1methylimidazole_water N1
            Spin   1
            AsNext False
            MaxDJ  -0.5
            CHIzz    1.39668068351894           Float
            CHIxxmyy 3.69
            Matrix elements for CHIzz not available
            Matrix elements for CHIxxmyy not available
          AsymmetricTopNucleus: 1methylimidazole_water N3
            Spin   1
            AsNext False
            MaxDJ  -0.5
            CHIzz    -3.80997044980162          Float
            CHIxxmyy -0.4
            Matrix elements for CHIzz not available
            Matrix elements for CHIxxmyy not available
      TransitionMoments: 1methylimidazole_water <Ground|mu|Ground>
        CartesianTransitionMoment: 1methylimidazole_water <v=0|a|v=0>
          Axis a
          Strength 4
        Symbolic Matrix Elements not available for <v=0|a|v=0>
        CartesianTransitionMoment: 1methylimidazole_water <v=0|b|v=0>
          Axis b
        CartesianTransitionMoment: 1methylimidazole_water <v=0|c|v=0>
          Axis c
  Species: Argon
    Jmax 5
  Simulation: Simulation
    Intensity factor:0.333333333333333 (1 from Spol)
    IntensityUnits Arbitrary
    LifeModel      lmNone
    PlotUnits      MHz
    nDF            2000
    WidthMult      6
    AutoMin        True
    AutoMax        True
    ShowSum        False
    ShowParts      True
    ShowFortrat    False
    UseUpper       False
    ShowSymmetry   True
    ShowDeltaJ     False
    ScaleMarkSize  True
    UseSymmetry    False
    UseStateNumber False
    FortratQno     J
    Fmin        17169.5928476383
    Fmax        18731.9424227167
    Ymax        26.6759896948714
    Temperature 2
    SMargin     -1
    OThreshold  3.16227766016838E-9
    Tvib        -1
    MinI        0.01
    Tspin       -1
    PlotSplit   0.5
  Fundamental Constants from CODATA 2014: h=6.62607004E-34 k=1.38064852E-23 NA=6.022140857E23 e=1.6021766208E-19 me=9.10938356E-31


Residuals before fit for 1methylimidazole_DOH for the Ground manifold
    F'S'  #'    F"S"  #"     Observed    Calculated      Obs-Calc StdDev 
    5 A   1     4 A   1     7344.4750     7344.4603        0.0147 1.00000 3.3924 0.0000 : qR0,2(2)4,5,3,4 : 1methylimidazole_DOH v=0  3  0  3  4  5 - v=0  2  0  2  3  4 : 1_methylimidazole_reservoir_2bar_ar_1140k_hrw :   1:<Linelist>
    4 A   5     3 A   5     7344.5500     7344.5611       -0.0111 1.00000 2.5665 0.0000 : qR0,2(2)3,4,2,3 : 1methylimidazole_DOH v=0  3  0  3  3  4 - v=0  2  0  2  2  3 : 1_methylimidazole_reservoir_2bar_ar_1140k_hrw :   2:<Linelist>
    5 A   3     4 A   3     7835.5630     7835.5605        0.0025 1.00000 2.8956 0.0000 : qR1,1(2)4,5,3,4 : 1methylimidazole_DOH v=0  3  1  2  4  5 - v=0  2  1  1  3  4 : 1_methylimidazole_reservoir_2bar_ar_1140k_hrw :   3:<Linelist>
    4 A   9     3 A   9     7835.6250     7835.6144        0.0106 1.00000 2.1111 0.0000 : qR1,1(2)3,4,2,3 : 1methylimidazole_DOH v=0  3  1  2  3  4 - v=0  2  1  1  2  3 : 1_methylimidazole_reservoir_2bar_ar_1140k_hrw :   4:<Linelist>
    5 A   6     4 A   6     9268.3610     9268.3640       -0.0030 1.00000 3.0205 0.0000 : qR1,3(3)5,5,4,4 : 1methylimidazole_DOH v=0  4  1  4  5  5 - v=0  3  1  3  4  4 : 1_methylimidazole_reservoir_2bar_ar_1140k_hrw :   5:<Linelist>
    4 A  17     3 A  15     9268.4370     9268.4205        0.0165 1.00000 2.2805 0.0000 : qR1,3(3)5,4,4,3 : 1methylimidazole_DOH v=0  4  1  4  5  4 - v=0  3  1  3  4  3 : 1_methylimidazole_reservoir_2bar_ar_1140k_hrw :   6:<Linelist>
    6 A   2     5 A   2     9268.5300     9268.5273        0.0027 1.00000 3.7607 0.0000 : qR1,3(3)5,6,4,5 : 1methylimidazole_DOH v=0  4  1  4  5  6 - v=0  3  1  3  4  5 : 1_methylimidazole_reservoir_2bar_ar_1140k_hrw :   7:<Linelist>
    5 A   7     4 A   7     9268.6100     9268.6266       -0.0166 1.00000 3.0214 0.0000 : qR1,3(3)4,5,3,4 : 1methylimidazole_DOH v=0  4  1  4  4  5 - v=0  3  1  3  3  4 : 1_methylimidazole_reservoir_2bar_ar_1140k_hrw :   8:<Linelist>
    5 A   5     4 A   5     9717.6750     9717.6635        0.0115 1.00000 3.6107 0.0000 : qR0,3(3)4,5,3,4 : 1methylimidazole_DOH v=0  4  0  4  4  5 - v=0  3  0  3  3  4 : 1_methylimidazole_reservoir_2bar_ar_1140k_hrw :   9:<Linelist>
    6 A   3     5 A   3    10426.1650    10426.1984       -0.0334 1.00000 4.0028 0.0000 : qR1,2(3)5,6,4,5 : 1methylimidazole_DOH v=0  4  1  3  5  6 - v=0  3  1  2  4  5 : 1_methylimidazole_reservoir_2bar_ar_1140k_hrw :  10:<Linelist>
    7 A   2     6 A   2    11558.0960    11558.0984       -0.0024 1.00000 4.4169 0.0000 : qR1,4(4)6,7,5,6 : 1methylimidazole_DOH v=0  5  1  5  6  7 - v=0  4  1  4  5  6 : 1_methylimidazole_reservoir_2bar_ar_1140k_hrw :  11:<Linelist>
    7 A   1     6 A   1    12033.3630    12033.3570        0.0060 1.00000 5.0326 0.0000 : qR0,4(4)6,7,5,6 : 1methylimidazole_DOH v=0  5  0  5  6  7 - v=0  4  0  4  5  6 : 1_methylimidazole_reservoir_2bar_ar_1140k_hrw :  12:<Linelist>
    6 A   5     5 A   5    12033.4640    12033.4759       -0.0119 1.00000 4.2223 0.0000 : qR0,4(4)5,6,4,5 : 1methylimidazole_DOH v=0  5  0  5  5  6 - v=0  4  0  4  4  5 : 1_methylimidazole_reservoir_2bar_ar_1140k_hrw :  13:<Linelist>
    6 A  20     5 A  20    12630.5120    12630.5069        0.0051 1.00000 2.5345 0.0000 : qR2,2(4)6,6,5,5 : 1methylimidazole_DOH v=0  5  2  3  6  6 - v=0  4  2  2  5  5 : 1_methylimidazole_reservoir_2bar_ar_1140k_hrw :  14:<Linelist>
    7 A   9     6 A   9    12630.7790    12630.7734        0.0056 1.00000 3.0475 0.0000 : qR2,2(4)6,7,5,6 : 1methylimidazole_DOH v=0  5  2  3  6  7 - v=0  4  2  2  5  6 : 1_methylimidazole_reservoir_2bar_ar_1140k_hrw :  15:<Linelist>
    8 A   1     7 A   1    14290.4290    14290.4342       -0.0052 1.00000 5.0111 0.0000 : qR0,5(5)7,8,6,7 : 1methylimidazole_DOH v=0  6  0  6  7  8 - v=0  5  0  5  6  7 : 1_methylimidazole_reservoir_2bar_ar_1140k_hrw :  16:<Linelist>
    7 A   5     6 A   5    14290.5310    14290.5566       -0.0256 1.00000 4.3190 0.0000 : qR0,5(5)6,7,5,6 : 1methylimidazole_DOH v=0  6  0  6  6  7 - v=0  5  0  5  5  6 : 1_methylimidazole_reservoir_2bar_ar_1140k_hrw :  17:<Linelist>
    8 A   4     7 A   6    14746.0500    14746.0117        0.0383 1.00000 3.1636 0.0000 : qR2,4(5)7,8,6,7 : 1methylimidazole_DOH v=0  6  2  5  7  8 - v=0  5  2  4  6  7 : 1_methylimidazole_reservoir_2bar_ar_1140k_hrw :  18:<Linelist>
    8 A   7     7 A   9    15274.5750    15274.5743        0.0007 1.00000 3.2175 0.0000 : qR2,3(5)7,8,6,7 : 1methylimidazole_DOH v=0  6  2  4  7  8 - v=0  5  2  3  6  7 : 1_methylimidazole_reservoir_2bar_ar_1140k_hrw :  19:<Linelist>
    9 A   2     8 A   2    16090.6140    16090.6073        0.0067 1.00000 4.2103 0.0000 : qR1,6(6)8,9,7,8 : 1methylimidazole_DOH v=0  7  1  7  8  9 - v=0  6  1  6  7  8 : 1_methylimidazole_reservoir_2bar_ar_1140k_hrw :  20:<Linelist>
    9 A  15     8 A  20    17466.9150    17466.9293       -0.0143 1.00000 1.6662 0.0000 : qR3,3(6)8,9,7,8 : 1methylimidazole_DOH v=0  7  3  4  8  9 - v=0  6  3  3  7  8 : 1_methylimidazole_reservoir_2bar_ar_1140k_hrw :  21:<Linelist>
    9 A   7     8 A   7    17950.7990    17950.8116       -0.0126 1.00000 2.9712 0.0000 : qR2,4(6)8,9,7,8 : 1methylimidazole_DOH v=0  7  2  5  8  9 - v=0  6  2  4  7  8 : 1_methylimidazole_reservoir_2bar_ar_1140k_hrw :  22:<Linelist>
    9 A   3     8 A   3    18048.5000    18048.4831        0.0169 1.00000 3.9890 0.0000 : qR1,5(6)8,9,7,8 : 1methylimidazole_DOH v=0  7  1  6  8  9 - v=0  6  1  5  7  8 : 1_methylimidazole_reservoir_2bar_ar_1140k_hrw :  23:<Linelist>

SVD fit: 23 Observations,  8 Parameters (scaled)
Initial Average Error: 0.0188933549374742
Predicted New Error:   0.0188933547768029
Parameters:
  # Old                 New                 Std Dev   Change/Std Sens    Summary              Name
  1 5036.72340417368    5036.72340634451    .11476261 0.0000     .003921 5036.72(11)          1methylimidazole_water v=0 A
  2 1380.33484517627    1380.33484538475    .00319454 0.0001     4.59e-5 1380.3348(32)        1methylimidazole_water v=0 B
  3 1089.92888533799    1089.92888541032    .00262571 0.0000     3.94e-5 1089.9289(26)        1methylimidazole_water v=0 C
  4 -.0183749808334370  -.0183750013378133  .00025194 -0.0001    7.12e-6 -0.01838(25)         1methylimidazole_water v=0 DJK
  5 .00227055645591000  .00227055743755807  1.7071e-5 0.0001     3.24e-7 2.271(17)e-3         1methylimidazole_water v=0 DJ
  6 -.00080767298981395 -.00080767315958690 1.8063e-5 0.0000     4.05e-7 -8.08(18)e-4         1methylimidazole_water v=0 deltaJ
  7 1.39668068351894    1.39676064270860    .18578821 0.0004     .009295 1.40(19)             1methylimidazole_water N1 CHIzz
  8 -3.80997044980162   -3.80985999331997   .25914006 0.0004     .012291 -3.81(26)            1methylimidazole_water N3 CHIzz

Correlation Matrix
Determinant = 0.002, Largest off-diagonal element = 0.816 at 6,3 = 1methylimidazole_water v=0 deltaJ, 1methylimidazole_water v=0 C
       1       2       3       4       5       6       7       8
  1   1.000
  2   0.400   1.000
  3  -0.451  -0.707   1.000
  4  -0.482   0.018   0.019   1.000
  5   0.284   0.412   0.176  -0.477   1.000
  6  -0.189  -0.802   0.816   0.020  -0.105   1.000
  7  -0.091  -0.054   0.147  -0.134   0.010   0.085   1.000
  8   0.159   0.279  -0.057  -0.141   0.189  -0.121   0.438   1.000
