# Supplementary material for: Microwave spectra, molecular geometries, and internal rotation of CH3 in N-methylimidazole⋯H2O and 2-methylimidazole⋯H2O Complexes
Source: Phys Chem Chem Phys. 2022 May 6;24(20):12354–62. doi: 10.1039/d1cp05526g (PMC9131724; doi:10.1039/d1cp05526g)
Supplement: CP-024-D1CP05526G-s014 [file CP-024-D1CP05526G-s014.txt]

Rotational, Centrifugal Distortion, Internal Rotation Calculation (V2.5e)
                      Holger Hartwig 08-Nov-96 (hartwig@phc.uni-kiel.de)

Please cite: H.Hartwig and H.Dreizler, Z.Naturforsch, 51a (1996) 923.

Calculation date and time:  Type help now for the list of parameters : 
Acetaldehyde, Maes,Wlodarczak,Boucher,Demaison Z.Naturforsch. 42a,97(1987)

  nzyk       100   print        4   eval         0   dfreq        0 
  orger        0   ints         0   maxm         8   woods       33 
  ndata        0   nfold        3   spin         0   ntop         1 
  adjf         0   maxvm        0   aprint      75   xprint      20 
  ncycl      100   svderr       0   fitscl       0   reduct       0 
  rofit    .0000000D+00   eps      .1000000D-11   defer    .1000000D-04 
  weigf    .0000000D+00   convg    .9990000D+00   lambda   .1000000D-04 
  freq_l   .6000000D+01   freq_h   .1800000D+02   limit    .1000000D+00 
  temp     .2000000D+01 
Using Watson A Reduction 

assumed sizeb          1
\\ set (adj  or 16)
\\ set (adj  or  8)
\\ set (adj  or  1)
\\ adj  1: adjust F according to rho, beta and gamma
\\ adj  8: adjust rho according to F0 = 1/(2 I_alpha)
\\ adj 16: adjust beta and gamma  according delta + epsil
new adj :  25
BJ            1.235132100               
BK            3.801637900               
B-             .145204300               
DJ            2.275000E-6               
DJK         -18.350000E-6               
dj            -.815000E-6               
mu_y          1.000000000               
mu_z          5.500000000               
F           161.204074253                
V1n           5468.440000                
rho            .023382928                
beta          2.874105806                
F0          157.929000000                
delta         2.356190000                

fit   .1D+00  .1D+01      BJ          1.00 
fit   .1D+00  .1D+01      BK          1.00 
fit   .1D+00  .1D+01      B-          1.00 
fit   .1D+00  .1D+01      DJ          1.00 
fit   .1D+00  .1D+01      DJK         1.00 
fit   .1D+00  .1D+01      dj          1.00 
dqx   .1D+00  .1D+01      V1n_1       1.00 
dqx   .1D+00  .1D+01      delta_1     1.00 

  /A     S     0
  /E     S     1

 V  0 

  ndata   27   Data Points  27   Splittings   0
  Effective Data Points   1.1

 \\  Maximal K = J =   7
 \\ B=  1    adj= 25
 \\ (1) calculate torsional integrals 
 \\ (32)use torsional integrals in rigid rotor H_rr 
Sigma: .366482D-02  Sigma/OldSigma: .000000  conv: 1

     J K- K+  J K- K+   Sym   calc/GHz  diff/MHz     obs/GHz                      
  1:  3  0  3  2  0  2   /A   7.3454821   -1.0331   7.3444490   Err  .5D-04        /A   -/A   
  2:  3  1  2  2  1  1   /A   7.8373393   -1.8593   7.8354800   Err  .5D-04        /A   -/A   
  3:  4  1  4  3  1  3   /A   9.2688255    -.3155   9.2685100   Err  .5D-04        /A   -/A   
  4:  4  0  4  3  0  3   /A   9.7187266   -1.1656   9.7175610   Err  .5D-04        /A   -/A   
  5:  4  1  3  3  1  2   /A  10.4287635   -2.6065  10.4261570   Err  .5D-04        /A   -/A   
  6:  5  1  5  4  1  4   /A  11.5580954    -.0034  11.5580920   Err  .5D-04        /A   -/A   
  7:  5  0  5  4  0  4   /A  12.0343928   -1.0178  12.0333750   Err  .5D-04        /A   -/A   
  8:  5  2  3  4  2  2   /A  12.6334092   -2.7132  12.6306960   Err  .5D-04        /A   -/A   
  9:  6  0  6  5  0  5   /A  14.2909081    -.4501  14.2904580   Err  .5D-04        /A   -/A   
 10:  6  2  5  5  2  4   /A  14.7480213   -2.0363  14.7459850   Err  .5D-04        /A   -/A   
 11:  6  2  4  5  2  3   /A  15.2783993   -3.8843  15.2745150   Err  .5D-04        /A   -/A   
 12:  7  1  7  6  1  6   /A  16.0890033    1.6067  16.0906100   Err  .5D-04        /A   -/A   
 13:  7  3  4  6  3  3   /A  17.4703768   -3.5008  17.4668760   Err  .5D-04        /A   -/A   
 14:  7  2  5  6  2  4   /A  17.9562048   -5.4408  17.9507640   Err  .5D-04        /A   -/A   
 15:  7  1  6  6  1  5   /A  18.0534982   -5.0142  18.0484840   Err  .5D-04        /A   -/A   
 16:  3 K   0  2 K   0   /E   7.3425609    -.8599   7.3417010   Err  .5D-04        /E   -/E   
 17:  4 K  -1  3 K  -1   /E   9.2755540     .6120   9.2761660   Err  .5D-04        /E   -/E   
 18:  4 K   0  3 K   0   /E   9.7156124    -.9894   9.7146230   Err  .5D-04        /E   -/E   
 19:  4 K   1  3 K   1   /E  10.4174347   -3.1447  10.4142900   Err  .5D-04        /E   -/E   
 20:  5 K  -1  4 K  -1   /E  11.5605286     .5614  11.5610900   Err  .5D-04        /E   -/E   
 21:  5 K   0  4 K   0   /E  12.0313895    -.8795  12.0305100   Err  .5D-04        /E   -/E   
 22:  5 K   2  4 K   2   /E  12.5428612   -5.0312  12.5378300   Err  .5D-04        /E   -/E   
 23:  6 K  -1  5 K  -1   /E  13.8321475    1.0325  13.8331800   Err  .5D-04        /E   -/E   
 24:  6 K   0  5 K   0   /E  14.2881457    -.4047  14.2877410   Err  .5D-04        /E   -/E   
 25:  6 K  -2  5 K  -2   /E  14.8191451    2.7349  14.8218800   Err  .5D-04        /E   -/E   
 26:  6 K   2  5 K   2   /E  15.2008169   -7.8769  15.1929400   Err  .5D-04        /E   -/E   
 27:  7 K   1  6 K   1   /E  18.0443655   -4.7355  18.0396300   Err  .5D-04        /E   -/E   
Maximum (obs-calc)/err in line  26    .0078769

indep.par:  8 stepw:1.0000 lambda: .400D-05 cond.no: .236D+03

-------------------------------------------------------
Iteration :  1
Sigma: .999317D-04  Sigma/OldSigma: .027268  conv: 1

              Parameters     Change
BJ            1.234958936 { -.000173164}
BK            3.795854929 { -.005782971}
B-             .145034616 { -.000169684}
DJ            2.309783E-6 {  .034783E-6}
DJK         -18.890991E-6 { -.540991E-6}
dj             .823622E-6 { 1.638622E-6}
mu_y          1.000000000 {     fixed  }
mu_z          5.500000000 {     fixed  }
F           161.367909439 {     derived} 
V1n           5469.082189 {     .642189} 
rho            .024222430 {     derived} 
beta          2.895483751 {     derived} 
F0          157.929000000 {     fixed  } 
delta         2.400136836 {  .043946836} 
dj     (1)     .823622E-6   1.638622E-6 198.953% Max. Change

indep.par:  8 stepw:1.0000 lambda: .160D-05 cond.no: .236D+03

-------------------------------------------------------
Iteration :  2
Sigma: .314734D-04  Sigma/OldSigma: .314949  conv: 1

              Parameters     Change
BJ            1.234958340 { -.000000596}
BK            3.795948963 {  .000094034}
B-             .145036910 {  .000002294}
DJ            2.300474E-6 { -.009309E-6}
DJK         -18.776402E-6 {  .114590E-6}
dj             .831843E-6 {  .008221E-6}
mu_y          1.000000000 {     fixed  }
mu_z          5.500000000 {     fixed  }
F           161.369300422 {     derived} 
V1n           5464.912753 {   -4.169436} 
rho            .024229649 {     derived} 
beta          2.895654871 {     derived} 
F0          157.929000000 {     fixed  } 
delta         2.400489002 {  .000352165} 
dj     (1)     .831843E-6    .008221E-6    .988% Max. Change

indep.par:  8 stepw:1.0000 lambda: .640D-06 cond.no: .235D+03

-------------------------------------------------------
Iteration :  3
Sigma: .314644D-04  Sigma/OldSigma: .999712  conv: 2

              Parameters     Change
BJ            1.234958338 { -.000000002}
BK            3.795949217 {  .000000254}
B-             .145036918 {  .000000008}
DJ            2.300453E-6 { -.000021E-6}
DJK         -18.775958E-6 {  .000444E-6}
dj             .831872E-6 {  .000030E-6}
mu_y          1.000000000 {     fixed  }
mu_z          5.500000000 {     fixed  }
F           161.369267165 {     derived} 
V1n           5464.935118 {     .022365} 
rho            .024229480 {     derived} 
beta          2.895650710 {     derived} 
F0          157.929000000 {     fixed  } 
delta         2.400480204 { -.000008798} 
dj     (1)     .831872E-6    .000030E-6    .004% Max. Change

indep.par:  8 stepw:1.0000 lambda: .256D-06 cond.no: .235D+03

-------------------------------------------------------
Iteration :  4
Sigma: .314644D-04  Sigma/OldSigma:1.000000  conv: 3

              Parameters     Change
BJ            1.234958338 {  .000000000}
BK            3.795949217 {  .000000000}
B-             .145036918 {  .000000000}
DJ            2.300453E-6 {  .000000E-6}
DJK         -18.775959E-6 { -.000001E-6}
dj             .831872E-6 {  .000000E-6}
mu_y          1.000000000 {     fixed  }
mu_z          5.500000000 {     fixed  }
F           161.369267126 {     derived} 
V1n           5464.935201 {     .000083} 
rho            .024229480 {     derived} 
beta          2.895650706 {     derived} 
F0          157.929000000 {     fixed  } 
delta         2.400480193 { -.000000010} 
DJK    (1)  -18.775959E-6   -.000001E-6    .000% Max. Change

indep.par:  8 stepw:1.0000 lambda: .256D-06 cond.no: .235D+03
#########################################################
 End at Cycle   4

     J K- K+  J K- K+   Sym   calc/GHz  diff/MHz     obs/GHz                      
  1:  3  0  3  2  0  2   /A   7.3444583    -.0093   7.3444490   Err  .5D-04        /A   -/A   
  2:  3  1  2  2  1  1   /A   7.8354884    -.0084   7.8354800   Err  .5D-04        /A   -/A   
  3:  4  1  4  3  1  3   /A   9.2685305    -.0205   9.2685100   Err  .5D-04        /A   -/A   
  4:  4  0  4  3  0  3   /A   9.7175680    -.0070   9.7175610   Err  .5D-04        /A   -/A   
  5:  4  1  3  3  1  2   /A  10.4261614    -.0044  10.4261570   Err  .5D-04        /A   -/A   
  6:  5  1  5  4  1  4   /A  11.5581169    -.0249  11.5580920   Err  .5D-04        /A   -/A   
  7:  5  0  5  4  0  4   /A  12.0333784    -.0034  12.0333750   Err  .5D-04        /A   -/A   
  8:  5  2  3  4  2  2   /A  12.6307192    -.0232  12.6306960   Err  .5D-04        /A   -/A   
  9:  6  0  6  5  0  5   /A  14.2904594    -.0014  14.2904580   Err  .5D-04        /A   -/A   
 10:  6  2  5  5  2  4   /A  14.7459986    -.0136  14.7459850   Err  .5D-04        /A   -/A   
 11:  6  2  4  5  2  3   /A  15.2745293    -.0143  15.2745150   Err  .5D-04        /A   -/A   
 12:  7  1  7  6  1  6   /A  16.0906454    -.0354  16.0906100   Err  .5D-04        /A   -/A   
 13:  7  3  4  6  3  3   /A  17.4668944    -.0184  17.4668760   Err  .5D-04        /A   -/A   
 14:  7  2  5  6  2  4   /A  17.9507588     .0052  17.9507640   Err  .5D-04        /A   -/A   
 15:  7  1  6  6  1  5   /A  18.0484427     .0413  18.0484840   Err  .5D-04        /A   -/A   
 16:  3 K   0  2 K   0   /E   7.3417405    -.0395   7.3417010   Err  .5D-04        /E   -/E   
 17:  4 K  -1  3 K  -1   /E   9.2761683    -.0023   9.2761660   Err  .5D-04        /E   -/E   
 18:  4 K   0  3 K   0   /E   9.7146325    -.0095   9.7146230   Err  .5D-04        /E   -/E   
 19:  4 K   1  3 K   1   /E  10.4142821     .0079  10.4142900   Err  .5D-04        /E   -/E   
 20:  5 K  -1  4 K  -1   /E  11.5610741     .0159  11.5610900   Err  .5D-04        /E   -/E   
 21:  5 K   0  4 K   0   /E  12.0304870     .0230  12.0305100   Err  .5D-04        /E   -/E   
 22:  5 K   2  4 K   2   /E  12.5377808     .0492  12.5378300   Err  .5D-04        /E   -/E   
 23:  6 K  -1  5 K  -1   /E  13.8331311     .0489  13.8331800   Err  .5D-04        /E   -/E   
 24:  6 K   0  5 K   0   /E  14.2877242     .0168  14.2877410   Err  .5D-04        /E   -/E   
 25:  6 K  -2  5 K  -2   /E  14.8218397     .0403  14.8218800   Err  .5D-04        /E   -/E   
 26:  6 K   2  5 K   2   /E  15.1929245     .0155  15.1929400   Err  .5D-04        /E   -/E   
 27:  7 K   1  6 K   1   /E  18.0396830    -.0530  18.0396300   Err  .5D-04        /E   -/E   
Maximum (obs-calc)/err in line  27    .0000530

RMS deviations (MHz), B and V sorted
 B  V   n splittings MHz
 B  V   n abs. freq. MHz
 1  1  27           .025691           .033303

           Parameters  and  Errors
BJ            1.234958338 {  .000001791}
BK            3.795949217 {  .000176819}
B-             .145036918 {  .000004678}
DJ            2.300453E-6 {  .026275E-6}
DJK         -18.775958E-6 {  .398363E-6}
DK             .000000E-6 {     fixed  }
dj             .831872E-6 {  .030640E-6}
dk             .000000E-6 {     fixed  }
Vss            .000000E-6 {     fixed  }
Vcc            .000000E-6 {     fixed  }
mu_y          1.000000000 {     fixed  }
mu_z          5.500000000 {     fixed  }
P_x            .000000E-6 {     fixed  }
P_y            .000000E-6 {     fixed  }
P_z            .000000E-6 {     fixed  }
F           161.369267165 {     derived} 
V1n           5464.935118 {    2.279775} 
V2n            .000000E-6 {     fixed  } 
rho            .024229480 {     derived} 
beta          2.895650710 {     derived} 
gamma          .000000E-6 {     derived} 
F0          157.929000000 {     fixed  } 
epsil          .000000E-6 {     fixed  } 
delta         2.400480204 {  .001305565} 

Standard Deviation        .031464 MHz

------------------------------------ B =  1
Rotational Constants and Errors (in GHz)
     B_z       5.030907555        .000176986
     B_x       1.379995256        .000005262
     B_y       1.089921420        .000004742
Ray's kappa    -.85279
F0(calc)     157.929000000        .000000000
I_alpha        3.200039701        .000000000
<(i,x)  <(i,y)  <(i,z)       47.5374       90.0000      137.5374
<(i,x) d<(i,y) d<(i,z)         .0748         .0000         .0748

V1n_1      2.180680 kj +/-  .000910 kj          .520834 kcal +/-  .000217 kcal
         182.290588 cm +/-    .0760 cm    s=  15.051565


Errors of fitted linear combinations
    .000001791     .000176819     .000004678     .000000026     .000000398
    .000000031    2.279775422     .001305565

Correlation Matrix of fitted linear combinations 
BJ      1.000
BK      -.088  1.000
B-       .155   .373  1.000
DJ       .772   .247   .011  1.000
DJK      .148  -.505   .067  -.415  1.000
dj       .080   .234   .922  -.042   .039  1.000
V1n_1    .019  -.190   .120  -.080  -.091   .099  1.000
delta_   .055  -.233   .163  -.085  -.040   .133   .983  1.000
strongest correlation between  8 and  7 (  .9826)

Freedom Cofreedom Matrix of linear comb.
BJ       .317
BK       .989   .557
B-       .988   .827   .275
DJ       .461   .979   .998   .294
DJK      .825   .908   .986   .756   .455
dj       .998   .910   .377  1.000   .985   .322
V1n_1    .999   .968   .975   .998   .998   .987   .165
delta_   .997   .951   .962   .996   .996   .979   .191   .158
minimum cofreedom between  8 and  7 (  .1908)

Eigenvalues and Eigenvector Matrix of SVD-FIT 

.129998D-01    .014 -.042  .079 -.036 -.013  .059  .687  .717
.443974D-01    .283  .153  .707  .240 -.006  .576 -.081 -.031
.530871D-01    .582 -.006 -.256  .712 -.133 -.261  .040  .033
.128361D+00    .454 -.440 -.005 -.239  .729 -.004 -.091  .055
.564132D+00    .120  .734  .252 -.124  .337 -.499  .072 -.015
.152010D+01    .045  .194 -.324  .016  .211  .374  .601 -.556
.261801D+01    .590  .178 -.190 -.588 -.465  .128 -.070  .038
.305892D+01   -.099  .416 -.473  .128  .276  .437 -.374  .412

Stop - Program terminated.
