# Supplementary material for: Microwave spectra, molecular geometries, and internal rotation of CH3 in N-methylimidazole⋯H2O and 2-methylimidazole⋯H2O Complexes
Source: Phys Chem Chem Phys. 2022 May 6;24(20):12354–62. doi: 10.1039/d1cp05526g (PMC9131724; doi:10.1039/d1cp05526g)
Supplement: CP-024-D1CP05526G-s015 [file CP-024-D1CP05526G-s015.txt]

  BEGIN PROGRAM   
 time 18:36:26:17
  THIS OUTPUT IS FROM BELGI38 
  EPSI=   0.000000000000000E+000 IBUG1=            0 IBUG2=            0 IBUG3= 
           0 IBGTME=            0 IBGVTDV=            0IBUG4=            0
 KTRONC =  10 IRMW=   1
   CONSTANTS IN CM-1 OR IN MHZ?  :DA
CM-1
 &CSTE
 OA      =  0.159497865000000     ,
 B       =  5.466591000000000E-002,
 C       =  3.693485223367100E-002,
 DJ      =  7.965886300000000E-008,
 DJK     = -6.341285910000001E-007,
 DK      =  0.000000000000000E+000,
 ODELN   =  3.204802100000000E-008,
 ODELK   =  0.000000000000000E+000,
 HJ      =  0.000000000000000E+000,
 HJK     =  0.000000000000000E+000,
 HKJ     =  0.000000000000000E+000,
 HK      =  0.000000000000000E+000,
 OHJ     =  0.000000000000000E+000,
 OHJK    =  0.000000000000000E+000,
 OHK     =  0.000000000000000E+000,
 FV      =  0.000000000000000E+000,
 OFV     =  0.000000000000000E+000,
 GV      =  0.000000000000000E+000,
 ALV     =  0.000000000000000E+000,
 AK1     =  0.000000000000000E+000,
 AK2     =  0.000000000000000E+000,
 AK3     =  0.000000000000000E+000,
 AK4     =  0.000000000000000E+000,
 AK5     =  0.000000000000000E+000,
 AK6     =  0.000000000000000E+000,
 AK7     =  0.000000000000000E+000,
 DAB     = -1.779000000000000E-002,
 ODAB    =  0.000000000000000E+000,
 DABJ    =  0.000000000000000E+000,
 DABK    =  0.000000000000000E+000,
 OLV     =  0.000000000000000E+000,
 C1      =  0.000000000000000E+000,
 C2      =  0.000000000000000E+000,
 C3      =  0.000000000000000E+000,
 HLKJ    =  0.000000000000000E+000,
 AK5J    =  0.000000000000000E+000,
 C2J     =  0.000000000000000E+000,
 GVJ     =  0.000000000000000E+000,
 AK2J    =  0.000000000000000E+000,
 C1J     =  0.000000000000000E+000,
 ANV     =  0.000000000000000E+000,
 BK2     =  0.000000000000000E+000,
 AMV     =  0.000000000000000E+000,
 DAC     =  0.000000000000000E+000,
 DBC     =  0.000000000000000E+000,
 C4      =  0.000000000000000E+000,
 ODELTA  =  0.000000000000000E+000,
 DELTA   =  0.000000000000000E+000,
 AK1J    =  0.000000000000000E+000,
 AK5K    =  0.000000000000000E+000,
 AK2K    =  0.000000000000000E+000,
 AK1K    =  0.000000000000000E+000,
 AK3J    =  0.000000000000000E+000,
 AK3K    =  0.000000000000000E+000,
 BK1     =  0.000000000000000E+000,
 AK7J    =  0.000000000000000E+000,
 C11     =  0.000000000000000E+000,
 ODAB6   =  0.000000000000000E+000,
 AK6K    =  0.000000000000000E+000,
 AK7K    =  0.000000000000000E+000,
 AK66    =  0.000000000000000E+000,
 AK6J    =  0.000000000000000E+000,
 AK3B    =  0.000000000000000E+000,
 AK4B    =  0.000000000000000E+000,
 DELTAB  =  0.000000000000000E+000,
 ODELTB  =  0.000000000000000E+000,
 C4J     =  0.000000000000000E+000,
 C4K     =  0.000000000000000E+000,
 C1K     =  0.000000000000000E+000,
 C2K     =  0.000000000000000E+000,
 C12     =  0.000000000000000E+000,
 ANVJ    =  0.000000000000000E+000,
 AMVJ    =  0.000000000000000E+000,
 AK3JJ   =  0.000000000000000E+000,
 BK2J    =  0.000000000000000E+000,
 BK1J    =  0.000000000000000E+000,
 AK3KJ   =  0.000000000000000E+000,
 BK1K    =  0.000000000000000E+000,
 AK3KK   =  0.000000000000000E+000,
 C3J     =  0.000000000000000E+000,
 C12J    =  0.000000000000000E+000,
 AK2JJ   =  0.000000000000000E+000,
 AK1JJ   =  0.000000000000000E+000,
 AK2JK   =  0.000000000000000E+000,
 AK1JK   =  0.000000000000000E+000,
 AK3BJ   =  0.000000000000000E+000,
 AK4BJ   =  0.000000000000000E+000,
 AK3BB   =  0.000000000000000E+000,
 AK4BB   =  0.000000000000000E+000,
 ESPOIR  =  0.000000000000000E+000,
 AK9     =  0.000000000000000E+000,
 V12J    =  0.000000000000000E+000,
 V12K    =  0.000000000000000E+000,
 DAC12   =  0.000000000000000E+000,
 DBC12   =  0.000000000000000E+000,
 DACJ    =  0.000000000000000E+000,
 DBCJ    =  0.000000000000000E+000,
 ODABJ   =  0.000000000000000E+000,
 RHOB    =  0.000000000000000E+000,
 RHOC    =  0.000000000000000E+000,
 F       =   5.26794000000000     ,
 RHO     =  0.000000000000000E+000,
 V3      =   182.100000000000     ,
 V6      =  0.000000000000000E+000,
 V9      =  0.000000000000000E+000,
 V12     =  0.000000000000000E+000,
 RHORHO  =  2.400000000000000E-002,
 ODABK   =  0.000000000000000E+000,
 DACK    =  0.000000000000000E+000,
 V9J     =  0.000000000000000E+000,
 V9K     =  0.000000000000000E+000,
 C11J    =  0.000000000000000E+000,
 C11K    =  0.000000000000000E+000,
 DABJJ   =  0.000000000000000E+000,
 DABJK   =  0.000000000000000E+000,
 ODABJJ  =  0.000000000000000E+000,
 ODABJK  =  0.000000000000000E+000
 /
  NBRE OF PARAMETERS TO FIT            8
  PARAMETER TO BE FIT 
  PARA = OA    
  PARA = B     
  PARA = C     
  PARA = DJ    
  PARA = DJK   
  PARA = DAB   
  PARA = V3    
  PARA = RHORHO
  VIB.ENERGY TO BE FITTED? ITO=            0
  NUMBER OF ITERATIONS=            6
  MAXIMUM VALUE OF J=            7
          45          26
  BEGIN DO 4   
 time 18:36:26:35
  END   DO 4   
 time 18:36:27:98
 S(BEFORE FITTING)=    944968623775.161     
  S=    159811.428047133      NOFIT=           45NPP=            8 SMW= 
   144911.361702798      SIR=   0.000000000000000E+000 NFITMW=           45
  NFITIR=            0           0 SMW0=    144911.361702798      SMW1= 
  0.000000000000000E+000 NFITMW0=           45 NFITMW1=            0 SIG004= 
   144911.361702798      NFIT004=           45 SIG080=   0.000000000000000E+000
  NFIT080=            0 SIG010=   0.000000000000000E+000 NFIT010=            0
  SIG100=   0.000000000000000E+000 NFIT100=            0 SIG020= 
  0.000000000000000E+000 NFIT020=            0 SIG200=   0.000000000000000E+000
  NFIT200=            0 SIG045=   0.000000000000000E+000 NFIT045=            0
  SGST0=   0.000000000000000E+000 NGST0=            0 SW070= 
  0.000000000000000E+000 NFIT070=            0 SMW2=   0.000000000000000E+000
  NFIMW2=            0 SIG1M0=   0.000000000000000E+000 NFIT1M0=            0
  SIG10=   0.000000000000000E+000 NFIT10=            0 SIG21= 
  0.000000000000000E+000 NFIT21=            0 SMW3=   0.000000000000000E+000
  NFIMW3=            0 SIR32=   0.000000000000000E+000 NFIR32=           0
  SMW4=   0.000000000000000E+000 NFIMW4=            0 SMWA=
   149798.961562000      NFITMWA=          26 SWME=   137942.717471261     
  NFITMWE=          19

 NUMBER OF DATA INCLUDED IN THE FIT=     45
 rank of the matrix           8
  IFAIL=            0
 ACC=    1.00000000000000     

STATE  CONSTANT    OLD VALUE             VARIATION             NEW VALUE             STD.DEV.            VARIA/STV     CONST/STV
   1  OA         0.159497865000000    -0.010702311857337     0.148795553142663     1.146234769379842    -0.0093369      0.13E+00
   1  B          0.054665910000000    -0.001555350161155     0.053110559838845     1.181576018671331    -0.0013163      0.45E-01
   1  C          0.036934852233671     0.000064615891264     0.036999468124935     0.001705950415572     0.0378768      0.22E+02
   1  DJ         0.000000079658863     0.000000634597385     0.000000714256248     0.000019066533120     0.0332833      0.37E-01
   1  DJK       -0.000000634128591    -0.000010255392812    -0.000010889521403     0.000240186943881    -0.0426975     -0.45E-01
   1  DAB       -0.017790000000000    -0.009374767434679    -0.027164767434679     3.486458294039854    -0.0026889     -0.78E-02
   1  V3       182.099999999999994    -5.950942752184346   176.149057247815648 20603.664319102263107    -0.0002888      0.85E-02
   1  RHORHO     0.024000000000000    -0.005467397775817     0.018532602224183     8.397366630734183    -0.0006511      0.22E-02
  OA     =      0.14879555314266338,
  B      =      0.05311055983884506,
  C      =      0.03699946812493485,
  DJ     =      0.00000071425624755,
  DJK    =     -0.00001088952140327,
  DAB    =     -0.02716476743467869,
  V3     =    176.14905724781564800,
  RHORHO =      0.01853260222418294,

 STANDARD DEVIATION BEFORE=        159811.428047

 *** END OF CYCLE NO.   1 *** 
 time 18:36:28: 1
  BEGIN DO 4   
 time 18:36:28: 1
  END   DO 4   
 time 18:36:29:64
 S(BEFORE FITTING)=    44309297073.7127     
  S=    34605.6147114858      NOFIT=           45NPP=            8 SMW= 
   31379.1498623290      SIR=   0.000000000000000E+000 NFITMW=           45
  NFITIR=            0           0 SMW0=    31379.1498623290      SMW1= 
  0.000000000000000E+000 NFITMW0=           45 NFITMW1=            0 SIG004= 
   31379.1498623290      NFIT004=           45 SIG080=   0.000000000000000E+000
  NFIT080=            0 SIG010=   0.000000000000000E+000 NFIT010=            0
  SIG100=   0.000000000000000E+000 NFIT100=            0 SIG020= 
  0.000000000000000E+000 NFIT020=            0 SIG200=   0.000000000000000E+000
  NFIT200=            0 SIG045=   0.000000000000000E+000 NFIT045=            0
  SGST0=   0.000000000000000E+000 NGST0=            0 SW070= 
  0.000000000000000E+000 NFIT070=            0 SMW2=   0.000000000000000E+000
  NFIMW2=            0 SIG1M0=   0.000000000000000E+000 NFIT1M0=            0
  SIG10=   0.000000000000000E+000 NFIT10=            0 SIG21= 
  0.000000000000000E+000 NFIT21=            0 SMW3=   0.000000000000000E+000
  NFIMW3=            0 SIR32=   0.000000000000000E+000 NFIR32=           0
  SMW4=   0.000000000000000E+000 NFIMW4=            0 SMWA=
   32740.5486138152      NFITMWA=          26 SWME=   29414.2513452588     
  NFITMWE=          19

 NUMBER OF DATA INCLUDED IN THE FIT=     45
 rank of the matrix           8
  IFAIL=            0
 ACC=    1.00000000000000     

STATE  CONSTANT    OLD VALUE             VARIATION             NEW VALUE             STD.DEV.            VARIA/STV     CONST/STV
   1  OA         0.148795553142663     0.010720116300697     0.159515669443360     0.183822604625918     0.0583177      0.87E+00
   1  B          0.053110559838845     0.001418335307469     0.054528895146314     0.181654935685769     0.0078079      0.30E+00
   1  C          0.036999468124935    -0.000064086278238     0.036935381846697     0.000719338635273    -0.0890906      0.51E+02
   1  DJ         0.000000714256248    -0.000000621953434     0.000000092302814     0.000010301526069    -0.0603749      0.90E-02
   1  DJK       -0.000010889521403     0.000010204372977    -0.000000685148427     0.000058544794722     0.1743003     -0.12E-01
   1  DAB       -0.027164767434679    -0.001911653576802    -0.029076421011481     0.321221838956451    -0.0059512     -0.91E-01
   1  V3       176.149057247815648     7.363915741883829   183.512972989699477  2491.770955196420800     0.0029553      0.74E-01
   1  RHORHO     0.018532602224183     0.007398011772264     0.025930613996447     0.789174642800915     0.0093744      0.33E-01
  OA     =      0.15951566944336029,
  B      =      0.05452889514631444,
  C      =      0.03693538184669681,
  DJ     =      0.00000009230281396,
  DJK    =     -0.00000068514842656,
  DAB    =     -0.02907642101148059,
  V3     =    183.51297298969947747,
  RHORHO =      0.02593061399644723,

 STANDARD DEVIATION BEFORE=         34605.614711

 *** END OF CYCLE NO.   2 *** 
 time 18:36:29:67
  BEGIN DO 4   
 time 18:36:29:67
  END   DO 4   
 time 18:36:31:28
 S(BEFORE FITTING)=    1552824.04115564     
  S=    204.861458865573      NOFIT=           45NPP=            8 SMW= 
   185.761139409107      SIR=   0.000000000000000E+000 NFITMW=           45
  NFITIR=            0           0 SMW0=    185.761139409107      SMW1= 
  0.000000000000000E+000 NFITMW0=           45 NFITMW1=            0 SIG004= 
   185.761139409107      NFIT004=           45 SIG080=   0.000000000000000E+000
  NFIT080=            0 SIG010=   0.000000000000000E+000 NFIT010=            0
  SIG100=   0.000000000000000E+000 NFIT100=            0 SIG020= 
  0.000000000000000E+000 NFIT020=            0 SIG200=   0.000000000000000E+000
  NFIT200=            0 SIG045=   0.000000000000000E+000 NFIT045=            0
  SGST0=   0.000000000000000E+000 NGST0=            0 SW070= 
  0.000000000000000E+000 NFIT070=            0 SMW2=   0.000000000000000E+000
  NFIMW2=            0 SIG1M0=   0.000000000000000E+000 NFIT1M0=            0
  SIG10=   0.000000000000000E+000 NFIT10=            0 SIG21= 
  0.000000000000000E+000 NFIT21=            0 SMW3=   0.000000000000000E+000
  NFIMW3=            0 SIR32=   0.000000000000000E+000 NFIR32=           0
  SMW4=   0.000000000000000E+000 NFIMW4=            0 SMWA=
   62.8714963402145      NFITMWA=          26 SWME=   276.257944853808     
  NFITMWE=          19

 NUMBER OF DATA INCLUDED IN THE FIT=     45
 rank of the matrix           8
  IFAIL=            0
 ACC=    1.00000000000000     

STATE  CONSTANT    OLD VALUE             VARIATION             NEW VALUE             STD.DEV.            VARIA/STV     CONST/STV
   1  OA         0.159515669443360    -0.000428146404686     0.159087523038674     0.003483641661698    -0.1229020      0.46E+02
   1  B          0.054528895146314     0.000545134294837     0.055074029441152     0.003566743837029     0.1528381      0.15E+02
   1  C          0.036935381846697     0.000000539774194     0.036935921620891     0.000002514614727     0.2146548      0.15E+05
   1  DJ         0.000000092302814     0.000000011479203     0.000000103782017     0.000000027719808     0.4141155      0.37E+01
   1  DJK       -0.000000685148427    -0.000000004693294    -0.000000689841721     0.000000305193085    -0.0153781     -0.23E+01
   1  DAB       -0.029076421011481    -0.000993478169125    -0.030069899180605     0.006452167328165    -0.1539759     -0.47E+01
   1  V3       183.512972989699477    -9.954131854059597   173.558841135639881    30.541370251271339    -0.3259229      0.57E+01
   1  RHORHO     0.025930613996447    -0.003480792969009     0.022449821027438     0.013115328272662    -0.2653988      0.17E+01
  OA     =      0.15908752303867404,
  B      =      0.05507402944115171,
  C      =      0.03693592162089093,
  DJ     =      0.00000010378201697,
  DJK    =     -0.00000068984172092,
  DAB    =     -0.03006989918060513,
  V3     =    173.55884113563988080,
  RHORHO =      0.02244982102743796,

 STANDARD DEVIATION BEFORE=           204.861459

 *** END OF CYCLE NO.   3 *** 
 time 18:36:31:32
  BEGIN DO 4   
 time 18:36:31:32
  END   DO 4   
 time 18:36:32:95
 S(BEFORE FITTING)=    4495102.93272530     
  S=    348.553107075572      NOFIT=           45NPP=            8 SMW= 
   316.055653774433      SIR=   0.000000000000000E+000 NFITMW=           45
  NFITIR=            0           0 SMW0=    316.055653774433      SMW1= 
  0.000000000000000E+000 NFITMW0=           45 NFITMW1=            0 SIG004= 
   316.055653774433      NFIT004=           45 SIG080=   0.000000000000000E+000
  NFIT080=            0 SIG010=   0.000000000000000E+000 NFIT010=            0
  SIG100=   0.000000000000000E+000 NFIT100=            0 SIG020= 
  0.000000000000000E+000 NFIT020=            0 SIG200=   0.000000000000000E+000
  NFIT200=            0 SIG045=   0.000000000000000E+000 NFIT045=            0
  SGST0=   0.000000000000000E+000 NGST0=            0 SW070= 
  0.000000000000000E+000 NFIT070=            0 SMW2=   0.000000000000000E+000
  NFIMW2=            0 SIG1M0=   0.000000000000000E+000 NFIT1M0=            0
  SIG10=   0.000000000000000E+000 NFIT10=            0 SIG21= 
  0.000000000000000E+000 NFIT21=            0 SMW3=   0.000000000000000E+000
  NFIMW3=            0 SIR32=   0.000000000000000E+000 NFIR32=           0
  SMW4=   0.000000000000000E+000 NFIMW4=            0 SMWA=
   334.334019720384      NFITMWA=          26 SWME=   289.176942502169     
  NFITMWE=          19

 NUMBER OF DATA INCLUDED IN THE FIT=     45
 rank of the matrix           8
  IFAIL=            0
 ACC=    1.00000000000000     

STATE  CONSTANT    OLD VALUE             VARIATION             NEW VALUE             STD.DEV.            VARIA/STV     CONST/STV
   1  OA         0.159087523038674    -0.000020621879507     0.159066901159167     0.005784025575462    -0.0035653      0.28E+02
   1  B          0.055074029441152     0.000021867368653     0.055095896809805     0.005909143076717     0.0037006      0.93E+01
   1  C          0.036935921620891    -0.000000038348746     0.036935883272145     0.000004134785565    -0.0092747      0.89E+04
   1  DJ         0.000000103782017    -0.000000000017833     0.000000103764184     0.000000047407385    -0.0003762      0.22E+01
   1  DJK       -0.000000689841721     0.000000002791518    -0.000000687050203     0.000000522329544     0.0053444     -0.13E+01
   1  DAB       -0.030069899180605    -0.000017574761145    -0.030087473941750     0.010239664724162    -0.0017163     -0.29E+01
   1  V3       173.558841135639881     0.045165416022428   173.604006551662309    47.124267844024047     0.0009584      0.37E+01
   1  RHORHO     0.022449821027438     0.000200373637546     0.022650194664984     0.017822488408917     0.0112427      0.13E+01
  OA     =      0.15906690115916700,
  B      =      0.05509589680980466,
  C      =      0.03693588327214510,
  DJ     =      0.00000010376418436,
  DJK    =     -0.00000068705020289,
  DAB    =     -0.03008747394175001,
  V3     =    173.60400655166230877,
  RHORHO =      0.02265019466498439,

 STANDARD DEVIATION BEFORE=           348.553107

 *** END OF CYCLE NO.   4 *** 
 time 18:36:32:98
  BEGIN DO 4   
 time 18:36:32:98
  END   DO 4   
 time 18:36:34:60
 S(BEFORE FITTING)=    5495.33191721662     
  S=    12.1869801119514      NOFIT=           45NPP=            8 SMW= 
   11.0507233722168      SIR=   0.000000000000000E+000 NFITMW=           45
  NFITIR=            0           0 SMW0=    11.0507233722168      SMW1= 
  0.000000000000000E+000 NFITMW0=           45 NFITMW1=            0 SIG004= 
   11.0507233722168      NFIT004=           45 SIG080=   0.000000000000000E+000
  NFIT080=            0 SIG010=   0.000000000000000E+000 NFIT010=            0
  SIG100=   0.000000000000000E+000 NFIT100=            0 SIG020= 
  0.000000000000000E+000 NFIT020=            0 SIG200=   0.000000000000000E+000
  NFIT200=            0 SIG045=   0.000000000000000E+000 NFIT045=            0
  SGST0=   0.000000000000000E+000 NGST0=            0 SW070= 
  0.000000000000000E+000 NFIT070=            0 SMW2=   0.000000000000000E+000
  NFIMW2=            0 SIG1M0=   0.000000000000000E+000 NFIT1M0=            0
  SIG10=   0.000000000000000E+000 NFIT10=            0 SIG21= 
  0.000000000000000E+000 NFIT21=            0 SMW3=   0.000000000000000E+000
  NFIMW3=            0 SIR32=   0.000000000000000E+000 NFIR32=           0
  SMW4=   0.000000000000000E+000 NFIMW4=            0 SMWA=
   10.6971908080533      NFITMWA=          26 SWME=   11.5169320349036     
  NFITMWE=          19

 NUMBER OF DATA INCLUDED IN THE FIT=     45
 rank of the matrix           8
  IFAIL=            0
 ACC=    1.00000000000000     

STATE  CONSTANT    OLD VALUE             VARIATION             NEW VALUE             STD.DEV.            VARIA/STV     CONST/STV
   1  OA         0.159066901159167    -0.000004639007504     0.159062262151663     0.000198726072334    -0.0233437      0.80E+03
   1  B          0.055095896809805     0.000004924216707     0.055100821026511     0.000203098632180     0.0242454      0.27E+03
   1  C          0.036935883272145     0.000000000234506     0.036935883506651     0.000000144139339     0.0016269      0.26E+06
   1  DJ         0.000000103764184     0.000000000008776     0.000000103772961     0.000000001652371     0.0053112      0.63E+02
   1  DJK       -0.000000687050203     0.000000000096697    -0.000000686953506     0.000000018268534     0.0052931     -0.38E+02
   1  DAB       -0.030087473941750    -0.000008533367385    -0.030096007309135     0.000351601192881    -0.0242700     -0.86E+02
   1  V3       173.604006551662309    -0.047421835769551   173.556584715892768     1.617927784461200    -0.0293102      0.11E+03
   1  RHORHO     0.022650194664984    -0.000017812430575     0.022632382234410     0.000617256458771    -0.0288574      0.37E+02
  OA     =      0.15906226215166347,
  B      =      0.05510082102651134,
  C      =      0.03693588350665091,
  DJ     =      0.00000010377296051,
  DJK    =     -0.00000068695350555,
  DAB    =     -0.03009600730913482,
  V3     =    173.55658471589276814,
  RHORHO =      0.02263238223440951,

 STANDARD DEVIATION BEFORE=            12.186980

 *** END OF CYCLE NO.   5 *** 
 time 18:36:34:63
  BEGIN DO 4   
 time 18:36:34:63
  END   DO 4   
 time 18:36:36:25
 S(BEFORE FITTING)=    5493.63593658015     
  S=    12.1850993814002      NOFIT=           45NPP=            8 SMW= 
   11.0490179921416      SIR=   0.000000000000000E+000 NFITMW=           45
  NFITIR=            0           0 SMW0=    11.0490179921416      SMW1= 
  0.000000000000000E+000 NFITMW0=           45 NFITMW1=            0 SIG004= 
   11.0490179921416      NFIT004=           45 SIG080=   0.000000000000000E+000
  NFIT080=            0 SIG010=   0.000000000000000E+000 NFIT010=            0
  SIG100=   0.000000000000000E+000 NFIT100=            0 SIG020= 
  0.000000000000000E+000 NFIT020=            0 SIG200=   0.000000000000000E+000
  NFIT200=            0 SIG045=   0.000000000000000E+000 NFIT045=            0
  SGST0=   0.000000000000000E+000 NGST0=            0 SW070= 
  0.000000000000000E+000 NFIT070=            0 SMW2=   0.000000000000000E+000
  NFIMW2=            0 SIG1M0=   0.000000000000000E+000 NFIT1M0=            0
  SIG10=   0.000000000000000E+000 NFIT10=            0 SIG21= 
  0.000000000000000E+000 NFIT21=            0 SMW3=   0.000000000000000E+000
  NFIMW3=            0 SIR32=   0.000000000000000E+000 NFIR32=           0
  SMW4=   0.000000000000000E+000 NFIMW4=            0 SMWA=
   10.7034309464166      NFITMWA=          26 SWME=   11.5051170582066     
  NFITMWE=          19

 NUMBER OF DATA INCLUDED IN THE FIT=     45
 rank of the matrix           8
  IFAIL=            0
 ACC=    1.00000000000000     

STATE  CONSTANT    OLD VALUE             VARIATION             NEW VALUE             STD.DEV.            VARIA/STV     CONST/STV
   1  OA         0.159062262151663    -0.000000112625175     0.159062149526489     0.000198690286893    -0.0005668      0.80E+03
   1  B          0.055100821026511     0.000000113247253     0.055100934273765     0.000203058716922     0.0005577      0.27E+03
   1  C          0.036935883506651     0.000000000033143     0.036935883539794     0.000000144094128     0.0002300      0.26E+06
   1  DJ         0.000000103772961     0.000000000000012     0.000000103772973     0.000000001652228     0.0000074      0.63E+02
   1  DJK       -0.000000686953506     0.000000000009367    -0.000000686944139     0.000000018266842     0.0005128     -0.38E+02
   1  DAB       -0.030096007309135    -0.000000194040183    -0.030096201349318     0.000351399954273    -0.0005522     -0.86E+02
   1  V3       173.556584715892768    -0.000838547892638   173.555746168000127     1.616682599226146    -0.0005187      0.11E+03
   1  RHORHO     0.022632382234410    -0.000000311193832     0.022632071040577     0.000616342282916    -0.0005049      0.37E+02
  OA     =      0.15906214952648889,
  B      =      0.05510093427376481,
  C      =      0.03693588353979417,
  DJ     =      0.00000010377297276,
  DJK    =     -0.00000068694413864,
  DAB    =     -0.03009620134931767,
  V3     =    173.55574616800012677,
  RHORHO =      0.02263207104057717,

 STANDARD DEVIATION BEFORE=            12.185099
 time 18:36:36:28
  singular values and singular right vectors
  
  0.528E+01 0.204E+01 0.456E+00 0.150E+00 0.643E-01 0.687E-02 0.123E-02 0.512E-07
  
 -0.427E+00-0.315E-01 0.154E+00-0.359E+00-0.110E+00 0.806E+00 0.434E-02-0.519E-01
 -0.422E+00-0.649E-01 0.300E+00-0.260E+00-0.630E-02-0.353E+00-0.174E-01 0.731E+00
 -0.361E+00 0.121E+00-0.752E+00-0.220E+00 0.486E+00-0.747E-01-0.121E-01 0.286E-03
  0.408E+00-0.457E-01 0.374E+00-0.352E+00 0.748E+00 0.878E-01-0.303E-01 0.350E-03
  0.407E+00-0.150E-01-0.248E+00-0.751E+00-0.437E+00-0.132E+00-0.228E-02-0.185E-04
 -0.421E+00-0.670E-01 0.311E+00-0.254E+00 0.321E-02-0.442E+00 0.181E-01-0.679E+00
 -0.731E-02-0.698E+00-0.107E+00 0.425E-01 0.509E-02 0.117E-01-0.707E+00-0.181E-01
 -0.833E-02 0.698E+00 0.107E+00-0.235E-01-0.445E-01-0.114E-01-0.706E+00-0.177E-01
  correlation matrix 
  
   1 OA        1.0000
   2 B        -1.0000   1.0000
   3 C        -1.0000   1.0000   1.0000
   4 DJ       -1.0000   1.0000   1.0000   1.0000
   5 DJK       0.9983  -0.9983  -0.9982  -0.9984   1.0000
   6 DAB       1.0000  -1.0000  -1.0000  -1.0000   0.9983   1.0000
   7 V3        1.0000  -1.0000  -1.0000  -1.0000   0.9983   1.0000   1.0000
   8 RHORHO    1.0000  -1.0000  -1.0000  -1.0000   0.9983   1.0000   1.0000   1.0000
                    1        2        3        4        5        6        7        8

     UPPER STATE    LOWER STATE      OBSERVATION          CALCULATION       TME      WEIGHT     FITTED OR NO
   VT J KA KC PARITY   VT J KA KC PARITY
   0   3   1   3 +   0   2   1   2 +     7086.571(  5)     7086.648   -0.077            42.57531921  42.33893408
   0   3   0   3 +   0   2   0   2 +     7478.836(  5)     7478.857   -0.021            42.47759278  42.22812495
   0   3   2   2 -   0   2   2   1 -     7551.857(  5)     7551.837    0.020            42.98198934  42.73008717
   0   3   1   2 -   0   2   1   1 -     7993.598(  5)     7993.527    0.071            42.63584546  42.36921011
   0   4   1   4 +   0   3   1   3 +     9428.851(  5)     9428.933   -0.082            42.88983455  42.57531921
   0   4   0   4 +   0   3   0   3 +     9889.685(  5)     9889.721   -0.036            42.80747837  42.47759278
   0   4   2   3 -   0   3   2   2 -    10054.670(  5)    10054.651    0.019            43.31737638  42.98198934
   0   4   2   2 +   0   3   2   1 +    10233.222(  5)    10233.180    0.042            43.32636003  42.98501788
   0   4   1   3 -   0   3   1   2 -    10634.830(  5)    10634.768    0.062            42.99058314  42.63584546
   0   5   1   5 +   0   4   1   4 +    11756.029(  5)    11756.093   -0.064            43.28197560  42.88983455
   0   5   0   5 +   0   4   0   4 +    12238.610(  5)    12238.648   -0.038            43.21571570  42.80747837
   0   5   2   4 -   0   4   2   3 -    12545.143(  5)    12545.125    0.018            43.73583670  43.31737638
   0   5   3   3 +   0   4   3   2 +    12642.339(  5)    12642.305    0.035            44.36780573  43.94610385
   0   5   2   3 +   0   4   2   2 +    12891.253(  5)    12891.221    0.032            43.75636487  43.32636003
   0   5   1   4 -   0   4   1   3 -    13254.005(  5)    13253.973    0.032            43.43268810  42.99058314
   0   6   1   6 +   0   5   1   5 +    14066.591(  5)    14066.604   -0.013            43.75118701  43.28197560
   0   6   0   6 +   0   5   0   5 +    14525.341(  5)    14525.345   -0.004            43.70022905  43.21571570
   0   6   2   5 -   0   5   2   4 -    15020.331(  5)    15020.313    0.018            44.23686039  43.73583670
   0   6   3   3 -   0   5   3   2 -    15223.270(  5)    15223.198    0.072            44.87623650  44.36844526
   0   6   2   4 +   0   5   2   3 +    15595.456(  5)    15595.471   -0.015            44.27657380  43.75636487
   0   6   1   5 -   0   5   1   4 -    15843.037(  5)    15843.056   -0.019            43.96115556  43.43268810
   0   7   1   7 +   0   6   1   6 +    16360.200(  5)    16360.117    0.083            44.29690177  43.75118701
   0   7   0   7 +   0   6   0   6 +    16760.660(  5)    16760.575    0.085            44.25930164  43.70022905
   0   7   2   6 -   0   6   2   5 -    17477.479(  5)    17477.451    0.028            44.81984539  44.23686039
   0   7   2   5 +   0   6   2   4 +    18331.498(  5)    18331.611   -0.113            44.88805050  44.27657380
   0   7   1   6 -   0   6   1   5 -    18392.389(  5)    18392.465   -0.076            44.57466216  43.96115556
   0   3  -1   2     0   2  -1   1       7105.572(  5)     7105.610   -0.038            42.82265427  42.58563664
   0   3   0   3     0   2   0   2       7475.986(  5)     7475.962    0.024            42.72575151  42.47638025
   0   3   1   3     0   2   1   2       7971.784(  5)     7971.729    0.055            42.88460653  42.61869829
   0   4  -1   3     0   3  -1   2       9435.952(  5)     9435.977   -0.025            43.13740460  42.82265427
   0   4   0   4     0   3   0   3       9886.675(  5)     9886.670    0.005            43.05553533  42.72575151
   0   4  -2   2     0   3  -2   1      10124.400(  5)    10124.401   -0.001            43.55520352  43.21748984
   0   4   2   3     0   3   2   2      10159.530(  5)    10159.446    0.084            43.58297315  43.24409051
   0   4   1   4     0   3   1   3      10623.250(  5)    10623.201    0.049            43.23895839  42.88460653
   0   5  -1   4     0   4  -1   3      11758.700(  5)    11758.707   -0.007            43.52963285  43.13740460
   0   5   0   5     0   4   0   4      12235.700(  5)    12235.729   -0.029            43.46367533  43.05553533
   0   5  -2   3     0   4  -2   2      12635.240(  5)    12635.225    0.015            43.97666925  43.55520352
   0   5  -3   2     0   4  -3   1      12647.750(  5)    12647.902   -0.152            44.59422144  44.17233285
   0   5   2   4     0   4   2   3      12796.200(  5)    12796.152    0.048            44.00980685  43.58297315
   0   5   1   5     0   4   1   4      13244.860(  5)    13244.955   -0.095            43.68076252  43.23895839
   0   6  -1   5     0   5  -1   4      14067.240(  5)    14067.210    0.030            43.99886447  43.52963285
   0   6   0   6     0   5   0   5      14522.590(  5)    14522.664   -0.074            43.94809925  43.46367533
   0   6  -2   4     0   5  -2   3      15093.190(  5)    15093.113    0.077            44.48012130  43.97666925
   0   6   2   5     0   5   2   4      15516.610(  5)    15516.608    0.002            44.52738519  44.00980685
   0   6   1   6     0   5   1   5      15834.260(  5)    15834.264   -0.004            44.20893671  43.68076252

 STD.DEV.(UNITLESS)  =          12.18506813 NB.DATA=   45

 RMS.DEV.MW(UNITLESS)     =              11.0490    45

 RMS.DEV.MW TYPE A(UNITLESS)=              10.7039    26

 RMS.DEV.MW TYPE E(UNITLESS)=              11.5044    19

 RMS.DEV.MW(UNITLESS)VT=0 =              11.0490    45

 RMS.DEV.MW(UNITLESS)VT=1 =               0.0000     0

 RMS.DEV.MW(UNITLESS)VT=2 =               0.0000     0

 RMS.DEV.MW(UNITLESS)VT=3 =               0.0000     0

 RMS.DEV.MW(UNITLESS)VT=4 =               0.0000     0

 RMS.DEV.IR(UNITLESS)       =             0.000000     0

 RMS.DEV.IR(UNITLESS) V=1-0 =             0.000000     0

 RMS.DEV.IR(UNITLESS) V=2-1 =             0.000000     0

 RMS.DEV.IR(UNITLESS) V=3-2 =             0.000000     0

 RMS.DEV.GROUND STATE DIFF. VT=0) =               0.0000     0

 STD.MW. W=0.003MHZ           11.048990    45

 STD.MW. W=0.010MHZ            0.000000     0

 RMS.MW. W=0.020MHZ            0.000000     0

 RMS.MW. W=0.045MHZ            0.000000     0

 RMS.MW. W=0.070MHZ            0.000000     0

 STD.MW. W=0.080MHZ            0.000000     0

 RMS.MW. W=0.100MHZ            0.000000     0

 RMS.MW. W=0.200MHZ            0.000000     0

 RMS.MW. W=1.000MHZ            0.000000     0

 RMS.DEV.MICRONDE VT=0(MHZ)=               0.0552

 RMS.DEV.MICRONDE VT=1(MHZ)=               0.0000

 RMS.DEV.MICRONDE VT=2(MHZ)=               0.0000

 RMS.DEV.MICRONDE VT=3(MHZ)=               0.0000

 RMS.DEV.MICRONDE VT=4(MHZ)=               0.0000

 RMS.DEV.MICRONDE "A" (MHZ)=               0.0535

 RMS.DEV.MICRONDE "E" (MHZ)=               0.0575

 RMS.DEV.IR(CM-1)       =             0.000000

 RMS.DEV.IR(CM-1) V=1-0 =             0.000000

 RMS.DEV.IR(CM-1) V=2-1 =             0.000000

 RMS.DEV.IR(CM-1) V=3-2 =             0.000000

 RMS.DEV.GROUND STATE DIFF.VT=0 (CM-1)) =             0.000000

 RMS.DEV.MICROWAVE,WEIGHT=0.003MHZ              0.0552 MHZ

 RMS.DEV.MICROWAVE,WEIGHT=0.010MHZ              0.0000 MHZ

 RMS.DEV.MICROWAVE,WEIGHT=0.020MHZ              0.0000 MHZ

 RMS.DEV.MICROWAVE,WEIGHT=0.045MHZ              0.0000 MHZ

 RMS.DEV.MICROWAVE,WEIGHT=0.070MHZ              0.0000 MHZ

 RMS.DEV.MICROWAVE,WEIGHT=0.080MHZ              0.0000 MHZ

 RMS.DEV.MICROWAVE,WEIGHT=0.100MHZ              0.0000 MHZ

 RMS.DEV.MICROWAVE,WEIGHT=0.200MHZ              0.0000 MHZ

 RMS.DEV.MICROWAVE,WEIGHT=1.000MHZ              0.0000 MHZ
  END LINECAL   
 time 18:36:38: 3
