# Supplementary material for: Microwave spectra, molecular geometries, and internal rotation of CH3 in N-methylimidazole⋯H2O and 2-methylimidazole⋯H2O Complexes
Source: Phys Chem Chem Phys. 2022 May 6;24(20):12354–62. doi: 10.1039/d1cp05526g (PMC9131724; doi:10.1039/d1cp05526g)
Supplement: CP-024-D1CP05526G-s016 [file CP-024-D1CP05526G-s016.txt]

  BEGIN PROGRAM   
 time 19:42:46:27
  THIS OUTPUT IS FROM BELGI38 
  EPSI=   0.000000000000000E+000 IBUG1=            0 IBUG2=            0 IBUG3= 
           0 IBGTME=            0 IBGVTDV=            0IBUG4=            0
 KTRONC =  10 IRMW=   1
   CONSTANTS IN CM-1 OR IN MHZ?  :DA
CM-1
 &CSTE
 OA      =  0.159497865000000     ,
 B       =  5.466591000000000E-002,
 C       =  3.693485223367100E-002,
 DJ      =  7.965886300000000E-008,
 DJK     = -6.341285910000001E-007,
 DK      =  0.000000000000000E+000,
 ODELN   =  3.204802100000000E-008,
 ODELK   =  0.000000000000000E+000,
 HJ      =  0.000000000000000E+000,
 HJK     =  0.000000000000000E+000,
 HKJ     =  0.000000000000000E+000,
 HK      =  0.000000000000000E+000,
 OHJ     =  0.000000000000000E+000,
 OHJK    =  0.000000000000000E+000,
 OHK     =  0.000000000000000E+000,
 FV      =  0.000000000000000E+000,
 OFV     =  0.000000000000000E+000,
 GV      =  0.000000000000000E+000,
 ALV     =  0.000000000000000E+000,
 AK1     =  0.000000000000000E+000,
 AK2     =  0.000000000000000E+000,
 AK3     =  0.000000000000000E+000,
 AK4     =  0.000000000000000E+000,
 AK5     =  0.000000000000000E+000,
 AK6     =  0.000000000000000E+000,
 AK7     =  0.000000000000000E+000,
 DAB     = -1.779000000000000E-002,
 ODAB    =  0.000000000000000E+000,
 DABJ    =  0.000000000000000E+000,
 DABK    =  0.000000000000000E+000,
 OLV     =  0.000000000000000E+000,
 C1      =  0.000000000000000E+000,
 C2      =  0.000000000000000E+000,
 C3      =  0.000000000000000E+000,
 HLKJ    =  0.000000000000000E+000,
 AK5J    =  0.000000000000000E+000,
 C2J     =  0.000000000000000E+000,
 GVJ     =  0.000000000000000E+000,
 AK2J    =  0.000000000000000E+000,
 C1J     =  0.000000000000000E+000,
 ANV     =  0.000000000000000E+000,
 BK2     =  0.000000000000000E+000,
 AMV     =  0.000000000000000E+000,
 DAC     =  0.000000000000000E+000,
 DBC     =  0.000000000000000E+000,
 C4      =  0.000000000000000E+000,
 ODELTA  =  0.000000000000000E+000,
 DELTA   =  0.000000000000000E+000,
 AK1J    =  0.000000000000000E+000,
 AK5K    =  0.000000000000000E+000,
 AK2K    =  0.000000000000000E+000,
 AK1K    =  0.000000000000000E+000,
 AK3J    =  0.000000000000000E+000,
 AK3K    =  0.000000000000000E+000,
 BK1     =  0.000000000000000E+000,
 AK7J    =  0.000000000000000E+000,
 C11     =  0.000000000000000E+000,
 ODAB6   =  0.000000000000000E+000,
 AK6K    =  0.000000000000000E+000,
 AK7K    =  0.000000000000000E+000,
 AK66    =  0.000000000000000E+000,
 AK6J    =  0.000000000000000E+000,
 AK3B    =  0.000000000000000E+000,
 AK4B    =  0.000000000000000E+000,
 DELTAB  =  0.000000000000000E+000,
 ODELTB  =  0.000000000000000E+000,
 C4J     =  0.000000000000000E+000,
 C4K     =  0.000000000000000E+000,
 C1K     =  0.000000000000000E+000,
 C2K     =  0.000000000000000E+000,
 C12     =  0.000000000000000E+000,
 ANVJ    =  0.000000000000000E+000,
 AMVJ    =  0.000000000000000E+000,
 AK3JJ   =  0.000000000000000E+000,
 BK2J    =  0.000000000000000E+000,
 BK1J    =  0.000000000000000E+000,
 AK3KJ   =  0.000000000000000E+000,
 BK1K    =  0.000000000000000E+000,
 AK3KK   =  0.000000000000000E+000,
 C3J     =  0.000000000000000E+000,
 C12J    =  0.000000000000000E+000,
 AK2JJ   =  0.000000000000000E+000,
 AK1JJ   =  0.000000000000000E+000,
 AK2JK   =  0.000000000000000E+000,
 AK1JK   =  0.000000000000000E+000,
 AK3BJ   =  0.000000000000000E+000,
 AK4BJ   =  0.000000000000000E+000,
 AK3BB   =  0.000000000000000E+000,
 AK4BB   =  0.000000000000000E+000,
 ESPOIR  =  0.000000000000000E+000,
 AK9     =  0.000000000000000E+000,
 V12J    =  0.000000000000000E+000,
 V12K    =  0.000000000000000E+000,
 DAC12   =  0.000000000000000E+000,
 DBC12   =  0.000000000000000E+000,
 DACJ    =  0.000000000000000E+000,
 DBCJ    =  0.000000000000000E+000,
 ODABJ   =  0.000000000000000E+000,
 RHOB    =  0.000000000000000E+000,
 RHOC    =  0.000000000000000E+000,
 F       =   5.26794000000000     ,
 RHO     =  0.000000000000000E+000,
 V3      =   182.100000000000     ,
 V6      =  0.000000000000000E+000,
 V9      =  0.000000000000000E+000,
 V12     =  0.000000000000000E+000,
 RHORHO  =  2.280000000000000E-002,
 ODABK   =  0.000000000000000E+000,
 DACK    =  0.000000000000000E+000,
 V9J     =  0.000000000000000E+000,
 V9K     =  0.000000000000000E+000,
 C11J    =  0.000000000000000E+000,
 C11K    =  0.000000000000000E+000,
 DABJJ   =  0.000000000000000E+000,
 DABJK   =  0.000000000000000E+000,
 ODABJJ  =  0.000000000000000E+000,
 ODABJK  =  0.000000000000000E+000
 /
  NBRE OF PARAMETERS TO FIT            7
  PARAMETER TO BE FIT 
  PARA = OA    
  PARA = B     
  PARA = C     
  PARA = DJ    
  PARA = DJK   
  PARA = DAB   
  PARA = V3    
  VIB.ENERGY TO BE FITTED? ITO=            0
  NUMBER OF ITERATIONS=            6
  MAXIMUM VALUE OF J=            8
          73          23
  BEGIN DO 4   
 time 19:42:46:43
  END   DO 4   
 time 19:42:48:75
 S(BEFORE FITTING)=    3585510360207.63     
  S=    311296.780277306      NOFIT=           44NPP=            7 SMW= 
   285462.557654941      SIR=   0.000000000000000E+000 NFITMW=           44
  NFITIR=            0           0 SMW0=    285462.557654941      SMW1= 
  0.000000000000000E+000 NFITMW0=           44 NFITMW1=            0 SIG004= 
   285462.557654941      NFIT004=           44 SIG080=   0.000000000000000E+000
  NFIT080=            0 SIG010=   0.000000000000000E+000 NFIT010=            0
  SIG100=   0.000000000000000E+000 NFIT100=            0 SIG020= 
  0.000000000000000E+000 NFIT020=            0 SIG200=   0.000000000000000E+000
  NFIT200=            0 SIG045=   0.000000000000000E+000 NFIT045=            0
  SGST0=   0.000000000000000E+000 NGST0=            0 SW070= 
  0.000000000000000E+000 NFIT070=            0 SMW2=   0.000000000000000E+000
  NFIMW2=            0 SIG1M0=   0.000000000000000E+000 NFIT1M0=            0
  SIG10=   0.000000000000000E+000 NFIT10=            0 SIG21= 
  0.000000000000000E+000 NFIT21=            0 SMW3=   0.000000000000000E+000
  NFIMW3=            0 SIR32=   0.000000000000000E+000 NFIR32=           0
  SMW4=   0.000000000000000E+000 NFIMW4=            0 SMWA=
   293582.961284614      NFITMWA=          23 SWME=   276295.079631908     
  NFITMWE=          21

 NUMBER OF DATA INCLUDED IN THE FIT=     44
 rank of the matrix           7
  IFAIL=            0
 ACC=    1.00000000000000     

STATE  CONSTANT    OLD VALUE             VARIATION             NEW VALUE             STD.DEV.            VARIA/STV     CONST/STV
   1  OA         0.159497865000000    -0.019127529789926     0.140370335210074     1.282254325644017    -0.0149171      0.11E+00
   1  B          0.054665910000000    -0.003066138387975     0.051599771612025     1.296292313156025    -0.0023653      0.40E-01
   1  C          0.036934852233671    -0.001750849793103     0.035184002440568     0.003135485353049    -0.5583983      0.11E+02
   1  DJ         0.000000079658863     0.000000132666802     0.000000212325665     0.000030942876592     0.0042875      0.69E-02
   1  DJK       -0.000000634128591    -0.000015379410248    -0.000016013538839     0.000609976161760    -0.0252131     -0.26E-01
   1  DAB       -0.017790000000000    -0.013215361820252    -0.031005361820252     3.822785899906096    -0.0034570     -0.81E-02
   1  V3       182.099999999999994     9.944001702217491   192.044001702217486   639.640333386119551     0.0155462      0.30E+00
  OA     =      0.14037033521007433,
  B      =      0.05159977161202471,
  C      =      0.03518400244056823,
  DJ     =      0.00000021232566550,
  DJK    =     -0.00001601353883946,
  DAB    =     -0.03100536182025218,
  V3     =    192.04400170221748567,

 STANDARD DEVIATION BEFORE=        311296.780277

 *** END OF CYCLE NO.   1 *** 
 time 19:42:48:78
  BEGIN DO 4   
 time 19:42:48:78
  END   DO 4   
 time 19:42:51:11
 S(BEFORE FITTING)=    208525984305.798     
  S=    75072.2146580891      NOFIT=           44NPP=            7 SMW= 
   68842.0432297071      SIR=   0.000000000000000E+000 NFITMW=           44
  NFITIR=            0           0 SMW0=    68842.0432297071      SMW1= 
  0.000000000000000E+000 NFITMW0=           44 NFITMW1=            0 SIG004= 
   68842.0432297071      NFIT004=           44 SIG080=   0.000000000000000E+000
  NFIT080=            0 SIG010=   0.000000000000000E+000 NFIT010=            0
  SIG100=   0.000000000000000E+000 NFIT100=            0 SIG020= 
  0.000000000000000E+000 NFIT020=            0 SIG200=   0.000000000000000E+000
  NFIT200=            0 SIG045=   0.000000000000000E+000 NFIT045=            0
  SGST0=   0.000000000000000E+000 NGST0=            0 SW070= 
  0.000000000000000E+000 NFIT070=            0 SMW2=   0.000000000000000E+000
  NFIMW2=            0 SIG1M0=   0.000000000000000E+000 NFIT1M0=            0
  SIG10=   0.000000000000000E+000 NFIT10=            0 SIG21= 
  0.000000000000000E+000 NFIT21=            0 SMW3=   0.000000000000000E+000
  NFIMW3=            0 SIR32=   0.000000000000000E+000 NFIR32=           0
  SMW4=   0.000000000000000E+000 NFIMW4=            0 SMWA=
   70847.1556321478      NFITMWA=          23 SWME=   66576.7143258652     
  NFITMWE=          21

 NUMBER OF DATA INCLUDED IN THE FIT=     44
 rank of the matrix           7
  IFAIL=            0
 ACC=    1.00000000000000     

STATE  CONSTANT    OLD VALUE             VARIATION             NEW VALUE             STD.DEV.            VARIA/STV     CONST/STV
   1  OA         0.140370335210074     0.014670892085235     0.155041227295310     0.202679602087821     0.0723847      0.76E+00
   1  B          0.051599771612025     0.000344253868357     0.051944025480382     0.177023024177302     0.0019447      0.29E+00
   1  C          0.035184002440568    -0.000075609488314     0.035108392952255     0.001162231318616    -0.0650555      0.30E+02
   1  DJ         0.000000212325665    -0.000000268275035    -0.000000055949369     0.000013134411918    -0.0204254     -0.43E-02
   1  DJK       -0.000016013538839     0.000014659297126    -0.000001354241714     0.000139699944694     0.1049342     -0.97E-02
   1  DAB       -0.031005361820252     0.001277748360010    -0.029727613460242     0.253294667488951     0.0050445     -0.12E+00
   1  V3       192.044001702217486   -17.977402805174819   174.066598897042667   217.050605342767511    -0.0828259      0.80E+00
  OA     =      0.15504122729530961,
  B      =      0.05194402548038158,
  C      =      0.03510839295225469,
  DJ     =     -0.00000005594936927,
  DJK    =     -0.00000135424171381,
  DAB    =     -0.02972761346024224,
  V3     =    174.06659889704266675,

 STANDARD DEVIATION BEFORE=         75072.214658

 *** END OF CYCLE NO.   2 *** 
 time 19:42:51:15
  BEGIN DO 4   
 time 19:42:51:15
  END   DO 4   
 time 19:42:53:50
 S(BEFORE FITTING)=    1883907773.31770     
  S=    7135.57470046273      NOFIT=           44NPP=            7 SMW= 
   6543.40016789593      SIR=   0.000000000000000E+000 NFITMW=           44
  NFITIR=            0           0 SMW0=    6543.40016789593      SMW1= 
  0.000000000000000E+000 NFITMW0=           44 NFITMW1=            0 SIG004= 
   6543.40016789593      NFIT004=           44 SIG080=   0.000000000000000E+000
  NFIT080=            0 SIG010=   0.000000000000000E+000 NFIT010=            0
  SIG100=   0.000000000000000E+000 NFIT100=            0 SIG020= 
  0.000000000000000E+000 NFIT020=            0 SIG200=   0.000000000000000E+000
  NFIT200=            0 SIG045=   0.000000000000000E+000 NFIT045=            0
  SGST0=   0.000000000000000E+000 NGST0=            0 SW070= 
  0.000000000000000E+000 NFIT070=            0 SMW2=   0.000000000000000E+000
  NFIMW2=            0 SIG1M0=   0.000000000000000E+000 NFIT1M0=            0
  SIG10=   0.000000000000000E+000 NFIT10=            0 SIG21= 
  0.000000000000000E+000 NFIT21=            0 SMW3=   0.000000000000000E+000
  NFIMW3=            0 SIR32=   0.000000000000000E+000 NFIR32=           0
  SMW4=   0.000000000000000E+000 NFIMW4=            0 SMWA=
   6640.13871312927      NFITMWA=          23 SWME=   6435.78020702912     
  NFITMWE=          21

 NUMBER OF DATA INCLUDED IN THE FIT=     44
 rank of the matrix           7
  IFAIL=            0
 ACC=    1.00000000000000     

STATE  CONSTANT    OLD VALUE             VARIATION             NEW VALUE             STD.DEV.            VARIA/STV     CONST/STV
   1  OA         0.155041227295310     0.003303869737541     0.158345097032851     0.025619552536452     0.1289589      0.62E+01
   1  B          0.051944025480382    -0.000182931545617     0.051761093934764     0.025690729279677    -0.0071205      0.20E+01
   1  C          0.035108392952255     0.000011624016751     0.035120016969005     0.000075249230859     0.1544736      0.47E+03
   1  DJ        -0.000000055949369     0.000000144929289     0.000000088979919     0.000000803858368     0.1802921      0.11E+00
   1  DJK       -0.000001354241714     0.000000747202494    -0.000000607039220     0.000013482885902     0.0554186     -0.45E-01
   1  DAB       -0.029727613460242     0.000336124758578    -0.029391488701664     0.044656331157371     0.0075269     -0.66E+00
   1  V3       174.066598897042667     1.429223871686279   175.495822768728942    14.916975375327414     0.0958119      0.12E+02
  OA     =      0.15834509703285077,
  B      =      0.05176109393476438,
  C      =      0.03512001696900521,
  DJ     =      0.00000008897991938,
  DJK    =     -0.00000060703921958,
  DAB    =     -0.02939148870166393,
  V3     =    175.49582276872894226,

 STANDARD DEVIATION BEFORE=          7135.574700

 *** END OF CYCLE NO.   3 *** 
 time 19:42:53:54
  BEGIN DO 4   
 time 19:42:53:54
  END   DO 4   
 time 19:42:55:86
 S(BEFORE FITTING)=    5027582.03214541     
  S=    368.619852237219      NOFIT=           44NPP=            7 SMW= 
   338.028442595153      SIR=   0.000000000000000E+000 NFITMW=           44
  NFITIR=            0           0 SMW0=    338.028442595153      SMW1= 
  0.000000000000000E+000 NFITMW0=           44 NFITMW1=            0 SIG004= 
   338.028442595153      NFIT004=           44 SIG080=   0.000000000000000E+000
  NFIT080=            0 SIG010=   0.000000000000000E+000 NFIT010=            0
  SIG100=   0.000000000000000E+000 NFIT100=            0 SIG020= 
  0.000000000000000E+000 NFIT020=            0 SIG200=   0.000000000000000E+000
  NFIT200=            0 SIG045=   0.000000000000000E+000 NFIT045=            0
  SGST0=   0.000000000000000E+000 NGST0=            0 SW070= 
  0.000000000000000E+000 NFIT070=            0 SMW2=   0.000000000000000E+000
  NFIMW2=            0 SIG1M0=   0.000000000000000E+000 NFIT1M0=            0
  SIG10=   0.000000000000000E+000 NFIT10=            0 SIG21= 
  0.000000000000000E+000 NFIT21=            0 SMW3=   0.000000000000000E+000
  NFIMW3=            0 SIR32=   0.000000000000000E+000 NFIR32=           0
  SMW4=   0.000000000000000E+000 NFIMW4=            0 SMWA=
   350.366565450229      NFITMWA=          23 SWME=   323.976574541274     
  NFITMWE=          21

 NUMBER OF DATA INCLUDED IN THE FIT=     44
 rank of the matrix           7
  IFAIL=            0
 ACC=    1.00000000000000     

STATE  CONSTANT    OLD VALUE             VARIATION             NEW VALUE             STD.DEV.            VARIA/STV     CONST/STV
   1  OA         0.158345097032851     0.000029363097165     0.158374460130016     0.001397235543963     0.0210151      0.11E+03
   1  B          0.051761093934764    -0.000028438970784     0.051732654963980     0.001405348930687    -0.0202362      0.37E+02
   1  C          0.035120016969005     0.000000088461702     0.035120105430707     0.000003842031558     0.0230247      0.91E+04
   1  DJ         0.000000088979919     0.000000001355483     0.000000090335403     0.000000040447315     0.0335123      0.22E+01
   1  DJK       -0.000000607039220     0.000000004269342    -0.000000602769878     0.000000694760217     0.0061451     -0.87E+00
   1  DAB       -0.029391488701664     0.000074249780122    -0.029317238921542     0.002553322796421     0.0290797     -0.11E+02
   1  V3       175.495822768728942    -0.005703834143089   175.490118934585865     0.781791616428411    -0.0072958      0.22E+03
  OA     =      0.15837446013001596,
  B      =      0.05173265496398018,
  C      =      0.03512010543070727,
  DJ     =      0.00000009033540265,
  DJK    =     -0.00000060276987777,
  DAB    =     -0.02931723892154232,
  V3     =    175.49011893458586542,

 STANDARD DEVIATION BEFORE=           368.619852

 *** END OF CYCLE NO.   4 *** 
 time 19:42:55:89
  BEGIN DO 4   
 time 19:42:55:89
  END   DO 4   
 time 19:42:58:21
 S(BEFORE FITTING)=    2241.92121669485     
  S=    7.78411621933261      NOFIT=           44NPP=            7 SMW= 
   7.13811984523116      SIR=   0.000000000000000E+000 NFITMW=           44
  NFITIR=            0           0 SMW0=    7.13811984523116      SMW1= 
  0.000000000000000E+000 NFITMW0=           44 NFITMW1=            0 SIG004= 
   7.13811984523116      NFIT004=           44 SIG080=   0.000000000000000E+000
  NFIT080=            0 SIG010=   0.000000000000000E+000 NFIT010=            0
  SIG100=   0.000000000000000E+000 NFIT100=            0 SIG020= 
  0.000000000000000E+000 NFIT020=            0 SIG200=   0.000000000000000E+000
  NFIT200=            0 SIG045=   0.000000000000000E+000 NFIT045=            0
  SGST0=   0.000000000000000E+000 NGST0=            0 SW070= 
  0.000000000000000E+000 NFIT070=            0 SMW2=   0.000000000000000E+000
  NFIMW2=            0 SIG1M0=   0.000000000000000E+000 NFIT1M0=            0
  SIG10=   0.000000000000000E+000 NFIT10=            0 SIG21= 
  0.000000000000000E+000 NFIT21=            0 SMW3=   0.000000000000000E+000
  NFIMW3=            0 SIR32=   0.000000000000000E+000 NFIR32=           0
  SMW4=   0.000000000000000E+000 NFIMW4=            0 SMWA=
   5.30299413126176      NFITMWA=          23 SWME=   8.71539699749359     
  NFITMWE=          21

 NUMBER OF DATA INCLUDED IN THE FIT=     44
 rank of the matrix           7
  IFAIL=            0
 ACC=    1.00000000000000     

STATE  CONSTANT    OLD VALUE             VARIATION             NEW VALUE             STD.DEV.            VARIA/STV     CONST/STV
   1  OA         0.158374460130016     0.000000142641560     0.158374602771576     0.000029500731303     0.0048352      0.54E+04
   1  B          0.051732654963980     0.000000019403558     0.051732674367538     0.000029672893719     0.0006539      0.17E+04
   1  C          0.035120105430707     0.000000000088997     0.035120105519704     0.000000081099225     0.0010974      0.43E+06
   1  DJ         0.000000090335403     0.000000000003591     0.000000090338994     0.000000000853041     0.0042099      0.11E+03
   1  DJK       -0.000000602769878    -0.000000000029323    -0.000000602799200     0.000000014671144    -0.0019987     -0.41E+02
   1  DAB       -0.029317238921542     0.000000050792146    -0.029317188129397     0.000054076615403     0.0009393     -0.54E+03
   1  V3       175.490118934585865    -0.000081256901916   175.490037677683944     0.016493123848084    -0.0049267      0.11E+05
  OA     =      0.15837460277157556,
  B      =      0.05173267436753824,
  C      =      0.03512010551970416,
  DJ     =      0.00000009033899388,
  DJK    =     -0.00000060279920046,
  DAB    =     -0.02931718812939681,
  V3     =    175.49003767768394368,

 STANDARD DEVIATION BEFORE=             7.784116

 *** END OF CYCLE NO.   5 *** 
 time 19:42:58:24
  BEGIN DO 4   
 time 19:42:58:24
  END   DO 4   
 time 19:43: 0:59
 S(BEFORE FITTING)=    2127.95755540094     
  S=    7.58369081398942      NOFIT=           44NPP=            7 SMW= 
   6.95432755294556      SIR=   0.000000000000000E+000 NFITMW=           44
  NFITIR=            0           0 SMW0=    6.95432755294556      SMW1= 
  0.000000000000000E+000 NFITMW0=           44 NFITMW1=            0 SIG004= 
   6.95432755294556      NFIT004=           44 SIG080=   0.000000000000000E+000
  NFIT080=            0 SIG010=   0.000000000000000E+000 NFIT010=            0
  SIG100=   0.000000000000000E+000 NFIT100=            0 SIG020= 
  0.000000000000000E+000 NFIT020=            0 SIG200=   0.000000000000000E+000
  NFIT200=            0 SIG045=   0.000000000000000E+000 NFIT045=            0
  SGST0=   0.000000000000000E+000 NGST0=            0 SW070= 
  0.000000000000000E+000 NFIT070=            0 SMW2=   0.000000000000000E+000
  NFIMW2=            0 SIG1M0=   0.000000000000000E+000 NFIT1M0=            0
  SIG10=   0.000000000000000E+000 NFIT10=            0 SIG21= 
  0.000000000000000E+000 NFIT21=            0 SMW3=   0.000000000000000E+000
  NFIMW3=            0 SIR32=   0.000000000000000E+000 NFIR32=           0
  SMW4=   0.000000000000000E+000 NFIMW4=            0 SMWA=
   5.29556747913427      NFITMWA=          23 SWME=   8.40342263633285     
  NFITMWE=          21

 NUMBER OF DATA INCLUDED IN THE FIT=     44
 rank of the matrix           7
  IFAIL=            0
 ACC=    1.00000000000000     

STATE  CONSTANT    OLD VALUE             VARIATION             NEW VALUE             STD.DEV.            VARIA/STV     CONST/STV
   1  OA         0.158374602771576     0.000000000307855     0.158374603079431     0.000028741123762     0.0000107      0.55E+04
   1  B          0.051732674367538    -0.000000000329712     0.051732674037826     0.000028908854004    -0.0000114      0.18E+04
   1  C          0.035120105519704     0.000000000000077     0.035120105519781     0.000000079011063     0.0000010      0.44E+06
   1  DJ         0.000000090338994     0.000000000000000     0.000000090338994     0.000000000831076     0.0000000      0.11E+03
   1  DJK       -0.000000602799200    -0.000000000000055    -0.000000602799256     0.000000014293395    -0.0000039     -0.42E+02
   1  DAB       -0.029317188129397     0.000000000602153    -0.029317187527244     0.000052684362136     0.0000114     -0.56E+03
   1  V3       175.490037677683944     0.000000105819659   175.490037783503595     0.016068380920290     0.0000066      0.11E+05
  OA     =      0.15837460307943077,
  B      =      0.05173267403782592,
  C      =      0.03512010551978093,
  DJ     =      0.00000009033899387,
  DJK    =     -0.00000060279925577,
  DAB    =     -0.02931718752724404,
  V3     =    175.49003778350359539,

 STANDARD DEVIATION BEFORE=             7.583691
 time 19:43: 0:62
  singular values and singular right vectors
  
  0.517E+01 0.106E+01 0.589E+00 0.132E+00 0.410E-01 0.697E-02 0.971E-06
  
 -0.430E+00-0.928E-01 0.157E+00-0.334E+00-0.218E+00 0.788E+00 0.491E-01
 -0.419E+00-0.158E+00 0.314E+00-0.208E+00-0.454E-03-0.353E+00-0.730E+00
 -0.363E+00 0.206E+00-0.646E+00-0.336E+00 0.542E+00-0.377E-01-0.154E-03
  0.399E+00-0.136E+00 0.464E+00-0.299E+00 0.698E+00 0.176E+00-0.365E-03
  0.416E+00-0.343E-01-0.177E+00-0.770E+00-0.410E+00-0.182E+00-0.298E-03
 -0.418E+00-0.161E+00 0.326E+00-0.199E+00 0.155E-01-0.435E+00 0.681E+00
  0.320E-01-0.937E+00-0.327E+00 0.100E+00 0.515E-01 0.289E-01 0.556E-03
  correlation matrix 
  
   1 OA        1.0000
   2 B        -1.0000   1.0000
   3 C        -0.9959   0.9958   1.0000
   4 DJ       -0.9966   0.9967   0.9941   1.0000
   5 DJK      -0.9959   0.9957   0.9920   0.9854   1.0000
   6 DAB       1.0000  -1.0000  -0.9958  -0.9967  -0.9957   1.0000
   7 V3        1.0000  -1.0000  -0.9959  -0.9961  -0.9964   1.0000   1.0000
                    1        2        3        4        5        6        7

     UPPER STATE    LOWER STATE      OBSERVATION          CALCULATION       TME      WEIGHT     FITTED OR NO
   VT J KA KC PARITY   VT J KA KC PARITY
   0   3   1   3 +   0   2   1   2 +     6717.286(  5)     6717.312   -0.026            42.81098004  42.58691464
   0   3   0   3 +   0   2   0   2 +     7076.581(  5)     7076.579    0.002            42.70970768  42.47365843
   0   3   1   2 -   0   2   1   1 -     7534.676(  5)     7534.632    0.044            42.86552548  42.61419720
   0   4   1   4 +   0   3   1   3 +     8940.203(  5)     8940.236   -0.033            43.10919419  42.81098004
   0   4   0   4 +   0   3   0   3 +     9368.792(  5)     9368.796   -0.004            43.02221709  42.70970768
   0   4   1   3 -   0   3   1   2 -    10027.585(  5)    10027.542    0.043            43.20000828  42.86552548
   0   5   1   5 +   0   4   1   4 +    11150.678(  5)    11150.715   -0.037            43.48114200  43.10919419
   0   5   0   5 +   0   4   0   4 +    11609.466(  5)    11609.477   -0.011            43.40946755  43.02221709
   0   5   2   4 -   0   4   2   3 -    11859.140(  5)    11859.129    0.011            43.93033040  43.53475243
   0   5   2   3 +   0   4   2   2 +    12140.674(  5)    12140.659    0.015            43.94697876  43.54200997
   0   5   1   4 -   0   4   1   3 -    12503.008(  5)    12502.979    0.029            43.61706278  43.20000828
   0   6   1   6 +   0   5   1   5 +    13347.262(  5)    13347.298   -0.036            43.92635992  43.48114200
   0   6   0   6 +   0   5   0   5 +    13796.191(  5)    13796.205   -0.014            43.86965942  43.40946755
   0   6   2   5 -   0   5   2   4 -    14203.627(  5)    14203.627    0.000            44.40411239  43.93033040
   0   6   3   3 -   0   5   3   2 -    14365.451(  5)    14365.426    0.025            45.04628662  44.56710759
   0   6   2   4 +   0   5   2   3 +    14675.702(  5)    14675.713   -0.011            44.43650784  43.94697876
   0   6   1   5 -   0   5   1   4 -    14954.713(  5)    14954.710    0.003            44.11589819  43.61706278
   0   7   1   7 +   0   6   1   6 +    15529.401(  5)    15529.427   -0.026            44.44436584  43.92635992
   0   7   0   7 +   0   6   0   6 +    15935.154(  5)    15935.161   -0.007            44.40119919  43.86965942
   0   7   2   6 -   0   6   2   5 -    16533.475(  5)    16533.491   -0.016            44.95561028  44.40411239
   0   7   2   5 +   0   6   2   4 +    17242.778(  5)    17242.837   -0.059            45.01166697  44.43650784
   0   7   1   6 -   0   6   1   5 -    17375.352(  5)    17375.385   -0.033            44.69547866  44.11589819
   0   8   0   8 +   0   7   0   7 +    18039.377(  5)    18039.363    0.014            45.00292755  44.40119919
   0   3   0   3     0   2   0   2       7073.879(  5)     7073.937   -0.058            42.94978175  42.71382059
   0   3   1   3     0   2   1   2       7512.198(  5)     7512.132    0.066            43.10623255  42.85565480
   0   4  -1   3     0   3  -1   2       8947.885(  5)     8947.895   -0.010            43.34864741  43.05017777
   0   4   0   4     0   3   0   3       9365.992(  5)     9365.946    0.046            43.26219607  42.94978175
   0   4   1   4     0   3   1   3      10015.980(  5)    10015.948    0.032            43.44032861  43.10623255
   0   5  -1   4     0   4  -1   3      11153.730(  5)    11153.735   -0.005            43.72069597  43.34864741
   0   5   0   5     0   4   0   4      11606.680(  5)    11606.690   -0.010            43.64935358  43.26219607
   0   5  -2   3     0   4  -2   2      11941.640(  5)    11941.641   -0.001            44.16248966  43.76415941
   0   5   2   4     0   4   2   3      12053.650(  5)    12053.621    0.029            44.19294318  43.79087767
   0   5   1   5     0   4   1   4      12494.421(  5)    12494.384    0.037            43.85709638  43.44032861
   0   6  -1   5     0   5  -1   4      13348.174(  5)    13348.208   -0.034            44.16594424  43.72069597
   0   6   0   6     0   5   0   5      13793.615(  5)    13793.612    0.003            44.10945893  43.64935358
   0   6  -2   4     0   5  -2   3      14278.450(  5)    14278.406    0.044            44.63876601  44.16248966
   0   6   2   5     0   5   2   4      14595.475(  5)    14595.448    0.027            44.67979490  44.19294318
   0   6   1   6     0   5   1   5      14946.540(  5)    14946.600   -0.060            44.35566130  43.85709638
   0   7  -1   6     0   6  -1   5      15529.235(  5)    15529.237   -0.002            44.68394383  44.16594424
   0   7   0   7     0   6   0   6      15932.760(  5)    15932.770   -0.010            44.64091891  44.10945893
   0   7  -2   5     0   6  -2   4      16581.430(  5)    16581.397    0.033            45.19186189  44.63876601
   0   7   2   6     0   6   2   5      17188.131(  5)    17188.309   -0.178 *          45.25313516  44.67979490
   0   7   1   7     0   6   1   6      17366.930(  5)    17367.012   -0.082            44.93496246  44.35566130
   0   8  -1   7     0   7  -1   6      17696.670(  5)    17696.585    0.085            45.27423836  44.68394383
   0   8   0   8     0   7   0   7      18037.160(  5)    18037.126    0.034            45.24257268  44.64091891

 STD.DEV.(UNITLESS)  =           7.58369136 NB.DATA=   44

 RMS.DEV.MW(UNITLESS)     =               6.9543    44

 RMS.DEV.MW TYPE A(UNITLESS)=               5.2956    23

 RMS.DEV.MW TYPE E(UNITLESS)=               8.4034    21

 RMS.DEV.MW(UNITLESS)VT=0 =               6.9543    44

 RMS.DEV.MW(UNITLESS)VT=1 =               0.0000     0

 RMS.DEV.MW(UNITLESS)VT=2 =               0.0000     0

 RMS.DEV.MW(UNITLESS)VT=3 =               0.0000     0

 RMS.DEV.MW(UNITLESS)VT=4 =               0.0000     0

 RMS.DEV.IR(UNITLESS)       =             0.000000     0

 RMS.DEV.IR(UNITLESS) V=1-0 =             0.000000     0

 RMS.DEV.IR(UNITLESS) V=2-1 =             0.000000     0

 RMS.DEV.IR(UNITLESS) V=3-2 =             0.000000     0

 RMS.DEV.GROUND STATE DIFF. VT=0) =               0.0000     0

 STD.MW. W=0.003MHZ            6.954328    44

 STD.MW. W=0.010MHZ            0.000000     0

 RMS.MW. W=0.020MHZ            0.000000     0

 RMS.MW. W=0.045MHZ            0.000000     0

 RMS.MW. W=0.070MHZ            0.000000     0

 STD.MW. W=0.080MHZ            0.000000     0

 RMS.MW. W=0.100MHZ            0.000000     0

 RMS.MW. W=0.200MHZ            0.000000     0

 RMS.MW. W=1.000MHZ            0.000000     0

 RMS.DEV.MICRONDE VT=0(MHZ)=               0.0348

 RMS.DEV.MICRONDE VT=1(MHZ)=               0.0000

 RMS.DEV.MICRONDE VT=2(MHZ)=               0.0000

 RMS.DEV.MICRONDE VT=3(MHZ)=               0.0000

 RMS.DEV.MICRONDE VT=4(MHZ)=               0.0000

 RMS.DEV.MICRONDE "A" (MHZ)=               0.0265

 RMS.DEV.MICRONDE "E" (MHZ)=               0.0420

 RMS.DEV.IR(CM-1)       =             0.000000

 RMS.DEV.IR(CM-1) V=1-0 =             0.000000

 RMS.DEV.IR(CM-1) V=2-1 =             0.000000

 RMS.DEV.IR(CM-1) V=3-2 =             0.000000

 RMS.DEV.GROUND STATE DIFF.VT=0 (CM-1)) =             0.000000

 RMS.DEV.MICROWAVE,WEIGHT=0.003MHZ              0.0348 MHZ

 RMS.DEV.MICROWAVE,WEIGHT=0.010MHZ              0.0000 MHZ

 RMS.DEV.MICROWAVE,WEIGHT=0.020MHZ              0.0000 MHZ

 RMS.DEV.MICROWAVE,WEIGHT=0.045MHZ              0.0000 MHZ

 RMS.DEV.MICROWAVE,WEIGHT=0.070MHZ              0.0000 MHZ

 RMS.DEV.MICROWAVE,WEIGHT=0.080MHZ              0.0000 MHZ

 RMS.DEV.MICROWAVE,WEIGHT=0.100MHZ              0.0000 MHZ

 RMS.DEV.MICROWAVE,WEIGHT=0.200MHZ              0.0000 MHZ

 RMS.DEV.MICROWAVE,WEIGHT=1.000MHZ              0.0000 MHZ
  END LINECAL   
 time 19:43: 3:11
