# Supplementary material for: Microwave spectra, molecular geometries, and internal rotation of CH3 in N-methylimidazole⋯H2O and 2-methylimidazole⋯H2O Complexes
Source: Phys Chem Chem Phys. 2022 May 6;24(20):12354–62. doi: 10.1039/d1cp05526g (PMC9131724; doi:10.1039/d1cp05526g)
Supplement: CP-024-D1CP05526G-s017 [file CP-024-D1CP05526G-s017.txt]

Rotational, Centrifugal Distortion, Internal Rotation Calculation (V2.5e)
                      Holger Hartwig 08-Nov-96 (hartwig@phc.uni-kiel.de)

Please cite: H.Hartwig and H.Dreizler, Z.Naturforsch, 51a (1996) 923.

Calculation date and time:  Type help now for the list of parameters : 
Acetaldehyde, Maes,Wlodarczak,Boucher,Demaison Z.Naturforsch. 42a,97(1987)

  nzyk       100   print        4   eval         0   dfreq        0 
  orger        0   ints         0   maxm         8   woods       33 
  ndata        0   nfold        3   spin         0   ntop         1 
  adjf         0   maxvm        0   aprint      75   xprint      20 
  ncycl      100   svderr       0   fitscl       0   reduct       0 
  rofit    .0000000D+00   eps      .1000000D-11   defer    .1000000D-04 
  weigf    .0000000D+00   convg    .9990000D+00   lambda   .1000000D-04 
  freq_l   .6000000D+01   freq_h   .1800000D+02   limit    .1000000D+00 
  temp     .2000000D+01 
Using Watson A Reduction 

assumed sizeb          1
\\ set (adj  or 16)
\\ set (adj  or  8)
\\ set (adj  or  1)
\\ adj  1: adjust F according to rho, beta and gamma
\\ adj  8: adjust rho according to F0 = 1/(2 I_alpha)
\\ adj 16: adjust beta and gamma  according delta + epsil
new adj :  25
BJ            1.189217900               
BK            3.789912100               
B-             .136339200               
DJ            2.145000E-6               
DJK         -16.530000E-6               
dj            -.725000E-6               
mu_y          1.000000000               
mu_z          5.500000000               
F           161.145530401                
V1n           5548.942843                
rho            .023069818                
beta          2.881402629                
F0          157.929000000                
delta         2.356190000                

fit   .1D+00  .1D+01      BJ          1.00 
fit   .1D+00  .1D+01      BK          1.00 
fit   .1D+00  .1D+01      B-          1.00 
fit   .1D+00  .1D+01      DJ          1.00 
fit   .1D+00  .1D+01      DJK         1.00 
fit   .1D+00  .1D+01      dj          1.00 
dqx   .1D+00  .1D+01      V1n_1       1.00 
dqx   .1D+00  .1D+01      delta_1     1.00 

  /A     S     0
  /E     S     1

 V  0 

  ndata   46   Data Points  46   Splittings   0
  Effective Data Points   1.8

 \\  Maximal K = J =   8
 \\ B=  1    adj= 25
 \\ (1) calculate torsional integrals 
 \\ (32)use torsional integrals in rigid rotor H_rr 
Sigma: .366415D-02  Sigma/OldSigma: .000000  conv: 1

     J K- K+  J K- K+   Sym   calc/GHz  diff/MHz     obs/GHz                      
  1:  3  1  3  2  1  2   /A   6.7176481    -.3621   6.7172860   Err  .5D-04        /A   -/A   
  2:  3  0  3  2  0  2   /A   7.0774944    -.9134   7.0765810   Err  .5D-04        /A   -/A   
  3:  3  1  2  2  1  1   /A   7.5363056   -1.6296   7.5346760   Err  .5D-04        /A   -/A   
  4:  4  1  4  3  1  3   /A   8.9404854    -.2824   8.9402030   Err  .5D-04        /A   -/A   
  5:  4  0  4  3  0  3   /A   9.3698347   -1.0427   9.3687920   Err  .5D-04        /A   -/A   
  6:  4  1  3  3  1  2   /A  10.0298773   -2.2923  10.0275850   Err  .5D-04        /A   -/A   
  7:  5  1  5  4  1  4   /A  11.1506878    -.0098  11.1506780   Err  .5D-04        /A   -/A   
  8:  5  0  5  4  0  4   /A  11.6104001    -.9341  11.6094660   Err  .5D-04        /A   -/A   
  9:  5  2  4  4  2  3   /A  11.8607397   -1.5997  11.8591400   Err  .5D-04        /A   -/A   
 10:  5  2  3  4  2  2   /A  12.1430265   -2.3525  12.1406740   Err  .5D-04        /A   -/A   
 11:  5  1  4  4  1  3   /A  12.5060305   -3.0225  12.5030080   Err  .5D-04        /A   -/A   
 12:  6  1  6  5  1  5   /A  13.3467354     .5266  13.3472620   Err  .5D-04        /A   -/A   
 13:  6  0  6  5  0  5   /A  13.7966545    -.4635  13.7961910   Err  .5D-04        /A   -/A   
 14:  6  2  5  5  2  4   /A  14.2054332   -1.8062  14.2036270   Err  .5D-04        /A   -/A   
 15:  6  3  3  5  3  2   /A  14.3678003   -2.3493  14.3654510   Err  .5D-04        /A   -/A   
 16:  6  2  4  5  2  3   /A  14.6790701   -3.3681  14.6757020   Err  .5D-04        /A   -/A   
 17:  6  1  5  5  1  4   /A  14.9584976   -3.7846  14.9547130   Err  .5D-04        /A   -/A   
 18:  7  1  7  6  1  6   /A  15.5279978    1.4032  15.5294010   Err  .5D-04        /A   -/A   
 19:  7  0  7  6  0  6   /A  15.9346752     .4788  15.9351540   Err  .5D-04        /A   -/A   
 20:  7  2  6  6  2  5   /A  16.5353718   -1.8968  16.5334750   Err  .5D-04        /A   -/A   
 21:  7  2  5  6  2  4   /A  17.2475114   -4.7334  17.2427780   Err  .5D-04        /A   -/A   
 22:  7  1  6  6  1  5   /A  17.3798552   -4.5032  17.3753520   Err  .5D-04        /A   -/A   
 23:  8  1  8  7  1  7   /A  17.6946958    2.7012  17.6973970   Err  .5D-04        /A   -/A   
 24:  8  0  8  7  0  7   /A  18.0374191    1.9579  18.0393770   Err  .5D-04        /A   -/A   
 25:  3 K   0  2 K   0   /E   7.0749307   -1.0517   7.0738790   Err  .5D-04        /E   -/E   
 26:  3 K   1  2 K   1   /E   7.5163510   -4.1530   7.5121980   Err  .5D-04        /E   -/E   
 27:  4 K  -1  3 K  -1   /E   8.9469723     .9127   8.9478850   Err  .5D-04        /E   -/E   
 28:  4 K   0  3 K   0   /E   9.3670600   -1.0680   9.3659920   Err  .5D-04        /E   -/E   
 29:  4 K   1  3 K   1   /E  10.0194078   -3.4278  10.0159800   Err  .5D-04        /E   -/E   
 30:  5 K  -1  4 K  -1   /E  11.1531133     .6167  11.1537300   Err  .5D-04        /E   -/E   
 31:  5 K   0  4 K   0   /E  11.6076826   -1.0026  11.6066800   Err  .5D-04        /E   -/E   
 32:  5 K  -2  4 K  -2   /E  11.9395810    2.0590  11.9416400   Err  .5D-04        /E   -/E   
 33:  5 K   2  4 K   2   /E  12.0594847   -5.8347  12.0536500   Err  .5D-04        /E   -/E   
 34:  5 K   1  4 K   1   /E  12.4980321   -3.6111  12.4944210   Err  .5D-04        /E   -/E   
 35:  6 K  -1  5 K  -1   /E  13.3473111     .8629  13.3481740   Err  .5D-04        /E   -/E   
 36:  6 K   0  5 K   0   /E  13.7941253    -.5103  13.7936150   Err  .5D-04        /E   -/E   
 37:  6 K  -2  5 K  -2   /E  14.2738895    4.5605  14.2784500   Err  .5D-04        /E   -/E   
 38:  6 K   2  5 K   2   /E  14.6049022   -9.4272  14.5954750   Err  .5D-04        /E   -/E   
 39:  6 K   1  5 K   1   /E  14.9507839   -4.2439  14.9465400   Err  .5D-04        /E   -/E   
 40:  7 K  -1  6 K  -1   /E  15.5276063    1.6287  15.5292350   Err  .5D-04        /E   -/E   
 41:  7 K   0  6 K   0   /E  15.9323475     .4125  15.9327600   Err  .5D-04        /E   -/E   
 42:  7 K  -2  6 K  -2   /E  16.5775370    3.8930  16.5814300   Err  .5D-04        /E   -/E   
 43:  7 K   2  6 K   2   /E  17.1984629  -10.3319  17.1881310   Err  .5D-04        /E   -/E   
 44:  7 K   1  6 K   1   /E  17.3717981   -4.8681  17.3669300   Err  .5D-04        /E   -/E   
 45:  8 K  -1  7 K  -1   /E  17.6937522    2.9178  17.6966700   Err  .5D-04        /E   -/E   
 46:  8 K   0  7 K   0   /E  18.0352479    1.9121  18.0371600   Err  .5D-04        /E   -/E   
Maximum (obs-calc)/err in line  43    .0103319

indep.par:  8 stepw:1.0000 lambda: .400D-05 cond.no: .331D+03

-------------------------------------------------------
Iteration :  1
Sigma: .402611D-04  Sigma/OldSigma: .010988  conv: 1

              Parameters     Change
BJ            1.189051189 { -.000166711}
BK            3.784816854 { -.005095246}
B-             .136181332 { -.000157868}
DJ            2.176651E-6 {  .031651E-6}
DJK         -17.399167E-6 { -.869167E-6}
dj             .763391E-6 { 1.488391E-6}
mu_y          1.000000000 {     fixed  }
mu_z          5.500000000 {     fixed  }
F           161.244974691 {     derived} 
V1n           5469.391385 {  -79.551458} 
rho            .023578856 {     derived} 
beta          2.894301327 {     derived} 
F0          157.929000000 {     fixed  } 
delta         2.383130450 {  .026940450} 
dj     (1)     .763391E-6   1.488391E-6 194.971% Max. Change

indep.par:  8 stepw:1.0000 lambda: .160D-05 cond.no: .323D+03

-------------------------------------------------------
Iteration :  2
Sigma: .380779D-04  Sigma/OldSigma: .945776  conv: 1

              Parameters     Change
BJ            1.189052580 {  .000001391}
BK            3.784858596 {  .000041741}
B-             .136186574 {  .000005241}
DJ            2.178689E-6 {  .002038E-6}
DJK         -17.021694E-6 {  .377473E-6}
dj             .780167E-6 {  .016775E-6}
mu_y          1.000000000 {     fixed  }
mu_z          5.500000000 {     fixed  }
F           161.243762707 {     derived} 
V1n           5468.523060 {    -.868325} 
rho            .023572689 {     derived} 
beta          2.894147091 {     derived} 
F0          157.929000000 {     fixed  } 
delta         2.382804242 { -.000326209} 
DJK    (1)  -17.021694E-6    .377473E-6   2.218% Max. Change

indep.par:  8 stepw:1.0000 lambda: .640D-06 cond.no: .323D+03

-------------------------------------------------------
Iteration :  3
Sigma: .380768D-04  Sigma/OldSigma: .999971  conv: 2

              Parameters     Change
BJ            1.189052580 {  .000000000}
BK            3.784858571 { -.000000024}
B-             .136186574 {  .000000001}
DJ            2.178690E-6 {  .000001E-6}
DJK         -17.021681E-6 {  .000014E-6}
dj             .780170E-6 {  .000003E-6}
mu_y          1.000000000 {     fixed  }
mu_z          5.500000000 {     fixed  }
F           161.243761543 {     derived} 
V1n           5468.538940 {     .015880} 
rho            .023572683 {     derived} 
beta          2.894146946 {     derived} 
F0          157.929000000 {     fixed  } 
delta         2.382803939 { -.000000303} 
dj     (1)     .780170E-6    .000003E-6    .000% Max. Change

indep.par:  8 stepw:1.0000 lambda: .256D-06 cond.no: .323D+03

-------------------------------------------------------
Iteration :  4
Sigma: .380768D-04  Sigma/OldSigma:1.000000  conv: 3
DJK    (1)  -17.021682E-6   -.000002E-6    .000% Max. Change

indep.par:  8 stepw:1.0000 lambda: .256D-06 cond.no: .323D+03

Recalculation of the spectrum
#########################################################
 End at Cycle   4

     J K- K+  J K- K+   Sym   calc/GHz  diff/MHz     obs/GHz                      
  1:  3  1  3  2  1  2   /A   6.7172870    -.0010   6.7172860   Err  .5D-04        /A   -/A   
  2:  3  0  3  2  0  2   /A   7.0765870    -.0060   7.0765810   Err  .5D-04        /A   -/A   
  3:  3  1  2  2  1  1   /A   7.5346931    -.0171   7.5346760   Err  .5D-04        /A   -/A   
  4:  4  1  4  3  1  3   /A   8.9402068    -.0038   8.9402030   Err  .5D-04        /A   -/A   
  5:  4  0  4  3  0  3   /A   9.3687970    -.0050   9.3687920   Err  .5D-04        /A   -/A   
  6:  4  1  3  3  1  2   /A  10.0275991    -.0141  10.0275850   Err  .5D-04        /A   -/A   
  7:  5  1  5  4  1  4   /A  11.1506879    -.0099  11.1506780   Err  .5D-04        /A   -/A   
  8:  5  0  5  4  0  4   /A  11.6094704    -.0044  11.6094660   Err  .5D-04        /A   -/A   
  9:  5  2  4  4  2  3   /A  11.8591574    -.0174  11.8591400   Err  .5D-04        /A   -/A   
 10:  5  2  3  4  2  2   /A  12.1406897    -.0157  12.1406740   Err  .5D-04        /A   -/A   
 11:  5  1  4  4  1  3   /A  12.5030135    -.0055  12.5030080   Err  .5D-04        /A   -/A   
 12:  6  1  6  5  1  5   /A  13.3472817    -.0197  13.3472620   Err  .5D-04        /A   -/A   
 13:  6  0  6  5  0  5   /A  13.7962010    -.0100  13.7961910   Err  .5D-04        /A   -/A   
 14:  6  2  5  5  2  4   /A  14.2036418    -.0148  14.2036270   Err  .5D-04        /A   -/A   
 15:  6  3  3  5  3  2   /A  14.3654794    -.0284  14.3654510   Err  .5D-04        /A   -/A   
 16:  6  2  4  5  2  3   /A  14.6757043    -.0023  14.6757020   Err  .5D-04        /A   -/A   
 17:  6  1  5  5  1  4   /A  14.9547031     .0099  14.9547130   Err  .5D-04        /A   -/A   
 18:  7  1  7  6  1  6   /A  15.5294369    -.0359  15.5294010   Err  .5D-04        /A   -/A   
 19:  7  0  7  6  0  6   /A  15.9351785    -.0245  15.9351540   Err  .5D-04        /A   -/A   
 20:  7  2  6  6  2  5   /A  16.5334871    -.0121  16.5334750   Err  .5D-04        /A   -/A   
 21:  7  2  5  6  2  4   /A  17.2427527     .0253  17.2427780   Err  .5D-04        /A   -/A   
 22:  7  1  6  6  1  5   /A  17.3753229     .0291  17.3753520   Err  .5D-04        /A   -/A   
 23:  8  1  8  7  1  7   /A  17.6974574    -.0604  17.6973970   Err  .5D-04        /A   -/A   
 24:  8  0  8  7  0  7   /A  18.0394272    -.0502  18.0393770   Err  .5D-04        /A   -/A   
 25:  3 K   0  2 K   0   /E   7.0739705    -.0915   7.0738790   Err  .5D-04        /E   -/E   
 26:  3 K   1  2 K   1   /E   7.5121485     .0495   7.5121980   Err  .5D-04        /E   -/E   
 27:  4 K  -1  3 K  -1   /E   8.9478684     .0166   8.9478850   Err  .5D-04        /E   -/E   
 28:  4 K   0  3 K   0   /E   9.3659559     .0361   9.3659920   Err  .5D-04        /E   -/E   
 29:  4 K   1  3 K   1   /E  10.0159752     .0048  10.0159800   Err  .5D-04        /E   -/E   
 30:  5 K  -1  4 K  -1   /E  11.1537038     .0262  11.1537300   Err  .5D-04        /E   -/E   
 31:  5 K   0  4 K   0   /E  11.6066693     .0107  11.6066800   Err  .5D-04        /E   -/E   
 32:  5 K  -2  4 K  -2   /E  11.9416655    -.0255  11.9416400   Err  .5D-04        /E   -/E   
 33:  5 K   2  4 K   2   /E  12.0536176     .0324  12.0536500   Err  .5D-04        /E   -/E   
 34:  5 K   1  4 K   1   /E  12.4944072     .0138  12.4944210   Err  .5D-04        /E   -/E   
 35:  6 K  -1  5 K  -1   /E  13.3481803    -.0063  13.3481740   Err  .5D-04        /E   -/E   
 36:  6 K   0  5 K   0   /E  13.7935663     .0487  13.7936150   Err  .5D-04        /E   -/E   
 37:  6 K  -2  5 K  -2   /E  14.2784166     .0334  14.2784500   Err  .5D-04        /E   -/E   
 38:  6 K   2  5 K   2   /E  14.5953977     .0773  14.5954750   Err  .5D-04        /E   -/E   
 39:  6 K   1  5 K   1   /E  14.9466002    -.0602  14.9465400   Err  .5D-04        /E   -/E   
 40:  7 K  -1  6 K  -1   /E  15.5292275     .0075  15.5292350   Err  .5D-04        /E   -/E   
 41:  7 K   0  6 K   0   /E  15.9327233     .0367  15.9327600   Err  .5D-04        /E   -/E   
 42:  7 K  -2  6 K  -2   /E  16.5813834     .0466  16.5814300   Err  .5D-04        /E   -/E   
 43:  7 K   2  6 K   2   /E  17.1881818    -.0508  17.1881310   Err  .5D-04        /E   -/E   
 44:  7 K   1  6 K   1   /E  17.3669638    -.0338  17.3669300   Err  .5D-04        /E   -/E   
 45:  8 K  -1  7 K  -1   /E  17.6966128     .0572  17.6966700   Err  .5D-04        /E   -/E   
 46:  8 K   0  7 K   0   /E  18.0371123     .0477  18.0371600   Err  .5D-04        /E   -/E   
Maximum (obs-calc)/err in line  25    .0000915

RMS deviations (MHz), B and V sorted
 B  V   n splittings MHz
 B  V   n abs. freq. MHz
 1  1  46           .034149           .040088

           Parameters  and  Errors
BJ            1.189052580 {  .000001747}
BK            3.784858571 {  .000155776}
B-             .136186574 {  .000003765}
DJ            2.178690E-6 {  .021449E-6}
DJK         -17.021681E-6 {  .400911E-6}
DK             .000000E-6 {     fixed  }
dj             .780170E-6 {  .021614E-6}
dk             .000000E-6 {     fixed  }
Vss            .000000E-6 {     fixed  }
Vcc            .000000E-6 {     fixed  }
mu_y          1.000000000 {     fixed  }
mu_z          5.500000000 {     fixed  }
P_x            .000000E-6 {     fixed  }
P_y            .000000E-6 {     fixed  }
P_z            .000000E-6 {     fixed  }
F           161.243761543 {     derived} 
V1n           5468.538940 {    2.328003} 
V2n            .000000E-6 {     fixed  } 
rho            .023572683 {     derived} 
beta          2.894146946 {     derived} 
gamma          .000000E-6 {     derived} 
F0          157.929000000 {     fixed  } 
epsil          .000000E-6 {     fixed  } 
delta         2.382803939 {  .001250313} 

Standard Deviation        .038077 MHz

------------------------------------ B =  1
Rotational Constants and Errors (in GHz)
     B_z       4.973911151        .000156053
     B_x       1.325239154        .000004675
     B_y       1.052866006        .000003550
Ray's kappa    -.86107
F0(calc)     157.929000000        .000000000
I_alpha        3.200039701        .000000000
<(i,x)  <(i,y)  <(i,z)       46.5246       90.0000      136.5246
<(i,x) d<(i,y) d<(i,z)         .0716         .0000         .0716

V1n_1      2.182118 kj +/-  .000929 kj          .521177 kcal +/-  .000222 kcal
         182.410799 cm +/-    .0777 cm    s=  15.073214


Errors of fitted linear combinations
    .000001747     .000155776     .000003765     .000000021     .000000401
    .000000022    2.328002597     .001250313

Correlation Matrix of fitted linear combinations 
BJ      1.000
BK      -.153  1.000
B-       .352   .291  1.000
DJ       .765   .238   .358  1.000
DJK      .338  -.493   .056  -.256  1.000
dj       .430   .136   .912   .514  -.024  1.000
V1n_1    .024  -.023   .087   .055  -.198   .090  1.000
delta_   .060  -.079   .132   .042  -.131   .124   .984  1.000
strongest correlation between  8 and  7 (  .9836)

Freedom Cofreedom Matrix of linear comb.
BJ       .278
BK       .942   .540
B-       .929   .800   .256
DJ       .471   .916   .903   .260
DJK      .781   .933   .999   .823   .465
dj       .908   .852   .363   .847   .998   .259
V1n_1   1.000   .980   .980   .999   .989   .990   .153
delta_   .999   .975   .975   .999   .996   .988   .172   .152
minimum cofreedom between  8 and  7 (  .1721)

Eigenvalues and Eigenvector Matrix of SVD-FIT 

.115926D-01   -.035  .006 -.076 -.044  .039 -.075 -.697 -.706
.260719D-01   -.423 -.059 -.516 -.482 -.015 -.551  .099  .067
.680206D-01    .545 -.104 -.522  .528  .023 -.373  .037 -.001
.113812D+00   -.391  .434 -.086  .419 -.677 -.012  .079 -.108
.394439D+00    .204  .736  .332 -.085  .271 -.474  .034 -.002
.144497D+01    .207 -.257  .351 -.123 -.513 -.369 -.439  .401
.219894D+01   -.350  .166 -.176  .314  .377  .103 -.522  .543
.374215D+01    .404  .403 -.428 -.436 -.246  .425 -.176  .172

Stop - Program terminated.
