# Supplementary material for: Microwave spectra, molecular geometries, and internal rotation of CH3 in N-methylimidazole⋯H2O and 2-methylimidazole⋯H2O Complexes
Source: Phys Chem Chem Phys. 2022 May 6;24(20):12354–62. doi: 10.1039/d1cp05526g (PMC9131724; doi:10.1039/d1cp05526g)
Supplement: CP-024-D1CP05526G-s018 [file CP-024-D1CP05526G-s018.txt]

Pgopher 10.0.505 13 Feb 2017 20:43 32 bit (Delphi 18.5/18)
Mixture: 1MI_h2o_final.pgo
  Units               MHz
  PrintLevel          Detail
  Precision           4
  BasisOrder          boDefault
  QuantumNumberFormat J
  FitCycles           1
  FitDetails          False
  AutoReplot          True
  AllowComplex        False
  NoLineList          False
  ShowEstUnc          False
  ShowDerivatives     False
  SVDlimit            5
  ShowSubBasis        False
  AllowZeroI          False
  ScaledParameters    True
  FixTransitionPhase  False
  OldHyperfineOrder   False
  SVDThresh    1E-6
  ScaleChanges 1
  SmallE       5.99584916E-14
  Species: 1methylimidazole
    Jmax 5
  Species: 1methylimidazole_water
    Jmax 10
    Concentration 1
    AsymmetricMolecule: 1methylimidazole_water 1methylimidazole_H2O_eqq_fixed
      nNuclei        2
      Colour         Red
      JAdjustSym     False
      BlockMatrix    True
      PointGroup     C1
      Representation Ir
      SReduction     True
      eeWt           1
      eoWt           1
      oeWt           1
      ooWt           1
      C2zAxis        a
      C2xAxis        c
      PseudoC2v      False
      FakeSym        False
      PhaseAdjust    False
      Abundance     1
      AssumedOrigin 1E99
      AsymmetricManifold: 1methylimidazole_water Ground
        Initial       True
        EigenSearch   True
        LimitSearch   True
        AutoQConverge True
        UsePopParams  False
        AsymmetricTop: 1methylimidazole_water v=0
          Symmetry A
          Kmin     all
          Kmax     all
          A      5016.64702532914           Float
          B      1409.92454142884           Float
          C      1107.29327182828           Float
          DJK    -0.0192362124534858        Float
          DJ     0.00239345735748213        Float
          deltaJ -0.000821000422876696      Float
          <N  ,K  |A|N,K> = K^2

          <N  ,K-2|B|N,K> = sqrt((N*(N+1)+(-K+1)*(K-2))*(N*(N+1)-K*(K-1)))/4
          <N  ,K  |B|N,K> = (N*(N+1)-K^2)/2
          <N  ,K+2|B|N,K> = sqrt((N*(N+1)+(-K-1)*(K+2))*(N*(N+1)-K*(K+1)))/4

          <N  ,K-2|C|N,K> = (-sqrt((N*(N+1)+(-K+1)*(K-2))*(N*(N+1)-K*(K-1))))/4
          <N  ,K  |C|N,K> = (N*(N+1)-K^2)/2
          <N  ,K+2|C|N,K> = (-sqrt((N*(N+1)+(-K-1)*(K+2))*(N*(N+1)-K*(K+1))))/4

          <N  ,K  |DJK|N,K> = -N*(N+1)*K^2

          <N  ,K  |DJ|N,K> = -N^2*(N+1)^2

          <N  ,K-2|deltaJ|N,K> = N*(N+1)*sqrt((N*(N+1)+(-K+1)*(K-2))*(N*(N+1)-K*(K-1)))
          <N  ,K+2|deltaJ|N,K> = N*(N+1)*sqrt((N*(N+1)+(-K-1)*(K+2))*(N*(N+1)-K*(K+1)))

          AsymmetricTopNucleus: 1methylimidazole_water N1
            Spin   1
            AsNext False
            MaxDJ  -0.5
            CHIzz    1.10236119843205           Float
            CHIxxmyy 3.69080273391008           Float
            Matrix elements for CHIzz not available
            Matrix elements for CHIxxmyy not available
          AsymmetricTopNucleus: 1methylimidazole_water N3
            Spin   1
            AsNext False
            MaxDJ  -0.5
            CHIzz    -3.69388716668699          Float
            CHIxxmyy -0.4
            Matrix elements for CHIzz not available
            Matrix elements for CHIxxmyy not available
      TransitionMoments: 1methylimidazole_water <Ground|mu|Ground>
        CartesianTransitionMoment: 1methylimidazole_water <v=0|a|v=0>
          Axis a
          Strength 4
        Symbolic Matrix Elements not available for <v=0|a|v=0>
        CartesianTransitionMoment: 1methylimidazole_water <v=0|b|v=0>
          Axis b
        CartesianTransitionMoment: 1methylimidazole_water <v=0|c|v=0>
          Axis c
  Simulation: Simulation
    Intensity factor:0.333333333333333 (1 from Spol)
    IntensityUnits Arbitrary
    LifeModel      lmNone
    PlotUnits      MHz
    nDF            2000
    WidthMult      6
    AutoMin        True
    AutoMax        True
    ShowSum        False
    ShowParts      True
    ShowFortrat    False
    UseUpper       False
    ShowSymmetry   True
    ShowDeltaJ     False
    ScaleMarkSize  True
    UseSymmetry    False
    UseStateNumber False
    FortratQno     J
    Fmin        5666.80624598609
    Fmax        8506.23593220691
    Ymax        821.602789676021
    Temperature 2
    Gaussian    0.02
    SMargin     -1
    OThreshold  3.16227766016838E-9
    Tvib        -1
    MinI        0.01
    Tspin       -1
    PlotSplit   0.5
  Fundamental Constants from CODATA 2014: h=6.62607004E-34 k=1.38064852E-23 NA=6.022140857E23 e=1.6021766208E-19 me=9.10938356E-31


Residuals before fit for 1methylimidazole_H2O_eqq_fixed for the Ground manifold
    F'S'  #'    F"S"  #"     Observed    Calculated      Obs-Calc StdDev 
    4 A   6     3 A   6     7086.2830     7086.2737        0.0093 1.00000 2.0181 0.0000 : qR1,2(2)4,4,3,3 : 1methylimidazole_H2O_eqq_fixed v=0  3  1  3  4  4 - v=0  2  1  2  3  3 : 1_methylimidazole_reservoir_2bar_ar_1140k_hrw - Overlays :   1:<Linelist>
    5 A   2     4 A   2     7086.6250     7086.6171        0.0079 1.00000 2.6925 0.0000 : qR1,2(2)4,5,3,4 : 1methylimidazole_H2O_eqq_fixed v=0  3  1  3  4  5 - v=0  2  1  2  3  4 : 1_methylimidazole_reservoir_2bar_ar_1140k_hrw - Overlays :   2:<Linelist>
    4 A   7     3 A   7     7086.7560     7086.7626       -0.0066 1.00000 2.0101 0.0000 : qR1,2(2)3,4,2,3 : 1methylimidazole_H2O_eqq_fixed v=0  3  1  3  3  4 - v=0  2  1  2  2  3 : 1_methylimidazole_reservoir_2bar_ar_1140k_hrw - Overlays :   3:<Linelist>
    3 A  12     2 A  10     7478.6060     7478.5990        0.0070 1.00000 1.7925 0.0000 : qR0,2(2)4,3,3,2 : 1methylimidazole_H2O_eqq_fixed v=0  3  0  3  4  3 - v=0  2  0  2  3  2 : 1_methylimidazole_reservoir_2bar_ar_1140k_hrw - Overlays :   4:<Linelist>
    4 A   4     3 A   4     7478.8000     7478.7887        0.0113 1.00000 2.5386 0.0000 : qR0,2(2)4,4,3,3 : 1methylimidazole_H2O_eqq_fixed v=0  3  0  3  4  4 - v=0  2  0  2  3  3 : 1_methylimidazole_reservoir_2bar_ar_1140k_hrw - Overlays :   5:<Linelist>
    5 A   1     4 A   1     7478.8610     7478.8482        0.0128 1.00000 3.4365 0.0000 : qR0,2(2)4,5,3,4 : 1methylimidazole_H2O_eqq_fixed v=0  3  0  3  4  5 - v=0  2  0  2  3  4 : 1_methylimidazole_reservoir_2bar_ar_1140k_hrw - Overlays :   6:<Linelist>
    4 A   5     3 A   5     7478.9500     7478.9466        0.0034 1.00000 2.5985 0.0000 : qR0,2(2)3,4,2,3 : 1methylimidazole_H2O_eqq_fixed v=0  3  0  3  3  4 - v=0  2  0  2  2  3 : 1_methylimidazole_reservoir_2bar_ar_1140k_hrw - Overlays :   7:<Linelist>
    4 A  19     3 A  20     7550.8670     7550.8856       -0.0186 1.00000 .92750 0.0000 : qR2,1(2)4,4,3,3 : 1methylimidazole_H2O_eqq_fixed v=0  3  2  2  4  4 - v=0  2  2  1  3  3 : 1_methylimidazole_reservoir_2bar_ar_1140k_hrw - Overlays :   8:<Linelist>
    3 A  28     2 A  25     7551.0050     7551.0278       -0.0228 1.00000 .65164 0.0000 : qR2,1(2)3,3,2,2 : 1methylimidazole_H2O_eqq_fixed v=0  3  2  2  3  3 - v=0  2  2  1  2  2 : 1_methylimidazole_reservoir_2bar_ar_1140k_hrw - Overlays :   9:<Linelist>
    5 A   8     4 A  10     7551.9980     7552.0418       -0.0438 1.00000 1.3465 0.0000 : qR2,1(2)4,5,3,4 : 1methylimidazole_H2O_eqq_fixed v=0  3  2  2  4  5 - v=0  2  2  1  3  4 : 1_methylimidazole_reservoir_2bar_ar_1140k_hrw - Overlays :  10:<Linelist>
    4 A  18     3 A  19     7552.3670     7552.3652        0.0018 1.00000 1.0059 0.0000 : qR2,1(2)3,4,2,3 : 1methylimidazole_H2O_eqq_fixed v=0  3  2  2  3  4 - v=0  2  2  1  2  3 : 1_methylimidazole_reservoir_2bar_ar_1140k_hrw - Overlays :  11:<Linelist>
    4 A  21     3 A  22     7623.4500     7623.4696       -0.0196 1.00000 .97657 0.0000 : qR2,0(2)4,4,3,3 : 1methylimidazole_H2O_eqq_fixed v=0  3  2  1  4  4 - v=0  2  2  0  3  3 : 1_methylimidazole_reservoir_2bar_ar_1140k_hrw - Overlays :  12:<Linelist>
    5 A   9     4 A  11     7624.6000     7624.6194       -0.0194 1.00000 1.3579 0.0000 : qR2,0(2)4,5,3,4 : 1methylimidazole_H2O_eqq_fixed v=0  3  2  1  4  5 - v=0  2  2  0  3  4 : 1_methylimidazole_reservoir_2bar_ar_1140k_hrw - Overlays :  13:<Linelist>
    4 A  20     3 A  21     7624.8770     7624.8667        0.0103 1.00000 .96699 0.0000 : qR2,0(2)3,4,2,3 : 1methylimidazole_H2O_eqq_fixed v=0  3  2  1  3  4 - v=0  2  2  0  2  3 : 1_methylimidazole_reservoir_2bar_ar_1140k_hrw - Overlays :  14:<Linelist>
    3 A  16     2 A  14     7993.4000     7993.3981        0.0019 1.00000 1.4964 0.0000 : qR1,1(2)3,3,2,2 : 1methylimidazole_H2O_eqq_fixed v=0  3  1  2  3  3 - v=0  2  1  1  2  2 : 1_methylimidazole_reservoir_2bar_ar_1140k_hrw - Overlays :  15:<Linelist>
    4 A   8     3 A   8     7993.4780     7993.4338        0.0442 1.00000 1.9372 0.0000 : qR1,1(2)4,4,3,3 : 1methylimidazole_H2O_eqq_fixed v=0  3  1  2  4  4 - v=0  2  1  1  3  3 : 1_methylimidazole_reservoir_2bar_ar_1140k_hrw - Overlays :  16:<Linelist>
    5 A   3     4 A   3     7993.6730     7993.6830       -0.0100 1.00000 2.9402 0.0000 : qR1,1(2)4,5,3,4 : 1methylimidazole_H2O_eqq_fixed v=0  3  1  2  4  5 - v=0  2  1  1  3  4 : 1_methylimidazole_reservoir_2bar_ar_1140k_hrw - Overlays :  17:<Linelist>
    5 A   6     4 A   6     9428.7120     9428.7124       -0.0004 1.00000 3.0523 0.0000 : qR1,3(3)5,5,4,4 : 1methylimidazole_H2O_eqq_fixed v=0  4  1  4  5  5 - v=0  3  1  3  4  4 : 1_methylimidazole_reservoir_2bar_ar_1140k_hrw - Overlays :  18:<Linelist>
    4 A  17     3 A  15     9428.7890     9428.7681        0.0209 1.00000 2.3030 0.0000 : qR1,3(3)5,4,4,3 : 1methylimidazole_H2O_eqq_fixed v=0  4  1  4  5  4 - v=0  3  1  3  4  3 : 1_methylimidazole_reservoir_2bar_ar_1140k_hrw - Overlays :  19:<Linelist>
    6 A   2     5 A   2     9428.8750     9428.8706        0.0044 1.00000 3.8001 0.0000 : qR1,3(3)5,6,4,5 : 1methylimidazole_H2O_eqq_fixed v=0  4  1  4  5  6 - v=0  3  1  3  4  5 : 1_methylimidazole_reservoir_2bar_ar_1140k_hrw - Overlays :  20:<Linelist>
    5 A   7     4 A   7     9428.9580     9428.9590       -0.0010 1.00000 3.0528 0.0000 : qR1,3(3)4,5,3,4 : 1methylimidazole_H2O_eqq_fixed v=0  4  1  4  4  5 - v=0  3  1  3  3  4 : 1_methylimidazole_reservoir_2bar_ar_1140k_hrw - Overlays :  21:<Linelist>
    5 A   5     4 A   5     9889.7890     9889.7888        0.0002 1.00000 3.6425 0.0000 : qR0,3(3)4,5,3,4 : 1methylimidazole_H2O_eqq_fixed v=0  4  0  4  4  5 - v=0  3  0  3  3  4 : 1_methylimidazole_reservoir_2bar_ar_1140k_hrw - Overlays :  22:<Linelist>
    5 A  18     4 A  19    10054.2610    10054.2620       -0.0010 1.00000 1.8200 0.0000 : qR2,2(3)5,5,4,4 : 1methylimidazole_H2O_eqq_fixed v=0  4  2  3  5  5 - v=0  3  2  2  4  4 : 1_methylimidazole_reservoir_2bar_ar_1140k_hrw - Overlays :  23:<Linelist>
    4 A  29     3 A  28    10054.4100    10054.3935        0.0165 1.00000 1.4596 0.0000 : qR2,2(3)4,4,3,3 : 1methylimidazole_H2O_eqq_fixed v=0  4  2  3  4  4 - v=0  3  2  2  3  3 : 1_methylimidazole_reservoir_2bar_ar_1140k_hrw - Overlays :  24:<Linelist>
    6 A   8     5 A   8    10054.7450    10054.7613       -0.0163 1.00000 2.4032 0.0000 : qR2,2(3)5,6,4,5 : 1methylimidazole_H2O_eqq_fixed v=0  4  2  3  5  6 - v=0  3  2  2  4  5 : 1_methylimidazole_reservoir_2bar_ar_1140k_hrw - Overlays :  25:<Linelist>
    3 A  38     2 A  32    10055.0250    10055.0431       -0.0181 1.00000 1.0585 0.0000 : qR2,2(3)4,3,3,2 : 1methylimidazole_H2O_eqq_fixed v=0  4  2  3  4  3 - v=0  3  2  2  3  2 : 1_methylimidazole_reservoir_2bar_ar_1140k_hrw - Overlays :  26:<Linelist>
    5 A  20     4 A  21    10232.8460    10232.8381        0.0079 1.00000 1.8350 0.0000 : qR2,1(3)5,5,4,4 : 1methylimidazole_H2O_eqq_fixed v=0  4  2  2  5  5 - v=0  3  2  1  4  4 : 1_methylimidazole_reservoir_2bar_ar_1140k_hrw - Overlays :  27:<Linelist>
    5 A  10     4 A   8    10634.7500    10634.7437        0.0063 1.00000 3.1571 0.0000 : qR1,2(3)5,5,4,4 : 1methylimidazole_H2O_eqq_fixed v=0  4  1  3  5  5 - v=0  3  1  2  4  4 : 1_methylimidazole_reservoir_2bar_ar_1140k_hrw - Overlays :  28:<Linelist>
    4 A  23     3 A  17    10634.8350    10634.8432       -0.0082 1.00000 2.6332 0.0000 : qR1,2(3)3,4,2,3 : 1methylimidazole_H2O_eqq_fixed v=0  4  1  3  3  4 - v=0  3  1  2  2  3 : 1_methylimidazole_reservoir_2bar_ar_1140k_hrw - Overlays :  29:<Linelist>
    7 A   2     6 A   2    11756.0650    11756.0366        0.0284 1.00000 4.4432 0.0000 : qR1,4(4)6,7,5,6 : 1methylimidazole_H2O_eqq_fixed v=0  5  1  5  6  7 - v=0  4  1  4  5  6 : 1_methylimidazole_reservoir_2bar_ar_1140k_hrw - Overlays :  30:<Linelist>
    7 A   1     6 A   1    12238.5890    12238.5918       -0.0028 1.00000 5.0484 0.0000 : qR0,4(4)6,7,5,6 : 1methylimidazole_H2O_eqq_fixed v=0  5  0  5  6  7 - v=0  4  0  4  5  6 : 1_methylimidazole_reservoir_2bar_ar_1140k_hrw - Overlays :  31:<Linelist>
    6 A   5     5 A   5    12238.7000    12238.7132       -0.0132 1.00000 4.2367 0.0000 : qR0,4(4)5,6,4,5 : 1methylimidazole_H2O_eqq_fixed v=0  5  0  5  5  6 - v=0  4  0  4  4  5 : 1_methylimidazole_reservoir_2bar_ar_1140k_hrw - Overlays :  32:<Linelist>
    6 A  15     5 A  18    12544.9320    12544.9289        0.0031 1.00000 2.5259 0.0000 : qR2,3(4)6,6,5,5 : 1methylimidazole_H2O_eqq_fixed v=0  5  2  4  6  6 - v=0  4  2  3  5  5 : 1_methylimidazole_reservoir_2bar_ar_1140k_hrw - Overlays :  34:<Linelist>
    5 A  29     4 A  29    12545.0300    12545.0235        0.0065 1.00000 2.0369 0.0000 : qR2,3(4)5,5,4,4 : 1methylimidazole_H2O_eqq_fixed v=0  5  2  4  5  5 - v=0  4  2  3  4  4 : 1_methylimidazole_reservoir_2bar_ar_1140k_hrw - Overlays :  35:<Linelist>
    7 A   6     6 A   8    12545.1810    12545.1928       -0.0118 1.00000 3.0250 0.0000 : qR2,3(4)6,7,5,6 : 1methylimidazole_H2O_eqq_fixed v=0  5  2  4  6  7 - v=0  4  2  3  5  6 : 1_methylimidazole_reservoir_2bar_ar_1140k_hrw - Overlays :  36:<Linelist>
    6 A  16     5 A  19    12545.2620    12545.2896       -0.0276 1.00000 2.5408 0.0000 : qR2,3(4)5,6,4,5 : 1methylimidazole_H2O_eqq_fixed v=0  5  2  4  5  6 - v=0  4  2  3  4  5 : 1_methylimidazole_reservoir_2bar_ar_1140k_hrw - Overlays :  37:<Linelist>
    6 A  37     5 A  38    12641.9380    12641.9324        0.0056 1.00000 1.2284 0.0000 : qR3,2(4)6,6,5,5 : 1methylimidazole_H2O_eqq_fixed v=0  5  3  3  6  6 - v=0  4  3  2  5  5 : 1_methylimidazole_reservoir_2bar_ar_1140k_hrw - Overlays :  38:<Linelist>
    7 A  22     6 A  22    12642.5060    12642.4956        0.0104 1.00000 1.4775 0.0000 : qR3,2(4)6,7,5,6 : 1methylimidazole_H2O_eqq_fixed v=0  5  3  3  6  7 - v=0  4  3  2  5  6 : 1_methylimidazole_reservoir_2bar_ar_1140k_hrw - Overlays :  39:<Linelist>
    6 A  38     5 A  37    12642.6340    12642.6436       -0.0096 1.00000 1.2400 0.0000 : qR3,2(4)5,6,4,5 : 1methylimidazole_H2O_eqq_fixed v=0  5  3  3  5  6 - v=0  4  3  2  4  5 : 1_methylimidazole_reservoir_2bar_ar_1140k_hrw - Overlays :  40:<Linelist>
    7 A  23     6 A  23    12656.8630    12656.8572        0.0058 1.00000 1.4783 0.0000 : qR3,1(4)6,7,5,6 : 1methylimidazole_H2O_eqq_fixed v=0  5  3  2  6  7 - v=0  4  3  1  5  6 : 1_methylimidazole_reservoir_2bar_ar_1140k_hrw - Overlays :  41:<Linelist>
    6 A  20     5 A  20    12891.0610    12891.0764       -0.0154 1.00000 2.5596 0.0000 : qR2,2(4)6,6,5,5 : 1methylimidazole_H2O_eqq_fixed v=0  5  2  3  6  6 - v=0  4  2  2  5  5 : 1_methylimidazole_reservoir_2bar_ar_1140k_hrw - Overlays :  42:<Linelist>
    7 A   9     6 A   9    12891.3360    12891.3345        0.0015 1.00000 3.0781 0.0000 : qR2,2(4)6,7,5,6 : 1methylimidazole_H2O_eqq_fixed v=0  5  2  3  6  7 - v=0  4  2  2  5  6 : 1_methylimidazole_reservoir_2bar_ar_1140k_hrw - Overlays :  43:<Linelist>
    6 A  10     5 A  10    13253.9500    13253.9528       -0.0028 1.00000 3.7966 0.0000 : qR1,3(4)6,6,5,5 : 1methylimidazole_H2O_eqq_fixed v=0  5  1  4  6  6 - v=0  4  1  3  5  5 : 1_methylimidazole_reservoir_2bar_ar_1140k_hrw - Overlays :  44:<Linelist>
    7 A   3     6 A   3    13254.0360    13254.0270        0.0090 1.00000 4.5777 0.0000 : qR1,3(4)6,7,5,6 : 1methylimidazole_H2O_eqq_fixed v=0  5  1  4  6  7 - v=0  4  1  3  5  6 : 1_methylimidazole_reservoir_2bar_ar_1140k_hrw - Overlays :  45:<Linelist>
    8 A   2     7 A   2    14066.5750    14066.5925       -0.0175 1.00000 4.5491 0.0000 : qR1,5(5)7,8,6,7 : 1methylimidazole_H2O_eqq_fixed v=0  6  1  6  7  8 - v=0  5  1  5  6  7 : 1_methylimidazole_reservoir_2bar_ar_1140k_hrw - Overlays :  46:<Linelist>
    8 A   1     7 A   1    14525.3160    14525.3165       -0.0005 1.00000 4.9970 0.0000 : qR0,5(5)7,8,6,7 : 1methylimidazole_H2O_eqq_fixed v=0  6  0  6  7  8 - v=0  5  0  5  6  7 : 1_methylimidazole_reservoir_2bar_ar_1140k_hrw - Overlays :  47:<Linelist>
    7 A   5     6 A   5    14525.4000    14525.4409       -0.0409 1.00000 4.3075 0.0000 : qR0,5(5)6,7,5,6 : 1methylimidazole_H2O_eqq_fixed v=0  6  0  6  6  7 - v=0  5  0  5  5  6 : 1_methylimidazole_reservoir_2bar_ar_1140k_hrw - Overlays :  48:<Linelist>
    7 A  12     6 A  15    15020.2350    15020.2015        0.0335 1.00000 2.7271 0.0000 : qR2,4(5)7,7,6,6 : 1methylimidazole_H2O_eqq_fixed v=0  6  2  5  7  7 - v=0  5  2  4  6  6 : 1_methylimidazole_reservoir_2bar_ar_1140k_hrw - Overlays :  49:<Linelist>
    8 A   4     7 A   6    15020.3790    15020.3593        0.0197 1.00000 3.1719 0.0000 : qR2,4(5)7,8,6,7 : 1methylimidazole_H2O_eqq_fixed v=0  6  2  5  7  8 - v=0  5  2  4  6  7 : 1_methylimidazole_reservoir_2bar_ar_1140k_hrw - Overlays :  50:<Linelist>
    7 A  13     6 A  16    15020.4770    15020.4305        0.0465 1.00000 2.7363 0.0000 : qR2,4(5)6,7,5,6 : 1methylimidazole_H2O_eqq_fixed v=0  6  2  5  6  7 - v=0  5  2  4  5  6 : 1_methylimidazole_reservoir_2bar_ar_1140k_hrw - Overlays :  51:<Linelist>
    7 A  32     6 A  39    15223.0250    15223.0163        0.0087 1.00000 1.4642 0.0000 : qR3,2(5)7,7,6,6 : 1methylimidazole_H2O_eqq_fixed v=0  6  3  3  7  7 - v=0  5  3  2  6  6 : 1_methylimidazole_reservoir_2bar_ar_1140k_hrw - Overlays :  52:<Linelist>
    8 A  15     7 A  23    15223.3250    15223.3470       -0.0220 1.00000 1.7189 0.0000 : qR3,2(5)7,8,6,7 : 1methylimidazole_H2O_eqq_fixed v=0  6  3  3  7  8 - v=0  5  3  2  6  7 : 1_methylimidazole_reservoir_2bar_ar_1140k_hrw - Overlays :  53:<Linelist>
    7 A  33     6 A  40    15223.4000    15223.4123       -0.0123 1.00000 1.4786 0.0000 : qR3,2(5)6,7,5,6 : 1methylimidazole_H2O_eqq_fixed v=0  6  3  3  6  7 - v=0  5  3  2  5  6 : 1_methylimidazole_reservoir_2bar_ar_1140k_hrw - Overlays :  54:<Linelist>
    6 A  32     5 A  34    15595.2950    15595.3226       -0.0276 1.00000 2.3317 0.0000 : qR2,3(5)6,6,5,5 : 1methylimidazole_H2O_eqq_fixed v=0  6  2  4  6  6 - v=0  5  2  3  5  5 : 1_methylimidazole_reservoir_2bar_ar_1140k_hrw - Overlays :  55:<Linelist>
    7 A  17     6 A  20    15595.3670    15595.3679       -0.0009 1.00000 2.7650 0.0000 : qR2,3(5)7,7,6,6 : 1methylimidazole_H2O_eqq_fixed v=0  6  2  4  7  7 - v=0  5  2  3  6  6 : 1_methylimidazole_reservoir_2bar_ar_1140k_hrw - Overlays :  56:<Linelist>
    8 A   7     7 A   9    15595.5190    15595.5191       -0.0001 1.00000 3.2256 0.0000 : qR2,3(5)7,8,6,7 : 1methylimidazole_H2O_eqq_fixed v=0  6  2  4  7  8 - v=0  5  2  3  6  7 : 1_methylimidazole_reservoir_2bar_ar_1140k_hrw - Overlays :  57:<Linelist>
    7 A  10     6 A  10    15842.9890    15842.9988       -0.0098 1.00000 3.8527 0.0000 : qR1,4(5)7,7,6,6 : 1methylimidazole_H2O_eqq_fixed v=0  6  1  5  7  7 - v=0  5  1  4  6  6 : 1_methylimidazole_reservoir_2bar_ar_1140k_hrw - Overlays :  58:<Linelist>
    8 A   3     7 A   3    15843.0670    15843.0462        0.0208 1.00000 4.5015 0.0000 : qR1,4(5)7,8,6,7 : 1methylimidazole_H2O_eqq_fixed v=0  6  1  5  7  8 - v=0  5  1  4  6  7 : 1_methylimidazole_reservoir_2bar_ar_1140k_hrw - Overlays :  59:<Linelist>
    7 A  11     6 A  11    15843.1490    15843.0984        0.0506 1.00000 3.8942 0.0000 : qR1,4(5)6,7,5,6 : 1methylimidazole_H2O_eqq_fixed v=0  6  1  5  6  7 - v=0  5  1  4  5  6 : 1_methylimidazole_reservoir_2bar_ar_1140k_hrw - Overlays :  60:<Linelist>
    9 A   2     8 A   2    16360.2430    16360.1980        0.0450 1.00000 4.1866 0.0000 : qR1,6(6)8,9,7,8 : 1methylimidazole_H2O_eqq_fixed v=0  7  1  7  8  9 - v=0  6  1  6  7  8 : 1_methylimidazole_reservoir_2bar_ar_1140k_hrw - Overlays :  61:<Linelist>
    9 A   1     8 A   1    16760.6250    16760.6341       -0.0091 1.00000 4.4778 0.0000 : qR0,6(6)8,9,7,8 : 1methylimidazole_H2O_eqq_fixed v=0  7  0  7  8  9 - v=0  6  0  6  7  8 : 1_methylimidazole_reservoir_2bar_ar_1140k_hrw - Overlays :  62:<Linelist>
    8 A   6     7 A   5    16760.7000    16760.7522       -0.0522 1.00000 3.9360 0.0000 : qR0,6(6)7,8,6,7 : 1methylimidazole_H2O_eqq_fixed v=0  7  0  7  7  8 - v=0  6  0  6  6  7 : 1_methylimidazole_reservoir_2bar_ar_1140k_hrw - Overlays :  63:<Linelist>
    9 A   4     8 A   4    17477.5130    17477.4947        0.0183 1.00000 2.9215 0.0000 : qR2,5(6)8,9,7,8 : 1methylimidazole_H2O_eqq_fixed v=0  7  2  6  8  9 - v=0  6  2  5  7  8 : 1_methylimidazole_reservoir_2bar_ar_1140k_hrw - Overlays :  64:<Linelist>
    8 A  27     7 A  30    17730.9000    17730.8816        0.0184 1.00000 1.4592 0.0000 : qR3,4(6)8,8,7,7 : 1methylimidazole_H2O_eqq_fixed v=0  7  3  5  8  8 - v=0  6  3  4  7  7 : 1_methylimidazole_reservoir_2bar_ar_1140k_hrw - Overlays :  65:<Linelist>
    9 A   5     8 A   7    18331.5120    18331.5467       -0.0347 1.00000 2.9554 0.0000 : qR2,4(6)8,9,7,8 : 1methylimidazole_H2O_eqq_fixed v=0  7  2  5  8  9 - v=0  6  2  4  7  8 : 1_methylimidazole_reservoir_2bar_ar_1140k_hrw - Overlays :  66:<Linelist>
    8 A  10     7 A  10    18392.3440    18392.3550       -0.0110 1.00000 3.4570 0.0000 : qR1,5(6)8,8,7,7 : 1methylimidazole_H2O_eqq_fixed v=0  7  1  6  8  8 - v=0  6  1  5  7  7 : 1_methylimidazole_reservoir_2bar_ar_1140k_hrw - Overlays :  67:<Linelist>

SVD fit: 66 Observations,  9 Parameters (scaled)
Initial Average Error: 0.0218903210266878
Predicted New Error:   0.0218903210266807
Parameters:
  # Old                 New                 Std Dev   Change/Std Sens    Summary              Name
  1 5016.64702532914    5016.64702536202    .08268264 0.0000     .004551 5016.647(83)         1methylimidazole_water v=0 A
  2 1409.92454142884    1409.92454143162    .00262978 0.0000     4.76e-5 1409.9245(26)        1methylimidazole_water v=0 B
  3 1107.29327182828    1107.29327182546    .00226632 0.0000     4.47e-5 1107.2933(23)        1methylimidazole_water v=0 C
  4 -.0192362124534858  -.0192362124001947  .00011861 0.0000     5.69e-6 -0.01924(12)         1methylimidazole_water v=0 DJK
  5 .00239345735748213  .00239345735581510  1.1769e-5 0.0000     3.66e-7 2.393(12)e-3         1methylimidazole_water v=0 DJ
  6 -.00082100042287670 -.00082100044248186 1.6343e-5 0.0000     4.91e-7 -8.21(16)e-4         1methylimidazole_water v=0 deltaJ
  7 1.10236119843205    1.10236144314976    .05348751 0.0000     .004524 1.102(53)            1methylimidazole_water N1 CHIzz
  8 3.69080273391008    3.69080225266421    .26079298 0.0000     .021497 3.69(26)             1methylimidazole_water N1 CHIxxmyy
  9 -3.69388716668699   -3.69388700212111   .04346697 0.0000     .003627 -3.694(43)           1methylimidazole_water N3 CHIzz

Correlation Matrix
Determinant = 0.002, Largest off-diagonal element = -0.864 at 6,2 = 1methylimidazole_water v=0 deltaJ, 1methylimidazole_water v=0 B
       1       2       3       4       5       6       7       8       9
  1   1.000
  2   0.280   1.000
  3  -0.363  -0.776   1.000
  4  -0.424   0.175   0.058   1.000
  5   0.249   0.425   0.089  -0.188   1.000
  6  -0.057  -0.864   0.827  -0.096  -0.182   1.000
  7  -0.061  -0.105   0.029   0.067  -0.158   0.066   1.000
  8  -0.183  -0.303   0.226  -0.050  -0.122   0.212   0.209   1.000
  9  -0.007  -0.167   0.029   0.045  -0.217   0.106   0.252  -0.045   1.000
