# Supplementary material for: Microwave spectra, molecular geometries, and internal rotation of CH3 in N-methylimidazole⋯H2O and 2-methylimidazole⋯H2O Complexes
Source: Phys Chem Chem Phys. 2022 May 6;24(20):12354–62. doi: 10.1039/d1cp05526g (PMC9131724; doi:10.1039/d1cp05526g)
Supplement: CP-024-D1CP05526G-s019 [file CP-024-D1CP05526G-s019.txt]

Rotational, Centrifugal Distortion, Internal Rotation Calculation (V2.5e)
                      Holger Hartwig 08-Nov-96 (hartwig@phc.uni-kiel.de)

Please cite: H.Hartwig and H.Dreizler, Z.Naturforsch, 51a (1996) 923.

Calculation date and time:  Type help now for the list of parameters : 
Acetaldehyde, Maes,Wlodarczak,Boucher,Demaison Z.Naturforsch. 42a,97(1987)

  nzyk       100   print        4   eval         0   dfreq        0 
  orger        0   ints         0   maxm         8   woods       33 
  ndata        0   nfold        3   spin         0   ntop         1 
  adjf         0   maxvm        0   aprint      75   xprint      20 
  ncycl      100   svderr       0   fitscl       0   reduct       0 
  rofit    .0000000D+00   eps      .1000000D-11   defer    .1000000D-04 
  weigf    .0000000D+00   convg    .9990000D+00   lambda   .1000000D-04 
  freq_l   .6000000D+01   freq_h   .1800000D+02   limit    .1000000D+00 
  temp     .2000000D+01 
Using Watson A Reduction 

assumed sizeb          1
\\ set (adj  or 16)
\\ set (adj  or  8)
\\ set (adj  or  1)
\\ adj  1: adjust F according to rho, beta and gamma
\\ adj  8: adjust rho according to F0 = 1/(2 I_alpha)
\\ adj 16: adjust beta and gamma  according delta + epsil
new adj :  25
BJ            1.258608900               
BK            3.758038100               
B-             .151315600               
DJ            2.393000E-6               
DJK         -19.240000E-6               
dj            -.821000E-6               
mu_y          1.000000000               
mu_z          5.500000000               
F           161.209005505                
V1n           5690.800000                
rho            .023331541                
beta          2.867608977                
F0          157.929000000                
delta         2.356190000                

fit   .1D+00  .1D+01      BJ          1.00 
fit   .1D+00  .1D+01      BK          1.00 
fit   .1D+00  .1D+01      B-          1.00 
fit   .1D+00  .1D+01      DJ          1.00 
fit   .1D+00  .1D+01      DJK         1.00 
fit   .1D+00  .1D+01      dj          1.00 
dqx   .1D+00  .1D+01      V1n_1       1.00 
dqx   .1D+00  .1D+01      delta_1     1.00 

  /A     S     0
  /E     S     1

 V  0 

  ndata   45   Data Points  45   Splittings   0
  Effective Data Points   1.8

 \\  Maximal K = J =   7
 \\ B=  1    adj= 25
 \\ (1) calculate torsional integrals 
 \\ (32)use torsional integrals in rigid rotor H_rr 
Sigma: .562009D-02  Sigma/OldSigma: .000000  conv: 1

     J K- K+  J K- K+   Sym   calc/GHz  diff/MHz     obs/GHz                      
  1:  3  1  3  2  1  2   /A   7.0869373    -.3663   7.0865710   Err  .5D-04        /A   -/A   
  2:  3  0  3  2  0  2   /A   7.4797816    -.9456   7.4788360   Err  .5D-04        /A   -/A   
  3:  3  2  2  2  2  1   /A   7.5529173   -1.0603   7.5518570   Err  .5D-04        /A   -/A   
  4:  3  1  2  2  1  1   /A   7.9953230   -1.7250   7.9935980   Err  .5D-04        /A   -/A   
  5:  4  1  4  3  1  3   /A   9.4291092    -.2582   9.4288510   Err  .5D-04        /A   -/A   
  6:  4  0  4  3  0  3   /A   9.8907316   -1.0466   9.8896850   Err  .5D-04        /A   -/A   
  7:  4  2  3  3  2  2   /A  10.0560569   -1.3869  10.0546700   Err  .5D-04        /A   -/A   
  8:  4  2  2  3  2  1   /A  10.2349819   -1.7599  10.2332220   Err  .5D-04        /A   -/A   
  9:  4  1  3  3  1  2   /A  10.6372594   -2.4294  10.6348300   Err  .5D-04        /A   -/A   
 10:  5  1  5  4  1  4   /A  11.7559558     .0732  11.7560290   Err  .5D-04        /A   -/A   
 11:  5  0  5  4  0  4   /A  12.2394710    -.8610  12.2386100   Err  .5D-04        /A   -/A   
 12:  5  2  4  4  2  3   /A  12.5468087   -1.6657  12.5451430   Err  .5D-04        /A   -/A   
 13:  5  3  3  4  3  2   /A  12.6442888   -1.9058  12.6423830   Err  .5D-04        /A   -/A   
 14:  5  2  3  4  2  2   /A  12.8938313   -2.5783  12.8912530   Err  .5D-04        /A   -/A   
 15:  5  1  4  4  1  3   /A  13.2572025   -3.1975  13.2540050   Err  .5D-04        /A   -/A   
 16:  6  1  6  5  1  5   /A  14.0658823     .7087  14.0665910   Err  .5D-04        /A   -/A   
 17:  6  0  6  5  0  5   /A  14.5255892    -.2482  14.5253410   Err  .5D-04        /A   -/A   
 18:  6  2  5  5  2  4   /A  15.0221884   -1.8574  15.0203310   Err  .5D-04        /A   -/A   
 19:  6  3  3  5  3  2   /A  15.2258088   -2.5388  15.2232700   Err  .5D-04        /A   -/A   
 20:  6  2  4  5  2  3   /A  15.5991902   -3.7342  15.5954560   Err  .5D-04        /A   -/A   
 21:  6  1  5  5  1  4   /A  15.8470184   -3.9814  15.8430370   Err  .5D-04        /A   -/A   
 22:  7  1  7  6  1  6   /A  16.3584624    1.7376  16.3602000   Err  .5D-04        /A   -/A   
 23:  7  0  7  6  0  6   /A  16.7597613     .8987  16.7606600   Err  .5D-04        /A   -/A   
 24:  7  2  6  6  2  5   /A  17.4793813   -1.9023  17.4774790   Err  .5D-04        /A   -/A   
 25:  7  2  5  6  2  4   /A  18.3367655   -5.2675  18.3314980   Err  .5D-04        /A   -/A   
 26:  7  1  6  6  1  5   /A  18.3970620   -4.6730  18.3923890   Err  .5D-04        /A   -/A   
 27:  3 K  -1  2 K  -1   /E   7.1006422    4.9298   7.1055720   Err  .5D-04        /E   -/E   
 28:  3 K   1  2 K   1   /E   7.9788175   -7.0335   7.9717840   Err  .5D-04        /E   -/E   
 29:  4 K  -1  3 K  -1   /E   9.4339286    2.0234   9.4359520   Err  .5D-04        /E   -/E   
 30:  4 K  -2  3 K  -2   /E  10.1223085    2.0915  10.1244000   Err  .5D-04        /E   -/E   
 31:  4 K   2  3 K   2   /E  10.1647517   -5.2217  10.1595300   Err  .5D-04        /E   -/E   
 32:  4 K   1  3 K   1   /E  10.6281447   -4.8947  10.6232500   Err  .5D-04        /E   -/E   
 33:  3 K   0  2 K   0   /E   7.4772530   -1.2670   7.4759860   Err  .5D-04        /E   -/E   
 34:  4 K   0  3 K   0   /E   9.8880351   -1.3601   9.8866750   Err  .5D-04        /E   -/E   
 35:  5 K  -1  4 K  -1   /E  11.7575163    1.1837  11.7587000   Err  .5D-04        /E   -/E   
 36:  5 K   0  4 K   0   /E  12.2368608   -1.1608  12.2357000   Err  .5D-04        /E   -/E   
 37:  5 K  -2  4 K  -2   /E  12.6258931    9.3469  12.6352400   Err  .5D-04        /E   -/E   
 38:  5 K  -3  4 K  -3   /E  12.6498171   -2.0671  12.6477500   Err  .5D-04        /E   -/E   
 39:  5 K   2  4 K   2   /E  12.8097452  -13.5452  12.7962000   Err  .5D-04        /E   -/E   
 40:  5 K   1  4 K   1   /E  13.2497143   -4.8543  13.2448600   Err  .5D-04        /E   -/E   
 41:  6 K  -1  5 K  -1   /E  14.0659587    1.2813  14.0672400   Err  .5D-04        /E   -/E   
 42:  6 K   0  5 K   0   /E  14.5231690    -.5790  14.5225900   Err  .5D-04        /E   -/E   
 43:  6 K  -2  5 K  -2   /E  15.0798568   13.3332  15.0931900   Err  .5D-04        /E   -/E   
 44:  6 K   2  5 K   2   /E  15.5354031  -18.7931  15.5166100   Err  .5D-04        /E   -/E   
 45:  6 K   1  5 K   1   /E  15.8394826   -5.2226  15.8342600   Err  .5D-04        /E   -/E   
Maximum (obs-calc)/err in line  44    .0187931

indep.par:  8 stepw:1.0000 lambda: .400D-05 cond.no: .277D+03

-------------------------------------------------------
Iteration :  1
Sigma: .192773D-03  Sigma/OldSigma: .034301  conv: 1

              Parameters     Change
BJ            1.258422695 { -.000186205}
BK            3.751429070 { -.006609030}
B-             .151088164 { -.000227436}
DJ            2.378064E-6 { -.014936E-6}
DJK         -19.102350E-6 {  .137650E-6}
dj             .577776E-6 { 1.398776E-6}
mu_y          1.000000000 {     fixed  }
mu_z          5.500000000 {     fixed  }
F           161.348279392 {     derived} 
V1n           5455.240582 { -235.559418} 
rho            .024047277 {     derived} 
beta          2.886595032 {     derived} 
F0          157.929000000 {     fixed  } 
delta         2.394321431 {  .038131431} 
dj     (1)     .577776E-6   1.398776E-6 242.097% Max. Change

indep.par:  8 stepw:1.0000 lambda: .160D-05 cond.no: .242D+03

-------------------------------------------------------
Iteration :  2
Sigma: .504239D-04  Sigma/OldSigma: .261571  conv: 1

              Parameters     Change
BJ            1.258425640 {  .000002945}
BK            3.752350853 {  .000921783}
B-             .151137138 {  .000048974}
DJ            2.391544E-6 {  .013480E-6}
DJK         -18.565166E-6 {  .537184E-6}
dj             .819248E-6 {  .241473E-6}
mu_y          1.000000000 {     fixed  }
mu_z          5.500000000 {     fixed  }
F           161.347161680 {     derived} 
V1n           5462.960575 {    7.719993} 
rho            .024042967 {     derived} 
beta          2.886413922 {     derived} 
F0          157.929000000 {     fixed  } 
delta         2.393877968 { -.000443463} 
dj     (1)     .819248E-6    .241473E-6  29.475% Max. Change

indep.par:  8 stepw:1.0000 lambda: .640D-06 cond.no: .244D+03

-------------------------------------------------------
Iteration :  3
Sigma: .500455D-04  Sigma/OldSigma: .992495  conv: 1

              Parameters     Change
BJ            1.258425641 {  .000000001}
BK            3.752351350 {  .000000497}
B-             .151137199 {  .000000061}
DJ            2.391563E-6 {  .000018E-6}
DJK         -18.565249E-6 { -.000082E-6}
dj             .819569E-6 {  .000321E-6}
mu_y          1.000000000 {     fixed  }
mu_z          5.500000000 {     fixed  }
F           161.347032999 {     derived} 
V1n           5463.262940 {     .302364} 
rho            .024042308 {     derived} 
beta          2.886397076 {     derived} 
F0          157.929000000 {     fixed  } 
delta         2.393843554 { -.000034414} 
dj     (1)     .819569E-6    .000321E-6    .039% Max. Change

indep.par:  8 stepw:1.0000 lambda: .256D-06 cond.no: .244D+03

-------------------------------------------------------
Iteration :  4
Sigma: .500455D-04  Sigma/OldSigma:1.000000  conv: 2
DJK    (1)  -18.565258E-6   -.000009E-6    .000% Max. Change

indep.par:  8 stepw:1.0000 lambda: .256D-05 cond.no: .244D+03

-------------------------------------------------------
Iteration :  5
Sigma: .500455D-04  Sigma/OldSigma:1.000000  conv: 3

              Parameters     Change
BJ            1.258425641 {  .000000000}
BK            3.752351351 {  .000000002}
B-             .151137199 {  .000000000}
DJ            2.391562E-6 {  .000000E-6}
DJK         -18.565258E-6 { -.000009E-6}
dj             .819569E-6 {  .000000E-6}
mu_y          1.000000000 {     fixed  }
mu_z          5.500000000 {     fixed  }
F           161.347033375 {     derived} 
V1n           5463.263392 {     .000452} 
rho            .024042310 {     derived} 
beta          2.886397126 {     derived} 
F0          157.929000000 {     fixed  } 
delta         2.393843654 {  .000000100} 
DJK    (1)  -18.565258E-6   -.000009E-6    .000% Max. Change

indep.par:  8 stepw:1.0000 lambda: .256D-05 cond.no: .244D+03
#########################################################
 End at Cycle   5

     J K- K+  J K- K+   Sym   calc/GHz  diff/MHz     obs/GHz                      
  1:  3  1  3  2  1  2   /A   7.0865917    -.0207   7.0865710   Err  .5D-04        /A   -/A   
  2:  3  0  3  2  0  2   /A   7.4788500    -.0140   7.4788360   Err  .5D-04        /A   -/A   
  3:  3  2  2  2  2  1   /A   7.5518544     .0026   7.5518570   Err  .5D-04        /A   -/A   
  4:  3  1  2  2  1  1   /A   7.9936026    -.0046   7.9935980   Err  .5D-04        /A   -/A   
  5:  4  1  4  3  1  3   /A   9.4288774    -.0264   9.4288510   Err  .5D-04        /A   -/A   
  6:  4  0  4  3  0  3   /A   9.8896982    -.0132   9.8896850   Err  .5D-04        /A   -/A   
  7:  4  2  3  3  2  2   /A  10.0546664     .0036  10.0546700   Err  .5D-04        /A   -/A   
  8:  4  2  2  3  2  1   /A  10.2332302    -.0082  10.2332220   Err  .5D-04        /A   -/A   
  9:  4  1  3  3  1  2   /A  10.6348349    -.0049  10.6348300   Err  .5D-04        /A   -/A   
 10:  5  1  5  4  1  4   /A  11.7560604    -.0314  11.7560290   Err  .5D-04        /A   -/A   
 11:  5  0  5  4  0  4   /A  12.2386190    -.0090  12.2386100   Err  .5D-04        /A   -/A   
 12:  5  2  4  4  2  3   /A  12.5451368     .0062  12.5451430   Err  .5D-04        /A   -/A   
 13:  5  3  3  4  3  2   /A  12.6423393     .0437  12.6423830   Err  .5D-04        /A   -/A   
 14:  5  2  3  4  2  2   /A  12.8912690    -.0160  12.8912530   Err  .5D-04        /A   -/A   
 15:  5  1  4  4  1  3   /A  13.2540074    -.0024  13.2540050   Err  .5D-04        /A   -/A   
 16:  6  1  6  5  1  5   /A  14.0666268    -.0358  14.0665910   Err  .5D-04        /A   -/A   
 17:  6  0  6  5  0  5   /A  14.5253437    -.0027  14.5253410   Err  .5D-04        /A   -/A   
 18:  6  2  5  5  2  4   /A  15.0203220     .0090  15.0203310   Err  .5D-04        /A   -/A   
 19:  6  3  3  5  3  2   /A  15.2232245     .0455  15.2232700   Err  .5D-04        /A   -/A   
 20:  6  2  4  5  2  3   /A  15.5954816    -.0256  15.5954560   Err  .5D-04        /A   -/A   
 21:  6  1  5  5  1  4   /A  15.8430352     .0018  15.8430370   Err  .5D-04        /A   -/A   
 22:  7  1  7  6  1  6   /A  16.3602392    -.0392  16.3602000   Err  .5D-04        /A   -/A   
 23:  7  0  7  6  0  6   /A  16.7606578     .0022  16.7606600   Err  .5D-04        /A   -/A   
 24:  7  2  6  6  2  5   /A  17.4774652     .0138  17.4774790   Err  .5D-04        /A   -/A   
 25:  7  2  5  6  2  4   /A  18.3315291    -.0311  18.3314980   Err  .5D-04        /A   -/A   
 26:  7  1  6  6  1  5   /A  18.3923773     .0117  18.3923890   Err  .5D-04        /A   -/A   
 27:  3 K  -1  2 K  -1   /E   7.1055696     .0024   7.1055720   Err  .5D-04        /E   -/E   
 28:  3 K   1  2 K   1   /E   7.9717309     .0531   7.9717840   Err  .5D-04        /E   -/E   
 29:  4 K  -1  3 K  -1   /E   9.4359281     .0239   9.4359520   Err  .5D-04        /E   -/E   
 30:  4 K  -2  3 K  -2   /E  10.1244140    -.0140  10.1244000   Err  .5D-04        /E   -/E   
 31:  4 K   2  3 K   2   /E  10.1594467     .0833  10.1595300   Err  .5D-04        /E   -/E   
 32:  4 K   1  3 K   1   /E  10.6232248     .0252  10.6232500   Err  .5D-04        /E   -/E   
 33:  3 K   0  2 K   0   /E   7.4760040    -.0180   7.4759860   Err  .5D-04        /E   -/E   
 34:  4 K   0  3 K   0   /E   9.8866631     .0119   9.8866750   Err  .5D-04        /E   -/E   
 35:  5 K  -1  4 K  -1   /E  11.7586708     .0292  11.7587000   Err  .5D-04        /E   -/E   
 36:  5 K   0  4 K   0   /E  12.2356676     .0324  12.2357000   Err  .5D-04        /E   -/E   
 37:  5 K  -2  4 K  -2   /E  12.6352241     .0159  12.6352400   Err  .5D-04        /E   -/E   
 38:  5 K  -3  4 K  -3   /E  12.6479362    -.1862  12.6477500   Err  .5D-04        /E   -/E   
 39:  5 K   2  4 K   2   /E  12.7961476     .0524  12.7962000   Err  .5D-04        /E   -/E   
 40:  5 K   1  4 K   1   /E  13.2449842    -.1242  13.2448600   Err  .5D-04        /E   -/E   
 41:  6 K  -1  5 K  -1   /E  14.0672164     .0236  14.0672400   Err  .5D-04        /E   -/E   
 42:  6 K   0  5 K   0   /E  14.5225792     .0108  14.5225900   Err  .5D-04        /E   -/E   
 43:  6 K  -2  5 K  -2   /E  15.0930956     .0944  15.0931900   Err  .5D-04        /E   -/E   
 44:  6 K   2  5 K   2   /E  15.5165658     .0442  15.5166100   Err  .5D-04        /E   -/E   
 45:  6 K   1  5 K   1   /E  15.8342721    -.0121  15.8342600   Err  .5D-04        /E   -/E   
Maximum (obs-calc)/err in line  38    .0001862

RMS deviations (MHz), B and V sorted
 B  V   n splittings MHz
 B  V   n abs. freq. MHz
 1  1  45           .044762           .052720

           Parameters  and  Errors
BJ            1.258425641 {  .000002327}
BK            3.752351350 {  .000206379}
B-             .151137199 {  .000005935}
DJ            2.391563E-6 {  .032823E-6}
DJK         -18.565249E-6 {  .404805E-6}
DK             .000000E-6 {     fixed  }
dj             .819569E-6 {  .041816E-6}
dk             .000000E-6 {     fixed  }
Vss            .000000E-6 {     fixed  }
Vcc            .000000E-6 {     fixed  }
mu_y          1.000000000 {     fixed  }
mu_z          5.500000000 {     fixed  }
P_x            .000000E-6 {     fixed  }
P_y            .000000E-6 {     fixed  }
P_z            .000000E-6 {     fixed  }
F           161.347032999 {     derived} 
V1n           5463.262940 {    3.078699} 
V2n            .000000E-6 {     fixed  } 
rho            .024042308 {     derived} 
beta          2.886397076 {     derived} 
gamma          .000000E-6 {     derived} 
F0          157.929000000 {     fixed  } 
epsil          .000000E-6 {     fixed  } 
delta         2.393843554 {  .001700704} 

Standard Deviation        .050045 MHz

------------------------------------ B =  1
Rotational Constants and Errors (in GHz)
     B_z       5.010776991        .000206709
     B_x       1.409562840        .000006739
     B_y       1.107288442        .000005988
Ray's kappa    -.84513
F0(calc)     157.929000000        .000000000
I_alpha        3.200039701        .000000000
<(i,x)  <(i,y)  <(i,z)       47.1571       90.0000      137.1571
<(i,x) d<(i,y) d<(i,z)         .0974         .0000         .0974

V1n_1      2.180013 kj +/-  .001228 kj          .520674 kcal +/-  .000293 kcal
         182.234810 cm +/-    .1027 cm    s=  15.049033


Errors of fitted linear combinations
    .000002327     .000206379     .000005935     .000000033     .000000405
    .000000042    3.078699492     .001700704

Correlation Matrix of fitted linear combinations 
BJ      1.000
BK      -.136  1.000
B-       .173   .245  1.000
DJ       .788   .188   .073  1.000
DJK      .423  -.428   .166  -.086  1.000
dj       .185   .055   .916   .106   .155  1.000
V1n_1   -.132  -.107   .013  -.280  -.110  -.053  1.000
delta_  -.107  -.142   .071  -.287  -.061  -.002   .983  1.000
strongest correlation between  8 and  7 (  .9834)

Freedom Cofreedom Matrix of linear comb.
BJ       .315
BK       .977   .630
B-       .985   .847   .288
DJ       .466   .968   .989   .330
DJK      .776   .946   .990   .840   .530
dj       .986   .897   .369   .989   .992   .318
V1n_1    .995   .980   .981   .980   .996   .992   .161
delta_   .997   .974   .973   .978   .999   .989   .187   .158
minimum cofreedom between  8 and  7 (  .1870)

Eigenvalues and Eigenvector Matrix of SVD-FIT 

.126917D-01   -.061 -.023  .014 -.115 -.020 -.012  .694  .707
.441322D-01   -.342 -.041 -.668 -.245 -.100 -.599  .002 -.073
.665776D-01    .658 -.054 -.321  .605  .058 -.280  .093  .066
.173594D+00   -.277  .478  .071  .436 -.699 -.009  .089 -.045
.521809D+00    .126  .717  .304 -.160  .378 -.457  .010 -.005
.159668D+01    .037 -.227  .305 -.015 -.254 -.367 -.590  .553
.249308D+01   -.493  .141 -.215  .478  .513  .191 -.255  .312
.309144D+01    .330  .426 -.462 -.339 -.161  .427 -.297  .291

Stop - Program terminated.
