# Supplementary material for: Microwave spectra, molecular geometries, and internal rotation of CH3 in N-methylimidazole⋯H2O and 2-methylimidazole⋯H2O Complexes
Source: Phys Chem Chem Phys. 2022 May 6;24(20):12354–62. doi: 10.1039/d1cp05526g (PMC9131724; doi:10.1039/d1cp05526g)
Supplement: CP-024-D1CP05526G-s020 [file CP-024-D1CP05526G-s020.txt]

Pgopher 10.0.505 13 Feb 2017 20:43 32 bit (Delphi 18.5/18)
Mixture: 1MI_h2o18_A_state_final.pgo
  Units               MHz
  PrintLevel          Detail
  Precision           4
  BasisOrder          boDefault
  QuantumNumberFormat J
  FitCycles           1
  FitDetails          False
  AutoReplot          True
  AllowComplex        False
  NoLineList          False
  ShowEstUnc          False
  ShowDerivatives     False
  SVDlimit            5
  ShowSubBasis        False
  AllowZeroI          False
  ScaledParameters    True
  FixTransitionPhase  False
  OldHyperfineOrder   False
  SVDThresh    1E-6
  ScaleChanges 1
  SmallE       5.99584916E-14
  Species: 1methylimidazole
    Jmax 5
  Species: 1methylimidazole_water
    Jmax 10
    Concentration 1
    AsymmetricMolecule: 1methylimidazole_water 1methylimidazole_H2O18_A_state
      nNuclei        2
      Colour         Navy
      JAdjustSym     False
      BlockMatrix    True
      PointGroup     C1
      Representation Ir
      SReduction     True
      eeWt           1
      eoWt           1
      oeWt           1
      ooWt           1
      C2zAxis        a
      C2xAxis        c
      PseudoC2v      False
      FakeSym        False
      PhaseAdjust    False
      Abundance     1
      AssumedOrigin 1E99
      AsymmetricManifold: 1methylimidazole_water Ground
        Initial       True
        EigenSearch   True
        LimitSearch   True
        AutoQConverge True
        UsePopParams  False
        AsymmetricTop: 1methylimidazole_water v=0
          Symmetry A
          Kmin     all
          Kmax     all
          A      4979.13731167838           Float
          B      1325.55932676639           Float
          C      1052.87786113017           Float
          DJK    -0.0165275555057348        Float
          DJ     0.00215236346937007        Float
          deltaJ -0.000733136583655074      Float
          <N  ,K  |A|N,K> = K^2

          <N  ,K-2|B|N,K> = sqrt((N*(N+1)+(-K+1)*(K-2))*(N*(N+1)-K*(K-1)))/4
          <N  ,K  |B|N,K> = (N*(N+1)-K^2)/2
          <N  ,K+2|B|N,K> = sqrt((N*(N+1)+(-K-1)*(K+2))*(N*(N+1)-K*(K+1)))/4

          <N  ,K-2|C|N,K> = (-sqrt((N*(N+1)+(-K+1)*(K-2))*(N*(N+1)-K*(K-1))))/4
          <N  ,K  |C|N,K> = (N*(N+1)-K^2)/2
          <N  ,K+2|C|N,K> = (-sqrt((N*(N+1)+(-K-1)*(K+2))*(N*(N+1)-K*(K+1))))/4

          <N  ,K  |DJK|N,K> = -N*(N+1)*K^2

          <N  ,K  |DJ|N,K> = -N^2*(N+1)^2

          <N  ,K-2|deltaJ|N,K> = N*(N+1)*sqrt((N*(N+1)+(-K+1)*(K-2))*(N*(N+1)-K*(K-1)))
          <N  ,K+2|deltaJ|N,K> = N*(N+1)*sqrt((N*(N+1)+(-K-1)*(K+2))*(N*(N+1)-K*(K+1)))

          AsymmetricTopNucleus: 1methylimidazole_water N1
            Spin   1
            AsNext False
            MaxDJ  -0.5
            CHIzz    1.2293592821118            Float
            CHIxxmyy 3.32636685008949           Float
            Matrix elements for CHIzz not available
            Matrix elements for CHIxxmyy not available
          AsymmetricTopNucleus: 1methylimidazole_water N3
            Spin   1
            AsNext False
            MaxDJ  -0.5
            CHIzz    -3.66959119340833          Float
            CHIxxmyy -0.4
            Matrix elements for CHIzz not available
            Matrix elements for CHIxxmyy not available
      TransitionMoments: 1methylimidazole_water <Ground|mu|Ground>
        CartesianTransitionMoment: 1methylimidazole_water <v=0|a|v=0>
          Axis a
          Strength 4
        Symbolic Matrix Elements not available for <v=0|a|v=0>
        CartesianTransitionMoment: 1methylimidazole_water <v=0|b|v=0>
          Axis b
        CartesianTransitionMoment: 1methylimidazole_water <v=0|c|v=0>
          Axis c
  Species: Argon
    Jmax 5
  Simulation: Simulation
    Intensity factor:0.333333333333333 (1 from Spol)
    IntensityUnits Arbitrary
    LifeModel      lmNone
    PlotUnits      MHz
    nDF            2000
    WidthMult      6
    AutoMin        True
    AutoMax        True
    ShowSum        False
    ShowParts      True
    ShowFortrat    False
    UseUpper       False
    ShowSymmetry   True
    ShowDeltaJ     False
    ScaleMarkSize  True
    UseSymmetry    False
    UseStateNumber False
    FortratQno     J
    Fmin        4983.47324835214
    Fmax        23748.5842769116
    Ymax        1083.03666489484
    Temperature 2
    Gaussian    0.03
    SMargin     -1
    OThreshold  3.16227766016838E-9
    Tvib        -1
    MinI        0.01
    Tspin       -1
    PlotSplit   0.5
  Fundamental Constants from CODATA 2014: h=6.62607004E-34 k=1.38064852E-23 NA=6.022140857E23 e=1.6021766208E-19 me=9.10938356E-31


Residuals before fit for 1methylimidazole_H2O18_A_state for the Ground manifold
    F'S'  #'    F"S"  #"     Observed    Calculated      Obs-Calc StdDev 
    4 A   6     3 A   6     6716.9830     6716.9900       -0.0070 1.00000 1.9372 0.0000 : qR1,2(2)4,4,3,3 : 1methylimidazole_H2O18_A_state v=0  3  1  3  4  4 - v=0  2  1  2  3  3 : Nmethylimidazole_H2O18_5bar_ar_1300us_10082021_3.06M - Overlays :   1:<Linelist>
    5 A   1     4 A   1     7076.5880     7076.5954       -0.0074 1.00000 3.3015 0.0000 : qR0,2(2)4,5,3,4 : 1methylimidazole_H2O18_A_state v=0  3  0  3  4  5 - v=0  2  0  2  3  4 : Nmethylimidazole_H2O18_5bar_ar_1300us_10082021_3.06M            :   2:<Linelist>
    4 A   8     3 A   8     7534.4670     7534.4848       -0.0178 1.00000 1.7263 0.0000 : qR1,1(2)4,4,3,3 : 1methylimidazole_H2O18_A_state v=0  3  1  2  4  4 - v=0  2  1  1  3  3 : Nmethylimidazole_H2O18_5bar_ar_1300us_10082021_3.06M - Overlays :   3:<Linelist>
    5 A   3     4 A   3     7534.7640     7534.7556        0.0084 1.00000 2.8154 0.0000 : qR1,1(2)4,5,3,4 : 1methylimidazole_H2O18_A_state v=0  3  1  2  4  5 - v=0  2  1  1  3  4 : Nmethylimidazole_H2O18_5bar_ar_1300us_10082021_3.06M            :   4:<Linelist>
    6 A   2     5 A   2     8940.2340     8940.2232        0.0108 1.00000 3.6862 0.0000 : qR1,3(3)5,6,4,5 : 1methylimidazole_H2O18_A_state v=0  4  1  4  5  6 - v=0  3  1  3  4  5 : Nmethylimidazole_H2O18_5bar_ar_1300us_10082021_3.06M - Overlays :   5:<Linelist>
    6 A   1     5 A   1     9368.7700     9368.7896       -0.0196 1.00000 4.3926 0.0000 : qR0,3(3)5,6,4,5 : 1methylimidazole_H2O18_A_state v=0  4  0  4  5  6 - v=0  3  0  3  4  5 : Nmethylimidazole_H2O18_5bar_ar_1300us_10082021_3.06M            :   6:<Linelist>
    5 A  20     4 A  24     9646.3490     9646.2945        0.0545 1.00000 1.7768 0.0000 : qR2,1(3)5,5,4,4 : 1methylimidazole_H2O18_A_state v=0  4  2  2  5  5 - v=0  3  2  1  4  4 : Nmethylimidazole_H2O18_5bar_ar_1300us_10082021_3.06M - Overlays :   7:<Linelist>
    6 A   9     5 A  11     9646.8020     9646.7901        0.0119 1.00000 2.3523 0.0000 : qR2,1(3)5,6,4,5 : 1methylimidazole_H2O18_A_state v=0  4  2  2  5  6 - v=0  3  2  1  4  5 : Nmethylimidazole_H2O18_5bar_ar_1300us_10082021_3.06M - Overlays :   8:<Linelist>
    6 A   3     5 A   3    10027.5950    10027.6262       -0.0312 1.00000 3.9253 0.0000 : qR1,2(3)5,6,4,5 : 1methylimidazole_H2O18_A_state v=0  4  1  3  5  6 - v=0  3  1  2  4  5 : Nmethylimidazole_H2O18_5bar_ar_1300us_10082021_3.06M            :   9:<Linelist>
    7 A   2     6 A   2    11150.6670    11150.6873       -0.0203 1.00000 4.3685 0.0000 : qR1,4(4)6,7,5,6 : 1methylimidazole_H2O18_A_state v=0  5  1  5  6  7 - v=0  4  1  4  5  6 : Nmethylimidazole_H2O18_5bar_ar_1300us_10082021_3.06M            :  10:<Linelist>
    7 A   1     6 A   1    11609.4400    11609.4524       -0.0124 1.00000 4.9881 0.0000 : qR0,4(4)6,7,5,6 : 1methylimidazole_H2O18_A_state v=0  5  0  5  6  7 - v=0  4  0  4  5  6 : Nmethylimidazole_H2O18_5bar_ar_1300us_10082021_3.06M            :  11:<Linelist>
    6 A   5     5 A   5    11609.5780    11609.5552        0.0228 1.00000 4.1852 0.0000 : qR0,4(4)5,6,4,5 : 1methylimidazole_H2O18_A_state v=0  5  0  5  5  6 - v=0  4  0  4  4  5 : Nmethylimidazole_H2O18_5bar_ar_1300us_10082021_3.06M            :  12:<Linelist>
    6 A  18     5 A  18    11858.9380    11858.9262        0.0118 1.00000 2.4804 0.0000 : qR2,3(4)6,6,5,5 : 1methylimidazole_H2O18_A_state v=0  5  2  4  6  6 - v=0  4  2  3  5  5 : Nmethylimidazole_H2O18_5bar_ar_1300us_10082021_3.06M            :  13:<Linelist>
    7 A   8     6 A   8    11859.1970    11859.1884        0.0086 1.00000 2.9703 0.0000 : qR2,3(4)6,7,5,6 : 1methylimidazole_H2O18_A_state v=0  5  2  4  6  7 - v=0  4  2  3  5  6 : Nmethylimidazole_H2O18_5bar_ar_1300us_10082021_3.06M            :  14:<Linelist>
    6 A  20     5 A  20    12140.4780    12140.4914       -0.0134 1.00000 2.5094 0.0000 : qR2,2(4)6,6,5,5 : 1methylimidazole_H2O18_A_state v=0  5  2  3  6  6 - v=0  4  2  2  5  5 : Nmethylimidazole_H2O18_5bar_ar_1300us_10082021_3.06M            :  15:<Linelist>
    7 A   9     6 A   9    12140.7390    12140.7477       -0.0087 1.00000 3.0163 0.0000 : qR2,2(4)6,7,5,6 : 1methylimidazole_H2O18_A_state v=0  5  2  3  6  7 - v=0  4  2  2  5  6 : Nmethylimidazole_H2O18_5bar_ar_1300us_10082021_3.06M            :  16:<Linelist>
    6 A  10     5 A   8    12502.9500    12502.9541       -0.0041 1.00000 3.7356 0.0000 : qR1,3(4)6,6,5,5 : 1methylimidazole_H2O18_A_state v=0  5  1  4  6  6 - v=0  4  1  3  5  5 : Nmethylimidazole_H2O18_5bar_ar_1300us_10082021_3.06M - Overlays :  17:<Linelist>
    7 A   3     6 A   3    12503.0510    12503.0302        0.0208 1.00000 4.5164 0.0000 : qR1,3(4)6,7,5,6 : 1methylimidazole_H2O18_A_state v=0  5  1  4  6  7 - v=0  4  1  3  5  6 : Nmethylimidazole_H2O18_5bar_ar_1300us_10082021_3.06M - Overlays :  18:<Linelist>
    7 A   6     6 A   6    13347.1970    13347.2097       -0.0127 1.00000 3.9144 0.0000 : qR1,5(5)7,7,6,6 : 1methylimidazole_H2O18_A_state v=0  6  1  6  7  7 - v=0  5  1  5  6  6 : Nmethylimidazole_H2O18_5bar_ar_1300us_10082021_3.06M - Overlays :  19:<Linelist>
    8 A   1     7 A   1    13796.1510    13796.1717       -0.0207 1.00000 5.0253 0.0000 : qR0,5(5)7,8,6,7 : 1methylimidazole_H2O18_A_state v=0  6  0  6  7  8 - v=0  5  0  5  6  7 : Nmethylimidazole_H2O18_5bar_ar_1300us_10082021_3.06M            :  20:<Linelist>
    7 A  15     6 A  18    14203.5500    14203.4984        0.0516 1.00000 2.7271 0.0000 : qR2,4(5)7,7,6,6 : 1methylimidazole_H2O18_A_state v=0  6  2  5  7  7 - v=0  5  2  4  6  6 : Nmethylimidazole_H2O18_5bar_ar_1300us_10082021_3.06M - Overlays :  21:<Linelist>
    8 A   6     7 A   8    14203.7030    14203.6555        0.0475 1.00000 3.1725 0.0000 : qR2,4(5)7,8,6,7 : 1methylimidazole_H2O18_A_state v=0  6  2  5  7  8 - v=0  5  2  4  6  7 : Nmethylimidazole_H2O18_5bar_ar_1300us_10082021_3.06M - Overlays :  22:<Linelist>
    7 A  39     6 A  39    14365.1170    14365.1931       -0.0761 1.00000 1.4607 0.0000 : qR3,2(5)7,7,6,6 : 1methylimidazole_H2O18_A_state v=0  6  3  3  7  7 - v=0  5  3  2  6  6 : Nmethylimidazole_H2O18_5bar_ar_1300us_10082021_3.06M - Overlays :  23:<Linelist>
    7 A  17     6 A  20    14675.6280    14675.6084        0.0196 1.00000 2.7663 0.0000 : qR2,3(5)7,7,6,6 : 1methylimidazole_H2O18_A_state v=0  6  2  4  7  7 - v=0  5  2  3  6  6 : Nmethylimidazole_H2O18_5bar_ar_1300us_10082021_3.06M            :  24:<Linelist>
    8 A   7     7 A   9    14675.7740    14675.7586        0.0154 1.00000 3.2245 0.0000 : qR2,3(5)7,8,6,7 : 1methylimidazole_H2O18_A_state v=0  6  2  4  7  8 - v=0  5  2  3  6  7 : Nmethylimidazole_H2O18_5bar_ar_1300us_10082021_3.06M            :  25:<Linelist>
    8 A   3     7 A   3    14954.6770    14954.7229       -0.0459 1.00000 4.5318 0.0000 : qR1,4(5)7,8,6,7 : 1methylimidazole_H2O18_A_state v=0  6  1  5  7  8 - v=0  5  1  4  6  7 : Nmethylimidazole_H2O18_5bar_ar_1300us_10082021_3.06M - Overlays :  26:<Linelist>
    9 A   2     8 A   2    15529.4000    15529.4003       -0.0003 1.00000 4.2634 0.0000 : qR1,6(6)8,9,7,8 : 1methylimidazole_H2O18_A_state v=0  7  1  7  8  9 - v=0  6  1  6  7  8 : Nmethylimidazole_H2O18_5bar_ar_1300us_10082021_3.06M            :  27:<Linelist>
    9 A   1     8 A   1    15935.1150    15935.1328       -0.0178 1.00000 4.5913 0.0000 : qR0,6(6)8,9,7,8 : 1methylimidazole_H2O18_A_state v=0  7  0  7  8  9 - v=0  6  0  6  7  8 : Nmethylimidazole_H2O18_5bar_ar_1300us_10082021_3.06M            :  28:<Linelist>
    9 A   4     8 A   6    16533.5370    16533.4900        0.0470 1.00000 2.9858 0.0000 : qR2,5(6)8,9,7,8 : 1methylimidazole_H2O18_A_state v=0  7  2  6  8  9 - v=0  6  2  5  7  8 : Nmethylimidazole_H2O18_5bar_ar_1300us_10082021_3.06M            :  29:<Linelist>
    9 A   7     8 A   7    17242.7780    17242.8229       -0.0449 1.00000 3.0235 0.0000 : qR2,4(6)8,9,7,8 : 1methylimidazole_H2O18_A_state v=0  7  2  5  8  9 - v=0  6  2  4  7  8 : Nmethylimidazole_H2O18_5bar_ar_1300us_10082021_3.06M - Overlays :  30:<Linelist>
    8 A  10     7 A  10    17375.3500    17375.3199        0.0301 1.00000 3.5658 0.0000 : qR1,5(6)8,8,7,7 : 1methylimidazole_H2O18_A_state v=0  7  1  6  8  8 - v=0  6  1  5  7  7 : Nmethylimidazole_H2O18_5bar_ar_1300us_10082021_3.06M            :  31:<Linelist>
   10 A   2     9 A   2    17697.4000    17697.3938        0.0062 1.00000 3.6572 0.0000 : qR1,7(7)9,10,8,9 : 1methylimidazole_H2O18_A_state v=0  8  1  8  9 10 - v=0  7  1  7  8  9 : Nmethylimidazole_H2O18_5bar_ar_1300us_10082021_3.06M           :  32:<Linelist>
   10 A   1     9 A   1    18039.3460    18039.3559       -0.0099 1.00000 3.8572 0.0000 : qR0,7(7)9,10,8,9 : 1methylimidazole_H2O18_A_state v=0  8  0  8  9 10 - v=0  7  0  7  8  9 : Nmethylimidazole_H2O18_5bar_ar_1300us_10082021_3.06M           :  33:<Linelist>

SVD fit: 33 Observations,  9 Parameters (scaled)
Initial Average Error: 0.0333517565200808
Predicted New Error:   0.0333517565177167
Parameters:
  # Old                 New                 Std Dev   Change/Std Sens    Summary              Name
  1 4979.13731167838    4979.13731252488    .16852865 0.0000     .006135 4979.14(17)          1methylimidazole_water v=0 A
  2 1325.55932676639    1325.55932702200    .00633545 0.0000     6.78e-5 1325.5593(63)        1methylimidazole_water v=0 B
  3 1052.87786113017    1052.87786114043    .00424154 0.0000     5.60e-5 1052.8779(42)        1methylimidazole_water v=0 C
  4 -.0165275555057348  -.0165275618832203  .00039106 0.0000     1.12e-5 -0.01653(39)         1methylimidazole_water v=0 DJK
  5 .00215236346937007  .00215236486803088  3.2794e-5 0.0000     4.14e-7 2.152(33)e-3         1methylimidazole_water v=0 DJ
  6 -.00073313658365507 -.00073313739980901 2.6847e-5 0.0000     4.35e-7 -7.33(27)e-4         1methylimidazole_water v=0 deltaJ
  7 1.22935928211180    1.22940401649902    .81992439 0.0001     .019209 1.23(82)             1methylimidazole_water N1 CHIzz
  8 3.32636685008949    3.32637571803835    .80380285 0.0000     .034190 3.33(80)             1methylimidazole_water N1 CHIxxmyy
  9 -3.66959119340833   -3.66958736152514   .21834521 0.0000     .011224 -3.67(22)            1methylimidazole_water N3 CHIzz

Correlation Matrix
Determinant = 0.000, Largest off-diagonal element = -0.898 at 6,2 = 1methylimidazole_water v=0 deltaJ, 1methylimidazole_water v=0 B
       1       2       3       4       5       6       7       8       9
  1   1.000
  2   0.271   1.000
  3  -0.437  -0.456   1.000
  4  -0.449  -0.049   0.072   1.000
  5   0.191   0.743   0.118  -0.336   1.000
  6  -0.206  -0.898   0.609   0.149  -0.616   1.000
  7   0.067   0.595   0.178  -0.266   0.700  -0.419   1.000
  8   0.056  -0.023   0.369  -0.270   0.232   0.062   0.503   1.000
  9  -0.037   0.240  -0.016   0.223   0.122  -0.141   0.336  -0.098   1.000
