# Supplementary material for: Microwave spectra, molecular geometries, and internal rotation of CH3 in N-methylimidazole⋯H2O and 2-methylimidazole⋯H2O Complexes
Source: Phys Chem Chem Phys. 2022 May 6;24(20):12354–62. doi: 10.1039/d1cp05526g (PMC9131724; doi:10.1039/d1cp05526g)
Supplement: CP-024-D1CP05526G-s021 [file CP-024-D1CP05526G-s021.txt]

  BEGIN PROGRAM   
 time 18:43:11:80
  THIS OUTPUT IS FROM BELGI38 
  EPSI=   0.000000000000000E+000 IBUG1=            0 IBUG2=            0 IBUG3= 
           0 IBGTME=            0 IBGVTDV=            0IBUG4=            0
 KTRONC =  10 IRMW=   1
   CONSTANTS IN CM-1 OR IN MHZ?  :DA
CM-1
 &CSTE
 OA      =  0.159497865000000     ,
 B       =  5.466591000000000E-002,
 C       =  3.693485223367100E-002,
 DJ      =  7.965886300000000E-008,
 DJK     = -6.341285910000001E-007,
 DK      =  0.000000000000000E+000,
 ODELN   =  3.204802100000000E-008,
 ODELK   =  0.000000000000000E+000,
 HJ      =  0.000000000000000E+000,
 HJK     =  0.000000000000000E+000,
 HKJ     =  0.000000000000000E+000,
 HK      =  0.000000000000000E+000,
 OHJ     =  0.000000000000000E+000,
 OHJK    =  0.000000000000000E+000,
 OHK     =  0.000000000000000E+000,
 FV      =  0.000000000000000E+000,
 OFV     =  0.000000000000000E+000,
 GV      =  0.000000000000000E+000,
 ALV     =  0.000000000000000E+000,
 AK1     =  0.000000000000000E+000,
 AK2     =  0.000000000000000E+000,
 AK3     =  0.000000000000000E+000,
 AK4     =  0.000000000000000E+000,
 AK5     =  0.000000000000000E+000,
 AK6     =  0.000000000000000E+000,
 AK7     =  0.000000000000000E+000,
 DAB     = -2.779000000000000E-002,
 ODAB    =  0.000000000000000E+000,
 DABJ    =  0.000000000000000E+000,
 DABK    =  0.000000000000000E+000,
 OLV     =  0.000000000000000E+000,
 C1      =  0.000000000000000E+000,
 C2      =  0.000000000000000E+000,
 C3      =  0.000000000000000E+000,
 HLKJ    =  0.000000000000000E+000,
 AK5J    =  0.000000000000000E+000,
 C2J     =  0.000000000000000E+000,
 GVJ     =  0.000000000000000E+000,
 AK2J    =  0.000000000000000E+000,
 C1J     =  0.000000000000000E+000,
 ANV     =  0.000000000000000E+000,
 BK2     =  0.000000000000000E+000,
 AMV     =  0.000000000000000E+000,
 DAC     =  0.000000000000000E+000,
 DBC     =  0.000000000000000E+000,
 C4      =  0.000000000000000E+000,
 ODELTA  =  0.000000000000000E+000,
 DELTA   =  0.000000000000000E+000,
 AK1J    =  0.000000000000000E+000,
 AK5K    =  0.000000000000000E+000,
 AK2K    =  0.000000000000000E+000,
 AK1K    =  0.000000000000000E+000,
 AK3J    =  0.000000000000000E+000,
 AK3K    =  0.000000000000000E+000,
 BK1     =  0.000000000000000E+000,
 AK7J    =  0.000000000000000E+000,
 C11     =  0.000000000000000E+000,
 ODAB6   =  0.000000000000000E+000,
 AK6K    =  0.000000000000000E+000,
 AK7K    =  0.000000000000000E+000,
 AK66    =  0.000000000000000E+000,
 AK6J    =  0.000000000000000E+000,
 AK3B    =  0.000000000000000E+000,
 AK4B    =  0.000000000000000E+000,
 DELTAB  =  0.000000000000000E+000,
 ODELTB  =  0.000000000000000E+000,
 C4J     =  0.000000000000000E+000,
 C4K     =  0.000000000000000E+000,
 C1K     =  0.000000000000000E+000,
 C2K     =  0.000000000000000E+000,
 C12     =  0.000000000000000E+000,
 ANVJ    =  0.000000000000000E+000,
 AMVJ    =  0.000000000000000E+000,
 AK3JJ   =  0.000000000000000E+000,
 BK2J    =  0.000000000000000E+000,
 BK1J    =  0.000000000000000E+000,
 AK3KJ   =  0.000000000000000E+000,
 BK1K    =  0.000000000000000E+000,
 AK3KK   =  0.000000000000000E+000,
 C3J     =  0.000000000000000E+000,
 C12J    =  0.000000000000000E+000,
 AK2JJ   =  0.000000000000000E+000,
 AK1JJ   =  0.000000000000000E+000,
 AK2JK   =  0.000000000000000E+000,
 AK1JK   =  0.000000000000000E+000,
 AK3BJ   =  0.000000000000000E+000,
 AK4BJ   =  0.000000000000000E+000,
 AK3BB   =  0.000000000000000E+000,
 AK4BB   =  0.000000000000000E+000,
 ESPOIR  =  0.000000000000000E+000,
 AK9     =  0.000000000000000E+000,
 V12J    =  0.000000000000000E+000,
 V12K    =  0.000000000000000E+000,
 DAC12   =  0.000000000000000E+000,
 DBC12   =  0.000000000000000E+000,
 DACJ    =  0.000000000000000E+000,
 DBCJ    =  0.000000000000000E+000,
 ODABJ   =  0.000000000000000E+000,
 RHOB    =  0.000000000000000E+000,
 RHOC    =  0.000000000000000E+000,
 F       =   5.26794000000000     ,
 RHO     =  0.000000000000000E+000,
 V3      =   175.100000000000     ,
 V6      =  0.000000000000000E+000,
 V9      =  0.000000000000000E+000,
 V12     =  0.000000000000000E+000,
 RHORHO  =  2.200000000000000E-002,
 ODABK   =  0.000000000000000E+000,
 DACK    =  0.000000000000000E+000,
 V9J     =  0.000000000000000E+000,
 V9K     =  0.000000000000000E+000,
 C11J    =  0.000000000000000E+000,
 C11K    =  0.000000000000000E+000,
 DABJJ   =  0.000000000000000E+000,
 DABJK   =  0.000000000000000E+000,
 ODABJJ  =  0.000000000000000E+000,
 ODABJK  =  0.000000000000000E+000
 /
  NBRE OF PARAMETERS TO FIT            8
  PARAMETER TO BE FIT 
  PARA = OA    
  PARA = B     
  PARA = C     
  PARA = DJ    
  PARA = DJK   
  PARA = DAB   
  PARA = V3    
  PARA = RHORHO
  VIB.ENERGY TO BE FITTED? ITO=            0
  NUMBER OF ITERATIONS=            6
  MAXIMUM VALUE OF J=            8
          30          11
  BEGIN DO 4   
 time 18:43:12: 1
  END   DO 4   
 time 18:43:14:35
 S(BEFORE FITTING)=    257494310562.605     
  S=    152998.606815584      NOFIT=           19NPP=            8 SMW= 
   116414.484214268      SIR=   0.000000000000000E+000 NFITMW=           19
  NFITIR=            0           0 SMW0=    116414.484214268      SMW1= 
  0.000000000000000E+000 NFITMW0=           19 NFITMW1=            0 SIG004= 
   116414.484214268      NFIT004=           19 SIG080=   0.000000000000000E+000
  NFIT080=            0 SIG010=   0.000000000000000E+000 NFIT010=            0
  SIG100=   0.000000000000000E+000 NFIT100=            0 SIG020= 
  0.000000000000000E+000 NFIT020=            0 SIG200=   0.000000000000000E+000
  NFIT200=            0 SIG045=   0.000000000000000E+000 NFIT045=            0
  SGST0=   0.000000000000000E+000 NGST0=            0 SW070= 
  0.000000000000000E+000 NFIT070=            0 SMW2=   0.000000000000000E+000
  NFIMW2=            0 SIG1M0=   0.000000000000000E+000 NFIT1M0=            0
  SIG10=   0.000000000000000E+000 NFIT10=            0 SIG21= 
  0.000000000000000E+000 NFIT21=            0 SMW3=   0.000000000000000E+000
  NFIMW3=            0 SIR32=   0.000000000000000E+000 NFIR32=           0
  SMW4=   0.000000000000000E+000 NFIMW4=            0 SMWA=
   117054.062374075      NFITMWA=          11 SWME=   115529.283009543     
  NFITMWE=           8

 NUMBER OF DATA INCLUDED IN THE FIT=     19
 rank of the matrix           8
  IFAIL=            0
 ACC=    1.00000000000000     

STATE  CONSTANT    OLD VALUE             VARIATION             NEW VALUE             STD.DEV.            VARIA/STV     CONST/STV
   1  OA         0.159497865000000    -0.004232746642669     0.155265118357331     3.022513078220107    -0.0014004      0.51E-01
   1  B          0.054665910000000    -0.000585567544247     0.054080342455753     3.020642038400902    -0.0001939      0.18E-01
   1  C          0.036934852233671    -0.001238110948532     0.035696741285139     0.003751725735599    -0.3300110      0.95E+01
   1  DJ         0.000000079658863     0.000000017120405     0.000000096779268     0.000060466481187     0.0002831      0.16E-02
   1  DJK       -0.000000634128591    -0.000001757762527    -0.000002391891118     0.001688896207204    -0.0010408     -0.14E-02
   1  DAB       -0.027790000000000    -0.004067779761726    -0.031857779761726     5.693615594056169    -0.0007144     -0.56E-02
   1  V3       175.099999999999994   -13.566379189462168   161.533620810537826 29282.563767576601094    -0.0004633      0.55E-02
   1  RHORHO     0.022000000000000    -0.003684558481908     0.018315441518092    10.634259120695111    -0.0003465      0.17E-02
  OA     =      0.15526511835733051,
  B      =      0.05408034245575279,
  C      =      0.03569674128513915,
  DJ     =      0.00000009677926836,
  DJK    =     -0.00000239189111793,
  DAB    =     -0.03185777976172634,
  V3     =    161.53362081053782617,
  RHORHO =      0.01831544151809237,

 STANDARD DEVIATION BEFORE=        152998.606816

 *** END OF CYCLE NO.   1 *** 
 time 18:43:14:38
  BEGIN DO 4   
 time 18:43:14:38
  END   DO 4   
 time 18:43:16:72
 S(BEFORE FITTING)=    456596208.910992     
  S=    6442.72816938878      NOFIT=           19NPP=            8 SMW= 
   4902.18108767598      SIR=   0.000000000000000E+000 NFITMW=           19
  NFITIR=            0           0 SMW0=    4902.18108767598      SMW1= 
  0.000000000000000E+000 NFITMW0=           19 NFITMW1=            0 SIG004= 
   4902.18108767598      NFIT004=           19 SIG080=   0.000000000000000E+000
  NFIT080=            0 SIG010=   0.000000000000000E+000 NFIT010=            0
  SIG100=   0.000000000000000E+000 NFIT100=            0 SIG020= 
  0.000000000000000E+000 NFIT020=            0 SIG200=   0.000000000000000E+000
  NFIT200=            0 SIG045=   0.000000000000000E+000 NFIT045=            0
  SGST0=   0.000000000000000E+000 NGST0=            0 SW070= 
  0.000000000000000E+000 NFIT070=            0 SMW2=   0.000000000000000E+000
  NFIMW2=            0 SIG1M0=   0.000000000000000E+000 NFIT1M0=            0
  SIG10=   0.000000000000000E+000 NFIT10=            0 SIG21= 
  0.000000000000000E+000 NFIT21=            0 SMW3=   0.000000000000000E+000
  NFIMW3=            0 SIR32=   0.000000000000000E+000 NFIR32=           0
  SMW4=   0.000000000000000E+000 NFIMW4=            0 SMWA=
   4916.32209180787      NFITMWA=          11 SWME=   4882.67033620709     
  NFITMWE=           8

 NUMBER OF DATA INCLUDED IN THE FIT=     19
 rank of the matrix           8
  IFAIL=            0
 ACC=    1.00000000000000     

STATE  CONSTANT    OLD VALUE             VARIATION             NEW VALUE             STD.DEV.            VARIA/STV     CONST/STV
   1  OA         0.155265118357331     0.003587624290389     0.158852742647720     0.183960050973202     0.0195022      0.86E+00
   1  B          0.054080342455753    -0.001854434532720     0.052225907923033     0.180743136809357    -0.0102601      0.29E+00
   1  C          0.035696741285139     0.000000479477599     0.035697220762738     0.000185851702627     0.0025799      0.19E+03
   1  DJ         0.000000096779268    -0.000000022627681     0.000000074151588     0.000002629786367    -0.0086044      0.28E-01
   1  DJK       -0.000002391891118     0.000001868771434    -0.000000523119684     0.000066539478138     0.0280852     -0.79E-02
   1  DAB       -0.031857779761726     0.003036454375370    -0.028821325386356     0.286538634958356     0.0105970     -0.10E+00
   1  V3       161.533620810537826    16.361687138899470   177.895307949437296  1430.037837122738210     0.0114414      0.12E+00
   1  RHORHO     0.018315441518092     0.005060728703206     0.023376170221299     0.448068001834193     0.0112946      0.52E-01
  OA     =      0.15885274264771995,
  B      =      0.05222590792303326,
  C      =      0.03569722076273799,
  DJ     =      0.00000007415158774,
  DJK    =     -0.00000052311968402,
  DAB    =     -0.02882132538635625,
  V3     =    177.89530794943729575,
  RHORHO =      0.02337617022129854,

 STANDARD DEVIATION BEFORE=          6442.728169

 *** END OF CYCLE NO.   2 *** 
 time 18:43:16:75
  BEGIN DO 4   
 time 18:43:16:75
  END   DO 4   
 time 18:43:19:13
 S(BEFORE FITTING)=    238282188.611197     
  S=    4654.24721587417      NOFIT=           19NPP=            8 SMW= 
   3541.35112939143      SIR=   0.000000000000000E+000 NFITMW=           19
  NFITIR=            0           0 SMW0=    3541.35112939143      SMW1= 
  0.000000000000000E+000 NFITMW0=           19 NFITMW1=            0 SIG004= 
   3541.35112939143      NFIT004=           19 SIG080=   0.000000000000000E+000
  NFIT080=            0 SIG010=   0.000000000000000E+000 NFIT010=            0
  SIG100=   0.000000000000000E+000 NFIT100=            0 SIG020= 
  0.000000000000000E+000 NFIT020=            0 SIG200=   0.000000000000000E+000
  NFIT200=            0 SIG045=   0.000000000000000E+000 NFIT045=            0
  SGST0=   0.000000000000000E+000 NGST0=            0 SW070= 
  0.000000000000000E+000 NFIT070=            0 SMW2=   0.000000000000000E+000
  NFIMW2=            0 SIG1M0=   0.000000000000000E+000 NFIT1M0=            0
  SIG10=   0.000000000000000E+000 NFIT10=            0 SIG21= 
  0.000000000000000E+000 NFIT21=            0 SMW3=   0.000000000000000E+000
  NFIMW3=            0 SIR32=   0.000000000000000E+000 NFIR32=           0
  SMW4=   0.000000000000000E+000 NFIMW4=            0 SMWA=
   3678.42379011063      NFITMWA=          11 SWME=   3343.71371447651     
  NFITMWE=           8

 NUMBER OF DATA INCLUDED IN THE FIT=     19
 rank of the matrix           8
  IFAIL=            0
 ACC=    1.00000000000000     

STATE  CONSTANT    OLD VALUE             VARIATION             NEW VALUE             STD.DEV.            VARIA/STV     CONST/STV
   1  OA         0.158852742647720    -0.000335031542399     0.158517711105321     0.112983800761270    -0.0029653      0.14E+01
   1  B          0.052225907923033     0.000279717014503     0.052505624937537     0.112712778662118     0.0024817      0.47E+00
   1  C          0.035697220762738     0.000000613259108     0.035697834021846     0.000116032033283     0.0052853      0.31E+03
   1  DJ         0.000000074151588     0.000000005173855     0.000000079325443     0.000001809962884     0.0028585      0.44E-01
   1  DJK       -0.000000523119684     0.000000143669009    -0.000000379450675     0.000048909823024     0.0029374     -0.78E-02
   1  DAB       -0.028821325386356    -0.000231711514244    -0.029053036900600     0.208358338730625    -0.0011121     -0.14E+00
   1  V3       177.895307949437296    -1.022527540985720   176.872780408451575  1048.239489680153611    -0.0009755      0.17E+00
   1  RHORHO     0.023376170221299     0.000250732921475     0.023626903142774     0.404735814595044     0.0006195      0.58E-01
  OA     =      0.15851771110532145,
  B      =      0.05250562493753665,
  C      =      0.03569783402184573,
  DJ     =      0.00000007932544260,
  DJK    =     -0.00000037945067521,
  DAB    =     -0.02905303690059997,
  V3     =    176.87278040845157534,
  RHORHO =      0.02362690314277403,

 STANDARD DEVIATION BEFORE=          4654.247216

 *** END OF CYCLE NO.   3 *** 
 time 18:43:19:16
  BEGIN DO 4   
 time 18:43:19:16
  END   DO 4   
 time 18:43:21:52
 S(BEFORE FITTING)=    21801.6644890186     
  S=    44.5193160212698      NOFIT=           19NPP=            8 SMW= 
   33.8741202946707      SIR=   0.000000000000000E+000 NFITMW=           19
  NFITIR=            0           0 SMW0=    33.8741202946707      SMW1= 
  0.000000000000000E+000 NFITMW0=           19 NFITMW1=            0 SIG004= 
   33.8741202946707      NFIT004=           19 SIG080=   0.000000000000000E+000
  NFIT080=            0 SIG010=   0.000000000000000E+000 NFIT010=            0
  SIG100=   0.000000000000000E+000 NFIT100=            0 SIG020= 
  0.000000000000000E+000 NFIT020=            0 SIG200=   0.000000000000000E+000
  NFIT200=            0 SIG045=   0.000000000000000E+000 NFIT045=            0
  SGST0=   0.000000000000000E+000 NGST0=            0 SW070= 
  0.000000000000000E+000 NFIT070=            0 SMW2=   0.000000000000000E+000
  NFIMW2=            0 SIG1M0=   0.000000000000000E+000 NFIT1M0=            0
  SIG10=   0.000000000000000E+000 NFIT10=            0 SIG21= 
  0.000000000000000E+000 NFIT21=            0 SMW3=   0.000000000000000E+000
  NFIMW3=            0 SIR32=   0.000000000000000E+000 NFIR32=           0
  SMW4=   0.000000000000000E+000 NFIMW4=            0 SMWA=
   32.5264792996540      NFITMWA=          11 SWME=   35.6440283867430     
  NFITMWE=           8

 NUMBER OF DATA INCLUDED IN THE FIT=     19
 rank of the matrix           8
  IFAIL=            0
 ACC=    1.00000000000000     

STATE  CONSTANT    OLD VALUE             VARIATION             NEW VALUE             STD.DEV.            VARIA/STV     CONST/STV
   1  OA         0.158517711105321     0.000054779959560     0.158572491064882     0.001007442696939     0.0543753      0.16E+03
   1  B          0.052505624937537    -0.000033154177379     0.052472470760157     0.001006621887472    -0.0329361      0.52E+02
   1  C          0.035697834021846    -0.000000002596797     0.035697831425049     0.000001109786369    -0.0023399      0.32E+05
   1  DJ         0.000000079325443    -0.000000000298846     0.000000079026596     0.000000017427905    -0.0171476      0.45E+01
   1  DJK       -0.000000379450675     0.000000018360169    -0.000000361090506     0.000000463632292     0.0396007     -0.78E+00
   1  DAB       -0.029053036900600     0.000060137850141    -0.028992899050459     0.001835365382586     0.0327661     -0.16E+02
   1  V3       176.872780408451575     0.227654035927357   177.100434444378919     9.252608559045596     0.0246043      0.19E+02
   1  RHORHO     0.023626903142774     0.000078765781402     0.023705668924176     0.003613638670083     0.0217968      0.66E+01
  OA     =      0.15857249106488169,
  B      =      0.05247247076015734,
  C      =      0.03569783142504904,
  DJ     =      0.00000007902659636,
  DJK    =     -0.00000036109050621,
  DAB    =     -0.02899289905045942,
  V3     =    177.10043444437891935,
  RHORHO =      0.02370566892417635,

 STANDARD DEVIATION BEFORE=            44.519316

 *** END OF CYCLE NO.   4 *** 
 time 18:43:21:55
  BEGIN DO 4   
 time 18:43:21:56
  END   DO 4   
 time 18:43:23:89
 S(BEFORE FITTING)=    171.727507301715     
  S=    3.95115066441198      NOFIT=           19NPP=            8 SMW= 
   3.00637486983660      SIR=   0.000000000000000E+000 NFITMW=           19
  NFITIR=            0           0 SMW0=    3.00637486983660      SMW1= 
  0.000000000000000E+000 NFITMW0=           19 NFITMW1=            0 SIG004= 
   3.00637486983660      NFIT004=           19 SIG080=   0.000000000000000E+000
  NFIT080=            0 SIG010=   0.000000000000000E+000 NFIT010=            0
  SIG100=   0.000000000000000E+000 NFIT100=            0 SIG020= 
  0.000000000000000E+000 NFIT020=            0 SIG200=   0.000000000000000E+000
  NFIT200=            0 SIG045=   0.000000000000000E+000 NFIT045=            0
  SGST0=   0.000000000000000E+000 NGST0=            0 SW070= 
  0.000000000000000E+000 NFIT070=            0 SMW2=   0.000000000000000E+000
  NFIMW2=            0 SIG1M0=   0.000000000000000E+000 NFIT1M0=            0
  SIG10=   0.000000000000000E+000 NFIT10=            0 SIG21= 
  0.000000000000000E+000 NFIT21=            0 SMW3=   0.000000000000000E+000
  NFIMW3=            0 SIR32=   0.000000000000000E+000 NFIR32=           0
  SMW4=   0.000000000000000E+000 NFIMW4=            0 SMWA=
   2.40727152586628      NFITMWA=          11 SWME=   3.67394524166466     
  NFITMWE=           8

 NUMBER OF DATA INCLUDED IN THE FIT=     19
 rank of the matrix           8
  IFAIL=            0
 ACC=    1.00000000000000     

STATE  CONSTANT    OLD VALUE             VARIATION             NEW VALUE             STD.DEV.            VARIA/STV     CONST/STV
   1  OA         0.158572491064882    -0.000000480653448     0.158572010411434     0.000089123933185    -0.0053931      0.18E+04
   1  B          0.052472470760157     0.000000478093700     0.052472948853858     0.000089063723371     0.0053680      0.59E+03
   1  C          0.035697831425049     0.000000000219101     0.035697831644150     0.000000098336287     0.0022281      0.36E+06
   1  DJ         0.000000079026596     0.000000000001417     0.000000079028013     0.000000001545703     0.0009165      0.51E+02
   1  DJK       -0.000000361090506     0.000000000047110    -0.000000361043397     0.000000041193921     0.0011436     -0.88E+01
   1  DAB       -0.028992899050459    -0.000000780278261    -0.028993679328721     0.000162862007458    -0.0047910     -0.18E+03
   1  V3       177.100434444378919    -0.003942395470572   177.096492048908345     0.821377952179235    -0.0047997      0.22E+03
   1  RHORHO     0.023705668924176    -0.000001455867448     0.023704213056729     0.000321720543088    -0.0045253      0.74E+02
  OA     =      0.15857201041143368,
  B      =      0.05247294885385777,
  C      =      0.03569783164414991,
  DJ     =      0.00000007902801301,
  DJK    =     -0.00000036104339661,
  DAB    =     -0.02899367932872072,
  V3     =    177.09649204890834540,
  RHORHO =      0.02370421305672852,

 STANDARD DEVIATION BEFORE=             3.951151

 *** END OF CYCLE NO.   5 *** 
 time 18:43:23:92
  BEGIN DO 4   
 time 18:43:23:92
  END   DO 4   
 time 18:43:26:26
 S(BEFORE FITTING)=    144.102316474797     
  S=    3.61942130576394      NOFIT=           19NPP=            8 SMW= 
   2.75396667482414      SIR=   0.000000000000000E+000 NFITMW=           19
  NFITIR=            0           0 SMW0=    2.75396667482414      SMW1= 
  0.000000000000000E+000 NFITMW0=           19 NFITMW1=            0 SIG004= 
   2.75396667482414      NFIT004=           19 SIG080=   0.000000000000000E+000
  NFIT080=            0 SIG010=   0.000000000000000E+000 NFIT010=            0
  SIG100=   0.000000000000000E+000 NFIT100=            0 SIG020= 
  0.000000000000000E+000 NFIT020=            0 SIG200=   0.000000000000000E+000
  NFIT200=            0 SIG045=   0.000000000000000E+000 NFIT045=            0
  SGST0=   0.000000000000000E+000 NGST0=            0 SW070= 
  0.000000000000000E+000 NFIT070=            0 SMW2=   0.000000000000000E+000
  NFIMW2=            0 SIG1M0=   0.000000000000000E+000 NFIT1M0=            0
  SIG10=   0.000000000000000E+000 NFIT10=            0 SIG21= 
  0.000000000000000E+000 NFIT21=            0 SMW3=   0.000000000000000E+000
  NFIMW3=            0 SIR32=   0.000000000000000E+000 NFIR32=           0
  SMW4=   0.000000000000000E+000 NFIMW4=            0 SMWA=
   1.99055616094145      NFITMWA=          11 SWME=   3.54465908703354     
  NFITMWE=           8

 NUMBER OF DATA INCLUDED IN THE FIT=     19
 rank of the matrix           8
  IFAIL=            0
 ACC=    1.00000000000000     

STATE  CONSTANT    OLD VALUE             VARIATION             NEW VALUE             STD.DEV.            VARIA/STV     CONST/STV
   1  OA         0.158572010411434     0.000000002830532     0.158572013241966     0.000081644136897     0.0000347      0.19E+04
   1  B          0.052472948853858    -0.000000002868468     0.052472945985390     0.000081589024886    -0.0000352      0.64E+03
   1  C          0.035697831644150    -0.000000000001069     0.035697831643081     0.000000090081472    -0.0000119      0.40E+06
   1  DJ         0.000000079028013    -0.000000000000010     0.000000079028003     0.000000001415944    -0.0000074      0.56E+02
   1  DJK       -0.000000361043397     0.000000000000048    -0.000000361043349     0.000000037734599     0.0000013     -0.96E+01
   1  DAB       -0.028993679328721     0.000000005267182    -0.028993674061539     0.000149188404205     0.0000353     -0.19E+03
   1  V3       177.096492048908345     0.000026779780159   177.096518828688517     0.752414016957879     0.0000356      0.24E+03
   1  RHORHO     0.023704213056729     0.000000010685744     0.023704223742473     0.000294692566483     0.0000363      0.80E+02
  OA     =      0.15857201324196588,
  B      =      0.05247294598538974,
  C      =      0.03569783164308064,
  DJ     =      0.00000007902800258,
  DJK    =     -0.00000036104334876,
  DAB    =     -0.02899367406153899,
  V3     =    177.09651882868851658,
  RHORHO =      0.02370422374247275,

 STANDARD DEVIATION BEFORE=             3.619421
 time 18:43:26:30
  singular values and singular right vectors
  
  0.522E+01 0.203E+01 0.605E+00 0.105E+00 0.181E-01 0.128E-01 0.380E-02 0.860E-07
  
 -0.428E+00-0.698E-01 0.157E+00-0.368E+00-0.326E+00 0.487E+00-0.553E+00-0.532E-01
 -0.416E+00-0.784E-01 0.362E+00-0.164E+00 0.849E-01-0.108E+00 0.328E+00 0.732E+00
 -0.363E+00 0.143E+00-0.638E+00-0.433E+00 0.292E+00-0.384E+00-0.140E+00 0.227E-03
  0.398E+00-0.599E-01 0.492E+00-0.368E+00 0.332E+00-0.384E+00-0.449E+00-0.220E-03
  0.424E+00 0.503E-02-0.112E+00-0.701E+00-0.265E+00 0.212E+00 0.449E+00 0.746E-03
 -0.415E+00-0.795E-01 0.377E+00-0.149E+00 0.125E+00-0.148E+00 0.398E+00-0.679E+00
 -0.141E-01-0.696E+00-0.113E+00 0.272E-01-0.528E+00-0.470E+00-0.540E-01-0.451E-02
 -0.459E-01 0.689E+00 0.163E+00 0.174E-01-0.572E+00-0.410E+00-0.405E-01-0.505E-02
  correlation matrix 
  
   1 OA        1.0000
   2 B        -1.0000   1.0000
   3 C        -0.9998   0.9998   1.0000
   4 DJ        0.9989  -0.9988  -0.9978   1.0000
   5 DJK      -0.9999   0.9999   0.9995  -0.9994   1.0000
   6 DAB       1.0000  -1.0000  -0.9998   0.9988  -0.9999   1.0000
   7 V3        1.0000  -1.0000  -0.9998   0.9989  -0.9999   1.0000   1.0000
   8 RHORHO    1.0000  -1.0000  -0.9998   0.9989  -0.9999   1.0000   1.0000   1.0000
                    1        2        3        4        5        6        7        8

     UPPER STATE    LOWER STATE      OBSERVATION          CALCULATION       TME      WEIGHT     FITTED OR NO
   VT J KA KC PARITY   VT J KA KC PARITY
   0   3   0   3 +   0   2   0   2 +     7202.141(  5)     7202.142   -0.001            42.93231106  42.69207348
   0   4   1   4 +   0   3   1   3 +     9094.019(  5)     9094.027   -0.008            43.33558156  43.03223748
   0   4   0   4 +   0   3   0   3 +     9531.809(  5)     9531.812   -0.003            43.25025808  42.93231106
   0   5   0   5 +   0   4   0   4 +    11806.945(  5)    11806.948   -0.003            43.64409548  43.25025808
   0   5   1   4 -   0   4   1   3 -    12735.212(  5)    12735.199    0.013            43.85403092  43.42923040
   0   6   1   6 +   0   5   1   5 +    13574.182(  5)    13574.197   -0.015            44.16667766  43.71389119
   0   6   0   6 +   0   5   0   5 +    14025.699(  5)    14025.700   -0.001            44.11194246  43.64409548
   0   6   2   4 +   0   5   2   3 +    14959.748(  5)    14959.736    0.012            44.68015916  44.18115609
   0   6   1   5 -   0   5   1   4 -    15229.744(  5)    15229.753   -0.009            44.36204081  43.85403092
   0   7   1   7 +   0   6   1   6 +    15791.795(  5)    15791.813   -0.018            44.69343584  44.16667766
   0   7   0   7 +   0   6   0   6 +    16195.556(  5)    16195.548    0.008            44.65216780  44.11194246
   0   4  -1   3     0   3  -1   2       9101.565(  5)     9101.577   -0.012            43.56851177  43.26491584
   0   4   0   4     0   3   0   3       9528.905(  5)     9528.898    0.007            43.48372035  43.16587053
   0   5   0   5     0   4   0   4      11804.130(  5)    11804.094    0.036            43.87746255  43.48372035
   0   5   1   5     0   4   1   4      12726.400(  5)    12726.413   -0.013            44.08752009  43.66301265
   0   6   0   6     0   5   0   5      14023.028(  5)    14023.026    0.002            44.34522036  43.87746255
   0   6   1   6     0   5   1   5      15221.390(  5)    15221.400   -0.010            44.59525134  44.08752009
   0   7  -1   6     0   6  -1   5      15791.570(  5)    15791.544    0.026            44.92648256  44.39973335
   0   7   0   7     0   6   0   6      16193.050(  5)    16193.060   -0.010            44.88536270  44.34522036

 STD.DEV.(UNITLESS)  =           3.61942160 NB.DATA=   19

 RMS.DEV.MW(UNITLESS)     =               2.7540    19

 RMS.DEV.MW TYPE A(UNITLESS)=               1.9906    11

 RMS.DEV.MW TYPE E(UNITLESS)=               3.5447     8

 RMS.DEV.MW(UNITLESS)VT=0 =               2.7540    19

 RMS.DEV.MW(UNITLESS)VT=1 =               0.0000     0

 RMS.DEV.MW(UNITLESS)VT=2 =               0.0000     0

 RMS.DEV.MW(UNITLESS)VT=3 =               0.0000     0

 RMS.DEV.MW(UNITLESS)VT=4 =               0.0000     0

 RMS.DEV.IR(UNITLESS)       =             0.000000     0

 RMS.DEV.IR(UNITLESS) V=1-0 =             0.000000     0

 RMS.DEV.IR(UNITLESS) V=2-1 =             0.000000     0

 RMS.DEV.IR(UNITLESS) V=3-2 =             0.000000     0

 RMS.DEV.GROUND STATE DIFF. VT=0) =               0.0000     0

 STD.MW. W=0.003MHZ            2.753967    19

 STD.MW. W=0.010MHZ            0.000000     0

 RMS.MW. W=0.020MHZ            0.000000     0

 RMS.MW. W=0.045MHZ            0.000000     0

 RMS.MW. W=0.070MHZ            0.000000     0

 STD.MW. W=0.080MHZ            0.000000     0

 RMS.MW. W=0.100MHZ            0.000000     0

 RMS.MW. W=0.200MHZ            0.000000     0

 RMS.MW. W=1.000MHZ            0.000000     0

 RMS.DEV.MICRONDE VT=0(MHZ)=               0.0138

 RMS.DEV.MICRONDE VT=1(MHZ)=               0.0000

 RMS.DEV.MICRONDE VT=2(MHZ)=               0.0000

 RMS.DEV.MICRONDE VT=3(MHZ)=               0.0000

 RMS.DEV.MICRONDE VT=4(MHZ)=               0.0000

 RMS.DEV.MICRONDE "A" (MHZ)=               0.0100

 RMS.DEV.MICRONDE "E" (MHZ)=               0.0177

 RMS.DEV.IR(CM-1)       =             0.000000

 RMS.DEV.IR(CM-1) V=1-0 =             0.000000

 RMS.DEV.IR(CM-1) V=2-1 =             0.000000

 RMS.DEV.IR(CM-1) V=3-2 =             0.000000

 RMS.DEV.GROUND STATE DIFF.VT=0 (CM-1)) =             0.000000

 RMS.DEV.MICROWAVE,WEIGHT=0.003MHZ              0.0138 MHZ

 RMS.DEV.MICROWAVE,WEIGHT=0.010MHZ              0.0000 MHZ

 RMS.DEV.MICROWAVE,WEIGHT=0.020MHZ              0.0000 MHZ

 RMS.DEV.MICROWAVE,WEIGHT=0.045MHZ              0.0000 MHZ

 RMS.DEV.MICROWAVE,WEIGHT=0.070MHZ              0.0000 MHZ

 RMS.DEV.MICROWAVE,WEIGHT=0.080MHZ              0.0000 MHZ

 RMS.DEV.MICROWAVE,WEIGHT=0.100MHZ              0.0000 MHZ

 RMS.DEV.MICROWAVE,WEIGHT=0.200MHZ              0.0000 MHZ

 RMS.DEV.MICROWAVE,WEIGHT=1.000MHZ              0.0000 MHZ
  END LINECAL   
 time 18:43:28:72
