# Supplementary material for: Microwave spectra, molecular geometries, and internal rotation of CH3 in N-methylimidazole⋯H2O and 2-methylimidazole⋯H2O Complexes
Source: Phys Chem Chem Phys. 2022 May 6;24(20):12354–62. doi: 10.1039/d1cp05526g (PMC9131724; doi:10.1039/d1cp05526g)
Supplement: CP-024-D1CP05526G-s022 [file CP-024-D1CP05526G-s022.txt]

Pgopher 10.0.505 13 Feb 2017 20:43 32 bit (Delphi 18.5/18)
Mixture: 1MI_HOD_final.pgo
  Units               MHz
  PrintLevel          Detail
  Precision           4
  BasisOrder          boDefault
  QuantumNumberFormat J
  FitCycles           1
  FitDetails          False
  AutoReplot          True
  AllowComplex        False
  NoLineList          False
  ShowEstUnc          False
  ShowDerivatives     False
  SVDlimit            5
  ShowSubBasis        False
  AllowZeroI          False
  ScaledParameters    True
  FixTransitionPhase  False
  OldHyperfineOrder   False
  SVDThresh    1E-6
  ScaleChanges 1
  SmallE       5.99584916E-14
  Species: 1methylimidazole
    Jmax 5
  Species: 1methylimidazole_water
    Jmax 10
    Concentration 1
    AsymmetricMolecule: 1methylimidazole_water 1methylimidazole_HOD
      nNuclei        2
      Colour         Red
      JAdjustSym     False
      BlockMatrix    True
      PointGroup     C1
      Representation Ir
      SReduction     True
      eeWt           1
      eoWt           1
      oeWt           1
      ooWt           1
      C2zAxis        a
      C2xAxis        c
      PseudoC2v      False
      FakeSym        False
      PhaseAdjust    False
      Abundance     1
      AssumedOrigin 1E99
      AsymmetricManifold: 1methylimidazole_water Ground
        Initial       True
        EigenSearch   True
        LimitSearch   True
        AutoQConverge True
        UsePopParams  False
        AsymmetricTop: 1methylimidazole_water v=0
          Symmetry A
          Kmin     all
          Kmax     all
          A      4981.73112811243           Float
          B      1351.41736430746           Float
          C      1070.20497665073           Float
          DJK    -0.0120700911933875        Float
          DJ     0.0020669804414476         Float
          deltaJ -0.000821
          <N  ,K  |A|N,K> = K^2

          <N  ,K-2|B|N,K> = sqrt((N*(N+1)+(-K+1)*(K-2))*(N*(N+1)-K*(K-1)))/4
          <N  ,K  |B|N,K> = (N*(N+1)-K^2)/2
          <N  ,K+2|B|N,K> = sqrt((N*(N+1)+(-K-1)*(K+2))*(N*(N+1)-K*(K+1)))/4

          <N  ,K-2|C|N,K> = (-sqrt((N*(N+1)+(-K+1)*(K-2))*(N*(N+1)-K*(K-1))))/4
          <N  ,K  |C|N,K> = (N*(N+1)-K^2)/2
          <N  ,K+2|C|N,K> = (-sqrt((N*(N+1)+(-K-1)*(K+2))*(N*(N+1)-K*(K+1))))/4

          <N  ,K  |DJK|N,K> = -N*(N+1)*K^2

          <N  ,K  |DJ|N,K> = -N^2*(N+1)^2

          <N  ,K-2|deltaJ|N,K> = N*(N+1)*sqrt((N*(N+1)+(-K+1)*(K-2))*(N*(N+1)-K*(K-1)))
          <N  ,K+2|deltaJ|N,K> = N*(N+1)*sqrt((N*(N+1)+(-K-1)*(K+2))*(N*(N+1)-K*(K+1)))

          AsymmetricTopNucleus: 1methylimidazole_water N1
            Spin   1
            AsNext False
            MaxDJ  -0.5
            CHIzz    1.63513817717465           Float
            CHIxxmyy 3.69
            Matrix elements for CHIzz not available
            Matrix elements for CHIxxmyy not available
          AsymmetricTopNucleus: 1methylimidazole_water N3
            Spin   1
            AsNext False
            MaxDJ  -0.5
            CHIzz -3.93729990023435          Float
            Matrix elements for CHIzz not available
      TransitionMoments: 1methylimidazole_water <Ground|mu|Ground>
        CartesianTransitionMoment: 1methylimidazole_water <v=0|a|v=0>
          Axis a
          Strength 4
        Symbolic Matrix Elements not available for <v=0|a|v=0>
        CartesianTransitionMoment: 1methylimidazole_water <v=0|b|v=0>
          Axis b
        CartesianTransitionMoment: 1methylimidazole_water <v=0|c|v=0>
          Axis c
  Species: Argon
    Jmax 5
    Concentration 1
  Simulation: Simulation
    Intensity factor:0.333333333333333 (1 from Spol)
    IntensityUnits Arbitrary
    LifeModel      lmNone
    PlotUnits      MHz
    nDF            2000
    WidthMult      6
    AutoMin        True
    AutoMax        True
    ShowSum        False
    ShowParts      True
    ShowFortrat    False
    UseUpper       False
    ShowSymmetry   True
    ShowDeltaJ     False
    ScaleMarkSize  True
    UseSymmetry    False
    UseStateNumber False
    FortratQno     J
    Fmin        -2275.64875604276
    Fmax        38938.395154863
    Ymax        1081.54662021332
    Temperature 2
    Gaussian    0.03
    SMargin     -1
    OThreshold  3.16227766016838E-9
    Tvib        -1
    MinI        0.01
    Tspin       -1
    PlotSplit   0.5
  Fundamental Constants from CODATA 2014: h=6.62607004E-34 k=1.38064852E-23 NA=6.022140857E23 e=1.6021766208E-19 me=9.10938356E-31


Residuals before fit for 1methylimidazole_HOD for the Ground manifold
    F'S'  #'    F"S"  #"     Observed    Calculated      Obs-Calc StdDev 
    3 A  12     2 A  10     7201.8630     7201.8698       -0.0068 1.00000 1.7413 0.0000 : qR0,2(2)4,3,3,2 : 1methylimidazole_HOD v=0  3  0  3  4  3 - v=0  2  0  2  3  2 : 1_methylimidazole_reservoir_2bar_ar_1140k_hrw :   1:<Linelist>
    4 A   4     3 A   4     7202.0710     7202.0906       -0.0196 1.00000 2.4722 0.0000 : qR0,2(2)4,4,3,3 : 1methylimidazole_HOD v=0  3  0  3  4  4 - v=0  2  0  2  3  3 : 1_methylimidazole_reservoir_2bar_ar_1140k_hrw :   2:<Linelist>
    5 A   1     4 A   1     7202.1430     7202.1504       -0.0074 1.00000 3.3443 0.0000 : qR0,2(2)4,5,3,4 : 1methylimidazole_HOD v=0  3  0  3  4  5 - v=0  2  0  2  3  4 : 1_methylimidazole_reservoir_2bar_ar_1140k_hrw :   3:<Linelist>
    4 A   5     3 A   5     7202.2300     7202.2545       -0.0245 1.00000 2.5303 0.0000 : qR0,2(2)3,4,2,3 : 1methylimidazole_HOD v=0  3  0  3  3  4 - v=0  2  0  2  2  3 : 1_methylimidazole_reservoir_2bar_ar_1140k_hrw :   4:<Linelist>
    6 A   2     5 A   2     9094.0620     9094.0344        0.0276 1.00000 3.7239 0.0000 : qR1,3(3)5,6,4,5 : 1methylimidazole_HOD v=0  4  1  4  5  6 - v=0  3  1  3  4  5 : 1_methylimidazole_reservoir_2bar_ar_1140k_hrw :   5:<Linelist>
    6 A   1     5 A   1     9531.8000     9531.8004       -0.0004 1.00000 4.4320 0.0000 : qR0,3(3)5,6,4,5 : 1methylimidazole_HOD v=0  4  0  4  5  6 - v=0  3  0  3  4  5 : 1_methylimidazole_reservoir_2bar_ar_1140k_hrw :   6:<Linelist>
    5 A   5     4 A   5     9531.8920     9531.9102       -0.0182 1.00000 3.5748 0.0000 : qR0,3(3)4,5,3,4 : 1methylimidazole_HOD v=0  4  0  4  4  5 - v=0  3  0  3  3  4 : 1_methylimidazole_reservoir_2bar_ar_1140k_hrw :   7:<Linelist>
    7 A   1     6 A   1    11806.9250    11806.9243        0.0007 1.00000 5.0089 0.0000 : qR0,4(4)6,7,5,6 : 1methylimidazole_HOD v=0  5  0  5  6  7 - v=0  4  0  4  5  6 : 1_methylimidazole_reservoir_2bar_ar_1140k_hrw :   8:<Linelist>
    6 A   5     5 A   5    11807.0460    11807.0428        0.0032 1.00000 4.2025 0.0000 : qR0,4(4)5,6,4,5 : 1methylimidazole_HOD v=0  5  0  5  5  6 - v=0  4  0  4  4  5 : 1_methylimidazole_reservoir_2bar_ar_1140k_hrw :   9:<Linelist>
    7 A   3     6 A   3    12735.2190    12735.2334       -0.0144 1.00000 4.5380 0.0000 : qR1,3(4)6,7,5,6 : 1methylimidazole_HOD v=0  5  1  4  6  7 - v=0  4  1  3  5  6 : 1_methylimidazole_reservoir_2bar_ar_1140k_hrw :  10:<Linelist>
    7 A   7     6 A   6    13574.1500    13574.1260        0.0240 1.00000 3.9177 0.0000 : qR1,5(5)7,7,6,6 : 1methylimidazole_HOD v=0  6  1  6  7  7 - v=0  5  1  5  6  6 : 1_methylimidazole_reservoir_2bar_ar_1140k_hrw :  11:<Linelist>
    8 A   2     7 A   2    13574.2150    13574.1814        0.0336 1.00000 4.5495 0.0000 : qR1,5(5)7,8,6,7 : 1methylimidazole_HOD v=0  6  1  6  7  8 - v=0  5  1  5  6  7 : 1_methylimidazole_reservoir_2bar_ar_1140k_hrw :  12:<Linelist>
    8 A   1     7 A   1    14025.6750    14025.6721        0.0029 1.00000 5.0182 0.0000 : qR0,5(5)7,8,6,7 : 1methylimidazole_HOD v=0  6  0  6  7  8 - v=0  5  0  5  6  7 : 1_methylimidazole_reservoir_2bar_ar_1140k_hrw :  13:<Linelist>
    8 A   7     7 A   9    14959.7930    14959.8110       -0.0180 1.00000 3.2286 0.0000 : qR2,3(5)7,8,6,7 : 1methylimidazole_HOD v=0  6  2  4  7  8 - v=0  5  2  3  6  7 : 1_methylimidazole_reservoir_2bar_ar_1140k_hrw :  14:<Linelist>
    8 A   3     7 A   3    15229.8000    15229.7520        0.0480 1.00000 4.5254 0.0000 : qR1,4(5)7,8,6,7 : 1methylimidazole_HOD v=0  6  1  5  7  8 - v=0  5  1  4  6  7 : 1_methylimidazole_reservoir_2bar_ar_1140k_hrw :  15:<Linelist>
    9 A   2     8 A   2    15791.7600    15791.7915       -0.0315 1.00000 4.2415 0.0000 : qR1,6(6)8,9,7,8 : 1methylimidazole_HOD v=0  7  1  7  8  9 - v=0  6  1  6  7  8 : 1_methylimidazole_reservoir_2bar_ar_1140k_hrw :  16:<Linelist>
    9 A   1     8 A   1    16195.5080    16195.5268       -0.0188 1.00000 4.5570 0.0000 : qR0,6(6)8,9,7,8 : 1methylimidazole_HOD v=0  7  0  7  8  9 - v=0  6  0  6  7  8 : 1_methylimidazole_reservoir_2bar_ar_1140k_hrw :  17:<Linelist>

SVD fit: 17 Observations,  7 Parameters (scaled)
Initial Average Error: 0.0284166317766596
Predicted New Error:   0.0284166317703009
Parameters:
  # Old                 New                 Std Dev   Change/Std Sens    Summary              Name
  1 4981.73112811243    4981.73112865888    .38450833 0.0000     .006704 4981.73(38)          1methylimidazole_water v=0 A
  2 1351.41736430746    1351.41736444526    .00407679 0.0000     .000100 1351.4174(41)        1methylimidazole_water v=0 B
  3 1070.20497665073    1070.20497681957    .00403066 0.0000     5.86e-5 1070.2050(40)        1methylimidazole_water v=0 C
  4 -.0120700911933874  -.0120701380039874  .00256168 0.0000     3.04e-5 -0.0121(26)          1methylimidazole_water v=0 DJK
  5 .00206698044144760  .00206698252476041  6.4893e-5 0.0000     5.74e-7 2.0670(649)e-3       1methylimidazole_water v=0 DJ
  6 1.63513817717465    1.63521754295428    1.1893224 0.0001     .031583 1.6(12)              1methylimidazole_water N1 CHIzz
  7 -3.93729990023435   -3.93725588799646   .81534047 0.0001     .027418 -3.94(82)            1methylimidazole_water N3 CHIzz

Correlation Matrix
Determinant = 0.000, Largest off-diagonal element = -0.856 at 5,4 = 1methylimidazole_water v=0 DJ, 1methylimidazole_water v=0 DJK
       1       2       3       4       5       6       7
  1   1.000
  2  -0.377   1.000
  3  -0.116   0.223   1.000
  4  -0.852   0.391  -0.241   1.000
  5   0.664  -0.054   0.620  -0.856   1.000
  6  -0.039   0.539   0.616  -0.206   0.424   1.000
  7   0.054   0.423   0.488  -0.273   0.403   0.794   1.000
