# Supplementary material for: Microwave spectra, molecular geometries, and internal rotation of CH3 in N-methylimidazole⋯H2O and 2-methylimidazole⋯H2O Complexes
Source: Phys Chem Chem Phys. 2022 May 6;24(20):12354–62. doi: 10.1039/d1cp05526g (PMC9131724; doi:10.1039/d1cp05526g)
Supplement: CP-024-D1CP05526G-s023 [file CP-024-D1CP05526G-s023.txt]

Rotational, Centrifugal Distortion, Internal Rotation Calculation (V2.5e)
                      Holger Hartwig 08-Nov-96 (hartwig@phc.uni-kiel.de)

Please cite: H.Hartwig and H.Dreizler, Z.Naturforsch, 51a (1996) 923.

Calculation date and time:  Type help now for the list of parameters : 
Acetaldehyde, Maes,Wlodarczak,Boucher,Demaison Z.Naturforsch. 42a,97(1987)

  nzyk       100   print        4   eval         0   dfreq        0 
  orger        0   ints         0   maxm         8   woods       33 
  ndata        0   nfold        3   spin         0   ntop         1 
  adjf         0   maxvm        0   aprint      75   xprint      20 
  ncycl      100   svderr       0   fitscl       0   reduct       1 
  rofit    .0000000D+00   eps      .1000000D-11   defer    .1000000D-04 
  weigf    .0000000D+00   convg    .9990000D+00   lambda   .1000000D-04 
  freq_l   .6000000D+01   freq_h   .1900000D+02   limit    .1000000D+00 
  temp     .2000000D+01 
Using Watson S Reduction 

assumed sizeb          1
\\ set (adj  or 16)
\\ set (adj  or  8)
\\ set (adj  or  1)
\\ adj  1: adjust F according to rho, beta and gamma
\\ adj  8: adjust rho according to F0 = 1/(2 I_alpha)
\\ adj 16: adjust beta and gamma  according delta + epsil
new adj :  25
BJ            1.407341050               
BK            2.812548950               
B-             .222551550               
DJ             .243000E-6               
DJK           7.820000E-6               
mu_x           .300000000               
mu_y          1.500000000               
mu_z          4.900000000               
F           160.249046280                
V1n           4619.154361                
rho            .017770892                
beta          2.650654686                
Dpi2J        26.230775E-6                
F0          157.690000000                
delta         2.196459826                

fit   .1D+00  .1D+01      BJ          1.00 
fit   .1D+00  .1D+01      BK          1.00 
fit   .1D+00  .1D+01      B-          1.00 
fit   .1D+00  .1D+01      DJ          1.00 
fit   .1D+00  .1D+01      DJK         1.00 
fit   .1D+00  .1D+01      Dpi2J_1     1.00 
dqx   .1D+00  .1D+01      V1n_1       1.00 
dqx   .1D+00  .1D+01      delta_1     1.00 

  /A     S     0
  /E     S     1

 V  0 

  ndata   31   Data Points  31   Splittings   0
  Effective Data Points   1.2

 \\  Maximal K = J =   7
 \\ B=  1    adj= 25
 \\ (1) calculate torsional integrals 
 \\ (32)use torsional integrals in rigid rotor H_rr 
Sigma: .581957D-02  Sigma/OldSigma: .000000  conv: 1

     J K- K+  J K- K+   Sym   calc/GHz  diff/MHz     obs/GHz                      
  1:  3  1  3  2  1  2   /A   7.7467710   -1.5840   7.7451870   Err  .5D-04        /A   -/A   
  2:  3  0  3  2  0  2   /A   8.2409597   -2.5897   8.2383700   Err  .5D-04        /A   -/A   
  3:  3  2  2  2  2  1   /A   8.4471670   -3.3360   8.4438310   Err  .5D-04        /A   -/A   
  4:  3  1  2  2  1  1   /A   9.0814318   -4.8498   9.0765820   Err  .5D-04        /A   -/A   
  5:  4  0  4  3  0  3   /A  10.7744781   -2.7321  10.7717460   Err  .5D-04        /A   -/A   
  6:  4  2  3  3  2  2   /A  11.2216663   -4.2933  11.2173730   Err  .5D-04        /A   -/A   
  7:  4  1  3  3  1  2   /A  12.0372823   -6.1883  12.0310940   Err  .5D-04        /A   -/A   
  8:  5  1  5  4  1  4   /A  12.7696533   -2.1523  12.7675010   Err  .5D-04        /A   -/A   
  9:  5  0  5  4  0  4   /A  13.1913049   -2.5999  13.1887050   Err  .5D-04        /A   -/A   
 10:  5  2  4  4  2  3   /A  13.9613756   -5.1236  13.9562520   Err  .5D-04        /A   -/A   
 11:  5  3  3  4  3  2   /A  14.2219605   -6.0305  14.2159300   Err  .5D-04        /A   -/A   
 12:  5  3  2  4  3  1   /A  14.3022223   -6.4213  14.2958010   Err  .5D-04        /A   -/A   
 13:  5  2  3  4  2  2   /A  14.8469896   -8.0736  14.8389160   Err  .5D-04        /A   -/A   
 14:  5  1  4  4  1  3   /A  14.9203672   -7.2322  14.9131350   Err  .5D-04        /A   -/A   
 15:  6  1  6  5  1  5   /A  15.2296425   -2.2855  15.2273570   Err  .5D-04        /A   -/A   
 16:  6  0  6  5  0  5   /A  15.5380344   -2.4154  15.5356190   Err  .5D-04        /A   -/A   
 17:  6  2  5  5  2  4   /A  16.6589390   -5.8010  16.6531380   Err  .5D-04        /A   -/A   
 18:  6  3  4  5  3  3   /A  17.0871429   -7.2579  17.0798850   Err  .5D-04        /A   -/A   
 19:  7  1  7  6  1  6   /A  17.6608324   -2.3494  17.6584830   Err  .5D-04        /A   -/A   
 20:  6  1  5  5  1  4   /A  17.7005945   -7.8625  17.6927320   Err  .5D-04        /A   -/A   
 21:  7  0  7  6  0  6   /A  17.8628112   -2.3032  17.8605080   Err  .5D-04        /A   -/A   
 22:  3 K   1  2 K   1   /E   9.0582257   -4.1537   9.0540720   Err  .5D-04        /E   -/E   
 23:  4 K  -2  3 K  -2   /E  11.3431548   -7.6048  11.3355500   Err  .5D-04        /E   -/E   
 24:  5 K  -2  4 K  -2   /E  14.0430531   -9.3131  14.0337400   Err  .5D-04        /E   -/E   
 25:  4 K   0  3 K   0   /E  10.7688930   -3.0490  10.7658440   Err  .5D-04        /E   -/E   
 26:  5 K  -1  4 K  -1   /E  12.7683942   -2.9122  12.7654820   Err  .5D-04        /E   -/E   
 27:  5 K   0  4 K   0   /E  13.1880113   -3.3623  13.1846490   Err  .5D-04        /E   -/E   
 28:  6 K  -1  5 K  -1   /E  15.2271481   -3.1581  15.2239900   Err  .5D-04        /E   -/E   
 29:  6 K   0  5 K   0   /E  15.5357773   -3.2883  15.5324890   Err  .5D-04        /E   -/E   
 30:  7 K  -1  6 K  -1   /E  17.6579198   -3.3468  17.6545730   Err  .5D-04        /E   -/E   
 31:  7 K   0  6 K   0   /E  17.8607136   -3.3726  17.8573410   Err  .5D-04        /E   -/E   
Maximum (obs-calc)/err in line  24    .0093131

indep.par:  8 stepw:1.0000 lambda: .400D-05 cond.no: .834D+03

-------------------------------------------------------
Iteration :  1
Sigma: .398191D-04  Sigma/OldSigma: .006842  conv: 1

              Parameters     Change
BJ            1.406805899 { -.000535151}
BK            2.809279694 { -.003269256}
B-             .222026101 { -.000525449}
DJ             .247642E-6 {  .004642E-6}
DJK           7.497073E-6 { -.322927E-6}
mu_x           .300000000 {     fixed  }
mu_y          1.500000000 {     fixed  }
mu_z          4.900000000 {     fixed  }
F           160.255794244 {     derived} 
V1n           4677.307611 {   58.153250} 
rho            .017812270 {     derived} 
beta          2.653581150 {     derived} 
Dpi2J         -.000126226 { -.000152457} 
F0          157.690000000 {     fixed  } 
delta         2.199930760 {  .003470934} 
Dpi2J_1(1)    -.000126226   -.000152457 120.781% Max. Change

indep.par:  8 stepw:1.0000 lambda: .160D-05 cond.no: .874D+03

-------------------------------------------------------
Iteration :  2
Sigma: .341463D-04  Sigma/OldSigma: .857535  conv: 1

              Parameters     Change
BJ            1.406806700 {  .000000801}
BK            2.809280868 {  .000001174}
B-             .222026842 {  .000000742}
DJ             .248450E-6 {  .000808E-6}
DJK           7.512482E-6 {  .015409E-6}
mu_x           .300000000 {     fixed  }
mu_y          1.500000000 {     fixed  }
mu_z          4.900000000 {     fixed  }
F           160.256879058 {     derived} 
V1n           4677.450079 {     .142468} 
rho            .017819198 {     derived} 
beta          2.653951520 {     derived} 
Dpi2J         -.000131057 { -.000004831} 
F0          157.690000000 {     fixed  } 
delta         2.200356651 {  .000425891} 
Dpi2J_1(1)    -.000131057   -.000004831   3.686% Max. Change

indep.par:  8 stepw:1.0000 lambda: .640D-06 cond.no: .875D+03

-------------------------------------------------------
Iteration :  3
Sigma: .341463D-04  Sigma/OldSigma:1.000000  conv: 2

              Parameters     Change
BJ            1.406806701 {  .000000001}
BK            2.809280870 {  .000000002}
B-             .222026844 {  .000000002}
DJ             .248449E-6 { -.000001E-6}
DJK           7.512386E-6 { -.000097E-6}
mu_x           .300000000 {     fixed  }
mu_y          1.500000000 {     fixed  }
mu_z          4.900000000 {     fixed  }
F           160.256883011 {     derived} 
V1n           4677.455044 {     .004965} 
rho            .017819223 {     derived} 
beta          2.653952870 {     derived} 
Dpi2J         -.000131058 { -.000000001} 
F0          157.690000000 {     fixed  } 
delta         2.200358204 {  .000001553} 
DJK    (1)    7.512386E-6   -.000097E-6    .001% Max. Change

indep.par:  8 stepw:1.0000 lambda: .256D-06 cond.no: .875D+03

-------------------------------------------------------
Iteration :  4
Sigma: .341463D-04  Sigma/OldSigma:1.000000  conv: 3
Dpi2J_1(1)    -.000131058    .000000000    .000% Max. Change

indep.par:  8 stepw:1.0000 lambda: .256D-06 cond.no: .875D+03

Recalculation of the spectrum
#########################################################
 End at Cycle   4

     J K- K+  J K- K+   Sym   calc/GHz  diff/MHz     obs/GHz                      
  1:  3  1  3  2  1  2   /A   7.7451880    -.0010   7.7451870   Err  .5D-04        /A   -/A   
  2:  3  0  3  2  0  2   /A   8.2383739    -.0039   8.2383700   Err  .5D-04        /A   -/A   
  3:  3  2  2  2  2  1   /A   8.4438357    -.0047   8.4438310   Err  .5D-04        /A   -/A   
  4:  3  1  2  2  1  1   /A   9.0765879    -.0059   9.0765820   Err  .5D-04        /A   -/A   
  5:  4  0  4  3  0  3   /A  10.7717493    -.0033  10.7717460   Err  .5D-04        /A   -/A   
  6:  4  2  3  3  2  2   /A  11.2173769    -.0039  11.2173730   Err  .5D-04        /A   -/A   
  7:  4  1  3  3  1  2   /A  12.0311000    -.0060  12.0310940   Err  .5D-04        /A   -/A   
  8:  5  1  5  4  1  4   /A  12.7674992     .0018  12.7675010   Err  .5D-04        /A   -/A   
  9:  5  0  5  4  0  4   /A  13.1887074    -.0024  13.1887050   Err  .5D-04        /A   -/A   
 10:  5  2  4  4  2  3   /A  13.9562555    -.0035  13.9562520   Err  .5D-04        /A   -/A   
 11:  5  3  3  4  3  2   /A  14.2159321    -.0021  14.2159300   Err  .5D-04        /A   -/A   
 12:  5  3  2  4  3  1   /A  14.2958004     .0006  14.2958010   Err  .5D-04        /A   -/A   
 13:  5  2  3  4  2  2   /A  14.8389127     .0033  14.8389160   Err  .5D-04        /A   -/A   
 14:  5  1  4  4  1  3   /A  14.9131395    -.0045  14.9131350   Err  .5D-04        /A   -/A   
 15:  6  1  6  5  1  5   /A  15.2273527     .0043  15.2273570   Err  .5D-04        /A   -/A   
 16:  6  0  6  5  0  5   /A  15.5356185     .0005  15.5356190   Err  .5D-04        /A   -/A   
 17:  6  2  5  5  2  4   /A  16.6531392    -.0012  16.6531380   Err  .5D-04        /A   -/A   
 18:  6  3  4  5  3  3   /A  17.0798827     .0023  17.0798850   Err  .5D-04        /A   -/A   
 19:  7  1  7  6  1  6   /A  17.6584734     .0096  17.6584830   Err  .5D-04        /A   -/A   
 20:  6  1  5  5  1  4   /A  17.6927352    -.0032  17.6927320   Err  .5D-04        /A   -/A   
 21:  7  0  7  6  0  6   /A  17.8605019     .0061  17.8605080   Err  .5D-04        /A   -/A   
 22:  3 K   1  2 K   1   /E   9.0540620     .0100   9.0540720   Err  .5D-04        /E   -/E   
 23:  4 K  -2  3 K  -2   /E  11.3354536     .0964  11.3355500   Err  .5D-04        /E   -/E   
 24:  5 K  -2  4 K  -2   /E  14.0338104    -.0704  14.0337400   Err  .5D-04        /E   -/E   
 25:  4 K   0  3 K   0   /E  10.7657875     .0565  10.7658440   Err  .5D-04        /E   -/E   
 26:  5 K  -1  4 K  -1   /E  12.7654981    -.0161  12.7654820   Err  .5D-04        /E   -/E   
 27:  5 K   0  4 K   0   /E  13.1847169    -.0679  13.1846490   Err  .5D-04        /E   -/E   
 28:  6 K  -1  5 K  -1   /E  15.2240173    -.0273  15.2239900   Err  .5D-04        /E   -/E   
 29:  6 K   0  5 K   0   /E  15.5324443     .0447  15.5324890   Err  .5D-04        /E   -/E   
 30:  7 K  -1  6 K  -1   /E  17.6545782    -.0052  17.6545730   Err  .5D-04        /E   -/E   
 31:  7 K   0  6 K   0   /E  17.8573310     .0100  17.8573410   Err  .5D-04        /E   -/E   
Maximum (obs-calc)/err in line  23    .0000964

RMS deviations (MHz), B and V sorted
 B  V   n splittings MHz
 B  V   n abs. freq. MHz
 1  1  31           .028766           .036189

           Parameters  and  Errors
BJ            1.406806701 {  .000002470}
BK            2.809280870 {  .000092094}
B-             .222026844 {  .000003087}
DJ             .248449E-6 {  .033706E-6}
DJK           7.512386E-6 {  .370834E-6}
DK             .000000E-6 {     fixed  }
dj             .000000E-6 {     fixed  }
dk             .000000E-6 {     fixed  }
Vss            .000000E-6 {     fixed  }
Vcc            .000000E-6 {     fixed  }
mu_x           .300000000 {     fixed  }
mu_y          1.500000000 {     fixed  }
mu_z          4.900000000 {     fixed  }
P_x            .000000E-6 {     fixed  }
P_y            .000000E-6 {     fixed  }
P_z            .000000E-6 {     fixed  }
F           160.256883011 {     derived} 
V1n           4677.455044 {    3.610234} 
V2n            .000000E-6 {     fixed  } 
rho            .017819223 {     derived} 
beta          2.653952870 {     derived} 
gamma          .000000E-6 {     derived} 
Dpi2J         -.000131058 {  .000003620} 
F0          157.690000000 {     fixed  } 
epsil          .000000E-6 {     fixed  } 
delta         2.200358204 {  .001393876} 

Standard Deviation        .034146 MHz

------------------------------------ B =  1
Rotational Constants and Errors (in GHz)
     B_z       4.216087571        .000092732
     B_x       1.628833545        .000004315
     B_y       1.184779857        .000003556
Ray's kappa    -.70702
F0(calc)     157.690000000        .000000000
I_alpha        3.204889784        .000000000
<(i,x)  <(i,y)  <(i,z)       36.0712       90.0000      126.0712
<(i,x) d<(i,y) d<(i,z)         .0799         .0000         .0799

V1n_1      1.866451 kj +/-  .001441 kj          .445783 kcal +/-  .000344 kcal
         156.023084 cm +/-    .1204 cm    s=  12.972104


Errors of fitted linear combinations
    .000002470     .000092094     .000003087     .000000034     .000000371
    .000003620    3.610233971     .001393876

Correlation Matrix of fitted linear combinations 
BJ      1.000
BK      -.246  1.000
B-       .196   .387  1.000
DJ       .412   .013  -.551  1.000
DJK      .258  -.445   .095  -.273  1.000
Dpi2J_  -.444  -.057  -.237   .105   .029  1.000
V1n_1    .507   .163   .644  -.193  -.226  -.583  1.000
delta_   .501   .161   .643  -.210  -.207  -.615   .993  1.000
strongest correlation between  8 and  7 (  .9935)

Freedom Cofreedom Matrix of linear comb.
BJ       .241
BK       .840   .481
B-       .857   .728   .330
DJ       .562   .830   .728   .256
DJK      .802   .937   .985   .841   .454
Dpi2J_   .851   .915   .877   .896   .977   .561
V1n_1    .909   .992   .874   .980   .957   .877   .100
delta_   .926   .993   .874   .987   .983   .859   .172   .102
minimum cofreedom between  8 and  7 (  .1722)

Eigenvalues and Eigenvector Matrix of SVD-FIT 

.487132D-02   -.152 -.023 -.140  .056  .030  .075 -.696 -.681
.423123D-01    .624 -.102 -.268  .725 -.005 -.043 -.001 -.026
.901182D-01    .518 -.348  .229 -.411  .609 -.057 -.103 -.059
.187982D+00   -.195 -.625 -.704 -.186 -.044 -.148  .058  .116
.434399D+00    .045  .403 -.168 -.090  .090 -.857 -.207  .123
.105058D+01    .264 -.342  .352 -.175 -.717 -.310  .021 -.220
.192802D+01   -.081 -.232  .235  .150 -.089  .066 -.648  .656
.426172D+01    .451  .381 -.391 -.454 -.309  .365 -.199  .160

Stop - Program terminated.
