# Supplementary material for: Microwave spectra, molecular geometries, and internal rotation of CH3 in N-methylimidazole⋯H2O and 2-methylimidazole⋯H2O Complexes
Source: Phys Chem Chem Phys. 2022 May 6;24(20):12354–62. doi: 10.1039/d1cp05526g (PMC9131724; doi:10.1039/d1cp05526g)
Supplement: CP-024-D1CP05526G-s024 [file CP-024-D1CP05526G-s024.txt]

Rotational, Centrifugal Distortion, Internal Rotation Calculation (V2.5e)
                      Holger Hartwig 08-Nov-96 (hartwig@phc.uni-kiel.de)

Please cite: H.Hartwig and H.Dreizler, Z.Naturforsch, 51a (1996) 923.

Calculation date and time:  Type help now for the list of parameters : 
Acetaldehyde, Maes,Wlodarczak,Boucher,Demaison Z.Naturforsch. 42a,97(1987)

  nzyk       100   print        4   eval         0   dfreq        0 
  orger        0   ints         0   maxm         8   woods       33 
  ndata        0   nfold        3   spin         0   ntop         1 
  adjf         0   maxvm        0   aprint      75   xprint      20 
  ncycl      100   svderr       0   fitscl       0   reduct       0 
  rofit    .0000000D+00   eps      .1000000D-11   defer    .1000000D-04 
  weigf    .0000000D+00   convg    .9990000D+00   lambda   .1000000D-04 
  freq_l   .6000000D+01   freq_h   .1800000D+02   limit    .1000000D+00 
  temp     .2000000D+01 
Using Watson A Reduction 

assumed sizeb          1
\\ set (adj  or 16)
\\ set (adj  or  8)
\\ set (adj  or  1)
\\ adj  1: adjust F according to rho, beta and gamma
\\ adj  8: adjust rho according to F0 = 1/(2 I_alpha)
\\ adj 16: adjust beta and gamma  according delta + epsil
new adj :  25
BJ            1.210810000               
BK            3.770940000               
B-             .140606300               
DJ            2.059000E-6               
DJK         -12.300000E-6               
dj            -.821316E-6               
mu_y          1.000000000               
mu_z          5.500000000               
F           161.160357415                
V1n           5548.942843                
rho            .023111197                
beta          2.876692047                
F0          157.929000000                
delta         2.356190000                

fit   .1D+00  .1D+01      BJ          1.00 
fit   .1D+00  .1D+01      BK          1.00 
fit   .1D+00  .1D+01      B-          1.00 
fit   .1D+00  .1D+01      DJ          1.00 
fit   .1D+00  .1D+01      DJK         1.00 
fit   .1D+00  .1D+01      dj          1.00 
dqx   .1D+00  .1D+01      V1n_1       1.00 
dqx   .1D+00  .1D+01      delta_1     1.00 

  /A     S     0
  /E     S     1

 V  0 

  ndata   19   Data Points  19   Splittings   0
  Effective Data Points    .8

 \\  Maximal K = J =   7
 \\ B=  1    adj= 25
 \\ (1) calculate torsional integrals 
 \\ (32)use torsional integrals in rigid rotor H_rr 
Sigma: .298407D-02  Sigma/OldSigma: .000000  conv: 1

     J K- K+  J K- K+   Sym   calc/GHz  diff/MHz     obs/GHz                      
  1:  3  0  3  2  0  2   /A   7.2030810    -.9400   7.2021410   Err  .5D-04        /A   -/A   
  2:  4  1  4  3  1  3   /A   9.0942682    -.2492   9.0940190   Err  .5D-04        /A   -/A   
  3:  4  0  4  3  0  3   /A   9.5328633   -1.0543   9.5318090   Err  .5D-04        /A   -/A   
  4:  5  0  5  4  0  4   /A  11.8078429    -.8979  11.8069450   Err  .5D-04        /A   -/A   
  5:  5  1  4  4  1  3   /A  12.7384060   -3.1940  12.7352120   Err  .5D-04        /A   -/A   
  6:  6  1  6  5  1  5   /A  13.5734804     .7016  13.5741820   Err  .5D-04        /A   -/A   
  7:  6  0  6  5  0  5   /A  14.0260300    -.3310  14.0256990   Err  .5D-04        /A   -/A   
  8:  6  2  4  5  2  3   /A  14.9633821   -3.6341  14.9597480   Err  .5D-04        /A   -/A   
  9:  6  1  5  5  1  4   /A  15.2337470   -4.0030  15.2297440   Err  .5D-04        /A   -/A   
 10:  7  1  7  6  1  6   /A  15.7900843    1.7107  15.7917950   Err  .5D-04        /A   -/A   
 11:  7  0  7  6  0  6   /A  16.1947900     .7660  16.1955560   Err  .5D-04        /A   -/A   
 12:  4 K  -1  3 K  -1   /E   9.1004934    1.0716   9.1015650   Err  .5D-04        /E   -/E   
 13:  4 K   0  3 K   0   /E   9.5300201   -1.1151   9.5289050   Err  .5D-04        /E   -/E   
 14:  5 K   0  4 K   0   /E  11.8050781    -.9481  11.8041300   Err  .5D-04        /E   -/E   
 15:  5 K   1  4 K   1   /E  12.7302982   -3.8982  12.7264000   Err  .5D-04        /E   -/E   
 16:  6 K   0  5 K   0   /E  14.0234699    -.4419  14.0230280   Err  .5D-04        /E   -/E   
 17:  6 K   1  5 K   1   /E  15.2258278   -4.4378  15.2213900   Err  .5D-04        /E   -/E   
 18:  7 K  -1  6 K  -1   /E  15.7895989    1.9711  15.7915700   Err  .5D-04        /E   -/E   
 19:  7 K   0  6 K   0   /E  16.1924382     .6118  16.1930500   Err  .5D-04        /E   -/E   
Maximum (obs-calc)/err in line  17    .0044378

indep.par:  8 stepw:1.0000 lambda: .400D-05 cond.no: .111D+04

-------------------------------------------------------
Iteration :  1
Sigma: .375488D-04  Sigma/OldSigma: .012583  conv: 1

              Parameters     Change
BJ            1.210637147 { -.000172853}
BK            3.765457807 { -.005482193}
B-             .140438690 { -.000167610}
DJ            2.024602E-6 { -.034398E-6}
DJK         -10.933883E-6 { 1.366117E-6}
dj             .801367E-6 { 1.622683E-6}
mu_y          1.000000000 {     fixed  }
mu_z          5.500000000 {     fixed  }
F           161.286810913 {     derived} 
V1n           5454.940256 {  -94.002587} 
rho            .023759664 {     derived} 
beta          2.893334611 {     derived} 
F0          157.929000000 {     fixed  } 
delta         2.390516333 {  .034326333} 
dj     (1)     .801367E-6   1.622683E-6 202.489% Max. Change

indep.par:  8 stepw:1.0000 lambda: .160D-05 cond.no: .111D+04

-------------------------------------------------------
Iteration :  2
Sigma: .210826D-04  Sigma/OldSigma: .561471  conv: 1

              Parameters     Change
BJ            1.210637131 { -.000000016}
BK            3.765472506 {  .000014699}
B-             .140438789 {  .000000099}
DJ            2.023931E-6 { -.000671E-6}
DJK         -10.857440E-6 {  .076443E-6}
dj             .802281E-6 {  .000915E-6}
mu_y          1.000000000 {     fixed  }
mu_z          5.500000000 {     fixed  }
F           161.276879339 {     derived} 
V1n           5458.600282 {    3.660027} 
rho            .023708795 {     derived} 
beta          2.892074459 {     derived} 
F0          157.929000000 {     fixed  } 
delta         2.387881425 { -.002634909} 
DJK    (1)  -10.857440E-6    .076443E-6    .704% Max. Change

indep.par:  8 stepw:1.0000 lambda: .640D-06 cond.no: .111D+04

-------------------------------------------------------
Iteration :  3
Sigma: .210822D-04  Sigma/OldSigma: .999983  conv: 2

              Parameters     Change
BJ            1.210637130 { -.000000001}
BK            3.765472484 { -.000000023}
B-             .140438787 { -.000000002}
DJ            2.023928E-6 { -.000002E-6}
DJK         -10.857332E-6 {  .000108E-6}
dj             .802274E-6 { -.000007E-6}
mu_y          1.000000000 {     fixed  }
mu_z          5.500000000 {     fixed  }
F           161.276839724 {     derived} 
V1n           5458.616238 {     .015956} 
rho            .023708592 {     derived} 
beta          2.892069425 {     derived} 
F0          157.929000000 {     fixed  } 
delta         2.387870928 { -.000010496} 
DJK    (1)  -10.857332E-6    .000108E-6    .001% Max. Change

indep.par:  8 stepw:1.0000 lambda: .256D-06 cond.no: .111D+04

-------------------------------------------------------
Iteration :  4
Sigma: .210822D-04  Sigma/OldSigma:1.000000  conv: 3

              Parameters     Change
BJ            1.210637130 {  .000000000}
BK            3.765472483 {  .000000000}
B-             .140438787 {  .000000000}
DJ            2.023928E-6 {  .000000E-6}
DJK         -10.857331E-6 {  .000001E-6}
dj             .802274E-6 {  .000000E-6}
mu_y          1.000000000 {     fixed  }
mu_z          5.500000000 {     fixed  }
F           161.276839716 {     derived} 
V1n           5458.616234 {    -.000004} 
rho            .023708592 {     derived} 
beta          2.892069424 {     derived} 
F0          157.929000000 {     fixed  } 
delta         2.387870926 { -.000000002} 
DJK    (1)  -10.857331E-6    .000001E-6    .000% Max. Change

indep.par:  8 stepw:1.0000 lambda: .256D-06 cond.no: .111D+04
#########################################################
 End at Cycle   4

     J K- K+  J K- K+   Sym   calc/GHz  diff/MHz     obs/GHz                      
  1:  3  0  3  2  0  2   /A   7.2021422    -.0012   7.2021410   Err  .5D-04        /A   -/A   
  2:  4  1  4  3  1  3   /A   9.0940246    -.0056   9.0940190   Err  .5D-04        /A   -/A   
  3:  4  0  4  3  0  3   /A   9.5318114    -.0024   9.5318090   Err  .5D-04        /A   -/A   
  4:  5  0  5  4  0  4   /A  11.8069480    -.0030  11.8069450   Err  .5D-04        /A   -/A   
  5:  5  1  4  4  1  3   /A  12.7352033     .0087  12.7352120   Err  .5D-04        /A   -/A   
  6:  6  1  6  5  1  5   /A  13.5741966    -.0146  13.5741820   Err  .5D-04        /A   -/A   
  7:  6  0  6  5  0  5   /A  14.0257028    -.0038  14.0256990   Err  .5D-04        /A   -/A   
  8:  6  2  4  5  2  3   /A  14.9597379     .0101  14.9597480   Err  .5D-04        /A   -/A   
  9:  6  1  5  5  1  4   /A  15.2297437     .0003  15.2297440   Err  .5D-04        /A   -/A   
 10:  7  1  7  6  1  6   /A  15.7918165    -.0215  15.7917950   Err  .5D-04        /A   -/A   
 11:  7  0  7  6  0  6   /A  16.1955600    -.0040  16.1955560   Err  .5D-04        /A   -/A   
 12:  4 K  -1  3 K  -1   /E   9.1015803    -.0153   9.1015650   Err  .5D-04        /E   -/E   
 13:  4 K   0  3 K   0   /E   9.5288982     .0068   9.5289050   Err  .5D-04        /E   -/E   
 14:  5 K   0  4 K   0   /E  11.8040900     .0400  11.8041300   Err  .5D-04        /E   -/E   
 15:  5 K   1  4 K   1   /E  12.7264209    -.0209  12.7264000   Err  .5D-04        /E   -/E   
 16:  6 K   0  5 K   0   /E  14.0230202     .0078  14.0230280   Err  .5D-04        /E   -/E   
 17:  6 K   1  5 K   1   /E  15.2213983    -.0083  15.2213900   Err  .5D-04        /E   -/E   
 18:  7 K  -1  6 K  -1   /E  15.7915381     .0319  15.7915700   Err  .5D-04        /E   -/E   
 19:  7 K   0  6 K   0   /E  16.1930570    -.0070  16.1930500   Err  .5D-04        /E   -/E   
Maximum (obs-calc)/err in line  14    .0000400

RMS deviations (MHz), B and V sorted
 B  V   n splittings MHz
 B  V   n abs. freq. MHz
 1  1  19           .015295           .021734

           Parameters  and  Errors
BJ            1.210637130 {  .000002491}
BK            3.765472484 {  .000291820}
B-             .140438787 {  .000006721}
DJ            2.023928E-6 {  .060524E-6}
DJK         -10.857332E-6 { 1.795603E-6}
DK             .000000E-6 {     fixed  }
dj             .802274E-6 {  .048465E-6}
dk             .000000E-6 {     fixed  }
Vss            .000000E-6 {     fixed  }
Vcc            .000000E-6 {     fixed  }
mu_y          1.000000000 {     fixed  }
mu_z          5.500000000 {     fixed  }
P_x            .000000E-6 {     fixed  }
P_y            .000000E-6 {     fixed  }
P_z            .000000E-6 {     fixed  }
F           161.276839724 {     derived} 
V1n           5458.616238 {    2.348984} 
V2n            .000000E-6 {     fixed  } 
rho            .023708592 {     derived} 
beta          2.892069425 {     derived} 
gamma          .000000E-6 {     derived} 
F0          157.929000000 {     fixed  } 
epsil          .000000E-6 {     fixed  } 
delta         2.387870928 {  .001351735} 

Standard Deviation        .021082 MHz

------------------------------------ B =  1
Rotational Constants and Errors (in GHz)
     B_z       4.976109614        .000291311
     B_x       1.351075917        .000008640
     B_y       1.070198343        .000005301
Ray's kappa    -.85618
F0(calc)     157.929000000        .000000000
I_alpha        3.200039701        .000000000
<(i,x)  <(i,y)  <(i,z)       46.8149       90.0000      136.8149
<(i,x) d<(i,y) d<(i,z)         .0774         .0000         .0774

V1n_1      2.178159 kj +/-  .000937 kj          .520232 kcal +/-  .000224 kcal
         182.079813 cm +/-    .0784 cm    s=  15.042778


Errors of fitted linear combinations
    .000002491     .000291820     .000006721     .000000061     .000001796
    .000000048    2.348984177     .001351735

Correlation Matrix of fitted linear combinations 
BJ      1.000
BK       .208  1.000
B-       .695   .598  1.000
DJ       .662   .802   .702  1.000
DJK     -.069  -.860  -.342  -.774  1.000
dj       .733   .635   .966   .816  -.458  1.000
V1n_1   -.045   .038  -.122   .127  -.271  -.040  1.000
delta_   .078   .239   .301   .188  -.261   .251   .514  1.000
strongest correlation between  6 and  3 (  .9658)

Freedom Cofreedom Matrix of linear comb.
BJ       .175
BK       .829   .230
B-       .765   .735   .122
DJ       .478   .639   .736   .096
DJK      .766   .702   .955   .607   .193
dj       .755   .758   .262   .653   .922   .116
V1n_1    .999   .999   .979   .996   .979   .990   .696
delta_   .997   .985   .949   .988   .970   .969   .826   .667
minimum cofreedom between  6 and  3 (  .2621)

Eigenvalues and Eigenvector Matrix of SVD-FIT 

.386255D-02    .261  .207  .457  .613 -.204  .511  .003  .024
.213983D-01    .355 -.306  .434 -.431  .560  .295 -.066 -.004
.502536D-01    .664 -.311 -.441  .410  .192 -.230  .041 -.088
.281974D+00   -.025 -.452 -.050 -.068 -.269  .186  .612  .554
.399259D+00   -.305 -.503 -.290  .058 -.112  .528 -.157 -.501
.107589D+01    .197 -.391  .268 -.125 -.569 -.263 -.558  .128
.189298D+01   -.200 -.002 -.283  .189  .313  .228 -.527  .645
.427438D+01    .438  .396 -.411 -.459 -.318  .405 -.074  .042

Stop - Program terminated.
