# Supplementary material for: Microwave spectra, molecular geometries, and internal rotation of CH3 in N-methylimidazole⋯H2O and 2-methylimidazole⋯H2O Complexes
Source: Phys Chem Chem Phys. 2022 May 6;24(20):12354–62. doi: 10.1039/d1cp05526g (PMC9131724; doi:10.1039/d1cp05526g)
Supplement: CP-024-D1CP05526G-s026 [file CP-024-D1CP05526G-s026.txt]

Rotational, Centrifugal Distortion, Internal Rotation Calculation (V2.5e)
                      Holger Hartwig 08-Nov-96 (hartwig@phc.uni-kiel.de)

Please cite: H.Hartwig and H.Dreizler, Z.Naturforsch, 51a (1996) 923.

Calculation date and time:  Type help now for the list of parameters : 
Acetaldehyde, Maes,Wlodarczak,Boucher,Demaison Z.Naturforsch. 42a,97(1987)

  nzyk       100   print        4   eval         0   dfreq        0 
  orger        0   ints         0   maxm         8   woods       33 
  ndata        0   nfold        3   spin         0   ntop         1 
  adjf         0   maxvm        0   aprint      75   xprint      20 
  ncycl      100   svderr       0   fitscl       0   reduct       1 
  rofit    .0000000D+00   eps      .1000000D-11   defer    .1000000D-04 
  weigf    .0000000D+00   convg    .9990000D+00   lambda   .1000000D-04 
  freq_l   .6000000D+01   freq_h   .1900000D+02   limit    .1000000D+00 
  temp     .2000000D+01 
Using Watson S Reduction 

assumed sizeb          1
\\ set (adj  or 16)
\\ set (adj  or  8)
\\ set (adj  or  1)
\\ adj  1: adjust F according to rho, beta and gamma
\\ adj  8: adjust rho according to F0 = 1/(2 I_alpha)
\\ adj 16: adjust beta and gamma  according delta + epsil
new adj :  25
BJ            1.487040850               
BK            2.751295150               
B-             .246725850               
DJ             .189000E-6               
DJK           7.480000E-6               
mu_x           .300000000               
mu_y          1.500000000               
mu_z          4.900000000               
F           160.357127169                
V1n           4654.506000                
rho            .018286507                
beta          2.637635745                
Dpi2J         -.000115000                
F0          157.690000000                
delta         2.209030000                

fit   .1D+00  .1D+01      BJ          1.00 
fit   .1D+00  .1D+01      BK          1.00 
fit   .1D+00  .1D+01      B-          1.00 
fit   .1D+00  .1D+01      DJ          1.00 
fit   .1D+00  .1D+01      DJK         1.00 
fit   .1D+00  .1D+01      Dpi2J_1     1.00 
dqx   .1D+00  .1D+01      V1n_1       1.00 
dqx   .1D+00  .1D+01      delta_1     1.00 

  /A     S     0
  /E     S     1

 V  0 

  ndata   33   Data Points  33   Splittings   0
  Effective Data Points   1.3

 \\  Maximal K = J =   6
 \\ B=  1    adj= 25
 \\ (1) calculate torsional integrals 
 \\ (32)use torsional integrals in rigid rotor H_rr 
Sigma: .574888D-02  Sigma/OldSigma: .000000  conv: 1

     J K- K+  J K- K+   Sym   calc/GHz  diff/MHz     obs/GHz                      
  1:  3  1  3  2  1  2   /A   8.1449099   -1.7149   8.1431950   Err  .5D-04        /A   -/A   
  2:  3  0  3  2  0  2   /A   8.6685022   -2.7409   8.6657613   Err  .5D-04        /A   -/A   
  3:  3  2  2  2  2  1   /A   8.9256830   -3.6370   8.9220460   Err  .5D-04        /A   -/A   
  4:  3  2  1  2  2  0   /A   9.1830499   -4.5402   9.1785097   Err  .5D-04        /A   -/A   
  5:  3  1  2  2  1  1   /A   9.6232457   -5.2706   9.6179751   Err  .5D-04        /A   -/A   
  6:  4  1  4  3  1  3   /A  10.7944967   -2.0656  10.7924311   Err  .5D-04        /A   -/A   
  7:  4  0  4  3  0  3   /A  11.2998704   -2.8292  11.2970412   Err  .5D-04        /A   -/A   
  8:  4  2  3  3  2  2   /A  11.8491554   -4.6637  11.8444917   Err  .5D-04        /A   -/A   
  9:  4  3  2  3  3  1   /A  12.0178645   -5.2374  12.0126271   Err  .5D-04        /A   -/A   
 10:  4  3  1  3  3  0   /A  12.0510693   -5.3942  12.0456751   Err  .5D-04        /A   -/A   
 11:  4  1  3  3  1  2   /A  12.7398723   -6.6832  12.7331891   Err  .5D-04        /A   -/A   
 12:  5  0  5  4  0  4   /A  13.8051495   -2.6621  13.8024874   Err  .5D-04        /A   -/A   
 13:  5  3  3  4  3  2   /A  15.0506020   -6.6130  15.0439890   Err  .5D-04        /A   -/A   
 14:  5  3  2  4  3  1   /A  15.1638433   -7.1405  15.1567028   Err  .5D-04        /A   -/A   
 15:  5  1  4  4  1  3   /A  15.7621602   -7.7278  15.7544324   Err  .5D-04        /A   -/A   
 16:  6  1  6  5  1  5   /A  15.9714384   -2.4148  15.9690236   Err  .5D-04        /A   -/A   
 17:  6  0  6  5  0  5   /A  16.2473225   -2.4902  16.2448323   Err  .5D-04        /A   -/A   
 18:  6  2  5  5  2  4   /A  17.5569118   -6.2293  17.5506825   Err  .5D-04        /A   -/A   
 19:  6  3  4  5  3  3   /A  18.0800719   -7.9389  18.0721330   Err  .5D-04        /A   -/A   
 20:  3 K  -1  2 K  -1   /E   8.1548577   -1.6339   8.1532238   Err  .5D-04        /E   -/E   
 21:  3 K   0  2 K   0   /E   8.6599772   -2.8469   8.6571303   Err  .5D-04        /E   -/E   
 22:  3 K   1  2 K   1   /E   9.5993052   -5.2507   9.5940545   Err  .5D-04        /E   -/E   
 23:  4 K  -1  3 K  -1   /E  10.7951754   -2.0053  10.7931701   Err  .5D-04        /E   -/E   
 24:  4 K   0  3 K   0   /E  11.2941577   -2.9476  11.2912101   Err  .5D-04        /E   -/E   
 25:  4 K  -2  3 K  -2   /E  11.9743575   -4.2517  11.9701058   Err  .5D-04        /E   -/E   
 26:  4 K   3  3 K   3   /E  12.0239791   -5.2151  12.0187640   Err  .5D-04        /E   -/E   
 27:  4 K   1  3 K   1   /E  12.7160621   -6.8235  12.7092386   Err  .5D-04        /E   -/E   
 28:  5 K   0  4 K   0   /E  13.8014039   -2.7672  13.7986367   Err  .5D-04        /E   -/E   
 29:  5 K   3  4 K   3   /E  15.0959316   -6.8143  15.0891173   Err  .5D-04        /E   -/E   
 30:  5 K   1  4 K   1   /E  15.7360010   -8.0487  15.7279523   Err  .5D-04        /E   -/E   
 31:  6 K  -1  5 K  -1   /E  15.9678119   -2.4080  15.9654039   Err  .5D-04        /E   -/E   
 32:  6 K   0  5 K   0   /E  16.2441520   -2.6497  16.2415023   Err  .5D-04        /E   -/E   
 33:  6 K  -2  5 K  -2   /E  17.5812376   -5.9948  17.5752428   Err  .5D-04        /E   -/E   
Maximum (obs-calc)/err in line  30    .0080487

indep.par:  8 stepw:1.0000 lambda: .400D-05 cond.no: .114D+03

-------------------------------------------------------
Iteration :  1
Sigma: .728843D-04  Sigma/OldSigma: .012678  conv: 1

              Parameters     Change
BJ            1.486435833 { -.000605017}
BK            2.747493549 { -.003801601}
B-             .246125575 { -.000600275}
DJ             .234123E-6 {  .045123E-6}
DJK           7.252248E-6 { -.227752E-6}
mu_x           .300000000 {     fixed  }
mu_y          1.500000000 {     fixed  }
mu_z          4.900000000 {     fixed  }
F           160.353928852 {     derived} 
V1n           4648.174339 {   -6.331661} 
rho            .018264029 {     derived} 
beta          2.637212424 {     derived} 
Dpi2J         -.000113508 {  .000001492} 
F0          157.690000000 {     fixed  } 
delta         2.208716132 { -.000313868} 
DJ     (1)     .234123E-6    .045123E-6  19.273% Max. Change

indep.par:  8 stepw:1.0000 lambda: .160D-05 cond.no: .113D+03

-------------------------------------------------------
Iteration :  2
Sigma: .649783D-04  Sigma/OldSigma: .891527  conv: 1

              Parameters     Change
BJ            1.486436247 {  .000000414}
BK            2.747496091 {  .000002541}
B-             .246125874 {  .000000298}
DJ             .233253E-6 { -.000870E-6}
DJK           7.278489E-6 {  .026242E-6}
mu_x           .300000000 {     fixed  }
mu_y          1.500000000 {     fixed  }
mu_z          4.900000000 {     fixed  }
F           160.354096962 {     derived} 
V1n           4646.499650 {   -1.674689} 
rho            .018265098 {     derived} 
beta          2.637272054 {     derived} 
Dpi2J         -.000114160 { -.000000652} 
F0          157.690000000 {     fixed  } 
delta         2.208783427 {  .000067295} 
Dpi2J_1(1)    -.000114160   -.000000652    .571% Max. Change

indep.par:  8 stepw:1.0000 lambda: .640D-06 cond.no: .113D+03

-------------------------------------------------------
Iteration :  3
Sigma: .649783D-04  Sigma/OldSigma:1.000000  conv: 2

              Parameters     Change
BJ            1.486436247 {  .000000000}
BK            2.747496082 { -.000000009}
B-             .246125876 {  .000000002}
DJ             .233249E-6 { -.000004E-6}
DJK           7.278916E-6 {  .000427E-6}
mu_x           .300000000 {     fixed  }
mu_y          1.500000000 {     fixed  }
mu_z          4.900000000 {     fixed  }
F           160.354092721 {     derived} 
V1n           4646.498546 {    -.001104} 
rho            .018265072 {     derived} 
beta          2.637270538 {     derived} 
Dpi2J         -.000114150 {  .000000009} 
F0          157.690000000 {     fixed  } 
delta         2.208781714 { -.000001713} 
Dpi2J_1(1)    -.000114150    .000000009    .008% Max. Change

indep.par:  8 stepw:1.0000 lambda: .256D-06 cond.no: .113D+03

-------------------------------------------------------
Iteration :  4
Sigma: .649783D-04  Sigma/OldSigma:1.000000  conv: 3

              Parameters     Change
BJ            1.486436247 {  .000000000}
BK            2.747496082 {  .000000000}
B-             .246125876 {  .000000000}
DJ             .233249E-6 {  .000000E-6}
DJK           7.278916E-6 {  .000000E-6}
mu_x           .300000000 {     fixed  }
mu_y          1.500000000 {     fixed  }
mu_z          4.900000000 {     fixed  }
F           160.354092731 {     derived} 
V1n           4646.498550 {     .000004} 
rho            .018265072 {     derived} 
beta          2.637270542 {     derived} 
Dpi2J         -.000114150 {  .000000000} 
F0          157.690000000 {     fixed  } 
delta         2.208781718 {  .000000004} 
Dpi2J_1(1)    -.000114150    .000000000    .000% Max. Change

indep.par:  8 stepw:1.0000 lambda: .256D-06 cond.no: .113D+03
#########################################################
 End at Cycle   4

     J K- K+  J K- K+   Sym   calc/GHz  diff/MHz     obs/GHz                      
  1:  3  1  3  2  1  2   /A   8.1432168    -.0218   8.1431950   Err  .5D-04        /A   -/A   
  2:  3  0  3  2  0  2   /A   8.6657544     .0069   8.6657613   Err  .5D-04        /A   -/A   
  3:  3  2  2  2  2  1   /A   8.9220683    -.0223   8.9220460   Err  .5D-04        /A   -/A   
  4:  3  2  1  2  2  0   /A   9.1785633    -.0536   9.1785097   Err  .5D-04        /A   -/A   
  5:  3  1  2  2  1  1   /A   9.6179911    -.0160   9.6179751   Err  .5D-04        /A   -/A   
  6:  4  1  4  3  1  3   /A  10.7924484    -.0173  10.7924311   Err  .5D-04        /A   -/A   
  7:  4  0  4  3  0  3   /A  11.2970039     .0373  11.2970412   Err  .5D-04        /A   -/A   
  8:  4  2  3  3  2  2   /A  11.8445095    -.0178  11.8444917   Err  .5D-04        /A   -/A   
  9:  4  3  2  3  3  1   /A  12.0126580    -.0309  12.0126271   Err  .5D-04        /A   -/A   
 10:  4  3  1  3  3  0   /A  12.0457144    -.0393  12.0456751   Err  .5D-04        /A   -/A   
 11:  4  1  3  3  1  2   /A  12.7331901    -.0010  12.7331891   Err  .5D-04        /A   -/A   
 12:  5  0  5  4  0  4   /A  13.8024217     .0657  13.8024874   Err  .5D-04        /A   -/A   
 13:  5  3  3  4  3  2   /A  15.0440188    -.0298  15.0439890   Err  .5D-04        /A   -/A   
 14:  5  3  2  4  3  1   /A  15.1567603    -.0575  15.1567028   Err  .5D-04        /A   -/A   
 15:  5  1  4  4  1  3   /A  15.7543976     .0348  15.7544324   Err  .5D-04        /A   -/A   
 16:  6  1  6  5  1  5   /A  15.9690120     .0116  15.9690236   Err  .5D-04        /A   -/A   
 17:  6  0  6  5  0  5   /A  16.2447505     .0818  16.2448323   Err  .5D-04        /A   -/A   
 18:  6  2  5  5  2  4   /A  17.5506607     .0218  17.5506825   Err  .5D-04        /A   -/A   
 19:  6  3  4  5  3  3   /A  18.0721512    -.0182  18.0721330   Err  .5D-04        /A   -/A   
 20:  3 K  -1  2 K  -1   /E   8.1532653    -.0415   8.1532238   Err  .5D-04        /E   -/E   
 21:  3 K   0  2 K   0   /E   8.6571702    -.0399   8.6571303   Err  .5D-04        /E   -/E   
 22:  3 K   1  2 K   1   /E   9.5938963     .1582   9.5940545   Err  .5D-04        /E   -/E   
 23:  4 K  -1  3 K  -1   /E  10.7931529     .0172  10.7931701   Err  .5D-04        /E   -/E   
 24:  4 K   0  3 K   0   /E  11.2912636    -.0535  11.2912101   Err  .5D-04        /E   -/E   
 25:  4 K  -2  3 K  -2   /E  11.9700502     .0556  11.9701058   Err  .5D-04        /E   -/E   
 26:  4 K   3  3 K   3   /E  12.0186717     .0923  12.0187640   Err  .5D-04        /E   -/E   
 27:  4 K   1  3 K   1   /E  12.7092288     .0098  12.7092386   Err  .5D-04        /E   -/E   
 28:  5 K   0  4 K   0   /E  13.7986726    -.0359  13.7986367   Err  .5D-04        /E   -/E   
 29:  5 K   3  4 K   3   /E  15.0890165     .1008  15.0891173   Err  .5D-04        /E   -/E   
 30:  5 K   1  4 K   1   /E  15.7280624    -.1101  15.7279523   Err  .5D-04        /E   -/E   
 31:  6 K  -1  5 K  -1   /E  15.9653789     .0250  15.9654039   Err  .5D-04        /E   -/E   
 32:  6 K   0  5 K   0   /E  16.2415854    -.0831  16.2415023   Err  .5D-04        /E   -/E   
 33:  6 K  -2  5 K  -2   /E  17.5752748    -.0320  17.5752428   Err  .5D-04        /E   -/E   
Maximum (obs-calc)/err in line  22    .0001582

RMS deviations (MHz), B and V sorted
 B  V   n splittings MHz
 B  V   n abs. freq. MHz
 1  1  33           .055414           .068847

           Parameters  and  Errors
BJ            1.486436247 {  .000004289}
BK            2.747496082 {  .000213121}
B-             .246125876 {  .000004668}
DJ             .233249E-6 {  .082608E-6}
DJK           7.278916E-6 {  .790361E-6}
DK             .000000E-6 {     fixed  }
dj             .000000E-6 {     fixed  }
dk             .000000E-6 {     fixed  }
Vss            .000000E-6 {     fixed  }
Vcc            .000000E-6 {     fixed  }
mu_x           .300000000 {     fixed  }
mu_y          1.500000000 {     fixed  }
mu_z          4.900000000 {     fixed  }
P_x            .000000E-6 {     fixed  }
P_y            .000000E-6 {     fixed  }
P_z            .000000E-6 {     fixed  }
F           160.354092721 {     derived} 
V1n           4646.498546 {    2.490176} 
V2n            .000000E-6 {     fixed  } 
rho            .018265072 {     derived} 
beta          2.637270538 {     derived} 
gamma          .000000E-6 {     derived} 
Dpi2J         -.000114150 {  .000007457} 
F0          157.690000000 {     fixed  } 
epsil          .000000E-6 {     fixed  } 
delta         2.208781714 {  .001076093} 

Standard Deviation        .064978 MHz

------------------------------------ B =  1
Rotational Constants and Errors (in GHz)
     B_z       4.233932329        .000214862
     B_x       1.732562123        .000006050
     B_y       1.240310371        .000006616
Ray's kappa    -.67113
F0(calc)     157.690000000        .000000000
I_alpha        3.204889784        .000000000
<(i,x)  <(i,y)  <(i,z)       36.5539       90.0000      126.5539
<(i,x) d<(i,y) d<(i,z)         .0617         .0000         .0617

V1n_1      1.854098 kj +/-  .000994 kj          .442833 kcal +/-  .000237 kcal
         154.990487 cm +/-    .0831 cm    s=  12.878439


Errors of fitted linear combinations
    .000004289     .000213121     .000004668     .000000083     .000000790
    .000007457    2.490175735     .001076093

Correlation Matrix of fitted linear combinations 
BJ      1.000
BK      -.397  1.000
B-      -.090   .250  1.000
DJ       .414   .364  -.392  1.000
DJK      .405  -.648   .351  -.528  1.000
Dpi2J_  -.300  -.018   .211  -.084   .179  1.000
V1n_1    .139  -.039  -.328   .112  -.316  -.685  1.000
delta_   .143  -.015  -.291   .109  -.305  -.734   .951  1.000
strongest correlation between  8 and  7 (  .9508)

Freedom Cofreedom Matrix of linear comb.
BJ       .292
BK       .867   .426
B-       .932   .789   .555
DJ       .573   .858   .867   .282
DJK      .778   .873   .967   .768   .335
Dpi2J_   .849   .936   .946   .888   .950   .503
V1n_1    .984   .999   .967   .986   .960   .848   .295
delta_   .988   .997   .973   .991   .974   .792   .375   .283
minimum cofreedom between  8 and  7 (  .3749)

Eigenvalues and Eigenvector Matrix of SVD-FIT 

.347956D-01   -.163 -.054  .149 -.292  .281  .273 -.582 -.609
.573116D-01    .497 -.451  .041 -.364  .592 -.123  .153  .164
.619215D-01   -.630  .007  .080 -.689 -.037 -.055  .237  .250
.234779D+00   -.207 -.620 -.699  .070 -.144  .227  .025 -.082
.563714D+00    .070  .041 -.306 -.190 -.172 -.841 -.319 -.157
.135167D+01    .226 -.469  .489 -.164 -.648 -.004  .076 -.194
.175986D+01   -.121 -.255  .185  .141 -.027  .012 -.660  .655
.393595D+01    .465  .351 -.337 -.469 -.314  .386 -.196  .201

Stop - Program terminated.
