# Supplementary material for: Microwave spectra, molecular geometries, and internal rotation of CH3 in N-methylimidazole⋯H2O and 2-methylimidazole⋯H2O Complexes
Source: Phys Chem Chem Phys. 2022 May 6;24(20):12354–62. doi: 10.1039/d1cp05526g (PMC9131724; doi:10.1039/d1cp05526g)
Supplement: CP-024-D1CP05526G-s027 [file CP-024-D1CP05526G-s027.txt]

Rotational, Centrifugal Distortion, Internal Rotation Calculation (V2.5e)
                      Holger Hartwig 08-Nov-96 (hartwig@phc.uni-kiel.de)

Please cite: H.Hartwig and H.Dreizler, Z.Naturforsch, 51a (1996) 923.

Calculation date and time:  Type help now for the list of parameters : 
Acetaldehyde, Maes,Wlodarczak,Boucher,Demaison Z.Naturforsch. 42a,97(1987)

  nzyk       100   print        4   eval         0   dfreq        0 
  orger        0   ints         0   maxm         8   woods       33 
  ndata        0   nfold        3   spin         0   ntop         1 
  adjf         0   maxvm        0   aprint      75   xprint      20 
  ncycl      100   svderr       0   fitscl       0   reduct       1 
  rofit    .0000000D+00   eps      .1000000D-11   defer    .1000000D-04 
  weigf    .0000000D+00   convg    .9990000D+00   lambda   .1000000D-04 
  freq_l   .6000000D+01   freq_h   .1900000D+02   limit    .1000000D+00 
  temp     .2000000D+01 
Using Watson S Reduction 

assumed sizeb          1
\\ set (adj  or 16)
\\ set (adj  or  8)
\\ set (adj  or  1)
\\ adj  1: adjust F according to rho, beta and gamma
\\ adj  8: adjust rho according to F0 = 1/(2 I_alpha)
\\ adj 16: adjust beta and gamma  according delta + epsil
new adj :  25
BJ            1.431526550               
BK            2.756586450               
B-             .231332050               
DJ             .304000E-6               
DJK           6.990000E-6               
mu_x           .300000000               
mu_y          1.500000000               
mu_z          4.900000000               
F           160.260160341                
V1n           4619.154361                
rho            .017747891                
beta          2.639099281                
Dpi2J        26.230775E-6                
F0          157.690000000                
delta         2.196459826                

fit   .1D+00  .1D+01      BJ          1.00 
fit   .1D+00  .1D+01      BK          1.00 
fit   .1D+00  .1D+01      B-          1.00 
fit   .1D+00  .1D+01      DJ          1.00 
fit   .1D+00  .1D+01      DJK         1.00 
fit   .1D+00  .1D+01      Dpi2J_1     1.00 
dqx   .1D+00  .1D+01      V1n_1       1.00 
dqx   .1D+00  .1D+01      delta_1     1.00 

  /A     S     0
  /E     S     1

 V  0 

  ndata   29   Data Points  29   Splittings   0
  Effective Data Points   1.2

 \\  Maximal K = J =   7
 \\ B=  1    adj= 25
 \\ (1) calculate torsional integrals 
 \\ (32)use torsional integrals in rigid rotor H_rr 
Sigma: .614472D-02  Sigma/OldSigma: .000000  conv: 1

     J K- K+  J K- K+   Sym   calc/GHz  diff/MHz     obs/GHz                      
  1:  3  1  3  2  1  2   /A   7.8625328   -1.6328   7.8609000   Err  .5D-04        /A   -/A   
  2:  3  0  3  2  0  2   /A   8.3658124   -2.6424   8.3631700   Err  .5D-04        /A   -/A   
  3:  3  2  1  2  2  0   /A   8.8192221   -4.2911   8.8149310   Err  .5D-04        /A   -/A   
  4:  3  1  2  2  1  1   /A   9.2493466   -5.0326   9.2443140   Err  .5D-04        /A   -/A   
  5:  4  1  4  3  1  3   /A  10.4253339   -1.9749  10.4233590   Err  .5D-04        /A   -/A   
  6:  4  2  2  3  2  1   /A  11.9445686   -6.3256  11.9382430   Err  .5D-04        /A   -/A   
  7:  4  1  3  3  1  2   /A  12.2532352   -6.4012  12.2468340   Err  .5D-04        /A   -/A   
  8:  5  1  5  4  1  4   /A  12.9501835   -2.1995  12.9479840   Err  .5D-04        /A   -/A   
  9:  5  0  5  4  0  4   /A  13.3599333   -2.5933  13.3573400   Err  .5D-04        /A   -/A   
 10:  5  2  4  4  2  3   /A  14.1915586   -5.2976  14.1862610   Err  .5D-04        /A   -/A   
 11:  5  3  3  4  3  2   /A  14.4764951   -6.2871  14.4702080   Err  .5D-04        /A   -/A   
 12:  5  3  2  4  3  1   /A  14.5699677   -6.7447  14.5632230   Err  .5D-04        /A   -/A   
 13:  5  2  3  4  2  2   /A  15.1501346   -8.4756  15.1416590   Err  .5D-04        /A   -/A   
 14:  5  1  4  4  1  3   /A  15.1757124   -7.4414  15.1682710   Err  .5D-04        /A   -/A   
 15:  6  1  6  5  1  5   /A  15.4394027   -2.3287  15.4370740   Err  .5D-04        /A   -/A   
 16:  6  0  6  5  0  5   /A  15.7301233   -2.4123  15.7277110   Err  .5D-04        /A   -/A   
 17:  6  2  5  5  2  4   /A  16.9257960   -5.9820  16.9198140   Err  .5D-04        /A   -/A   
 18:  7  1  7  6  1  6   /A  17.8989196   -2.3936  17.8965260   Err  .5D-04        /A   -/A   
 19:  6  1  5  5  1  4   /A  17.9832395   -8.0215  17.9752180   Err  .5D-04        /A   -/A   
 20:  7  0  7  6  0  6   /A  18.0835722   -2.3222  18.0812500   Err  .5D-04        /A   -/A   
 21:  6  2  4  5  2  3   /A  18.3700231  -10.4471  18.3595760   Err  .5D-04        /A   -/A   
 22:  3 K  -1  2 K  -1   /E   7.8736432   -1.9992   7.8716440   Err  .5D-04        /E   -/E   
 23:  3 K   0  2 K   0   /E   8.3575757   -3.5857   8.3539900   Err  .5D-04        /E   -/E   
 24:  4 K  -1  3 K  -1   /E  10.4269556   -2.6556  10.4243000   Err  .5D-04        /E   -/E   
 25:  4 K   1  3 K   1   /E  12.2308913   -7.9613  12.2229300   Err  .5D-04        /E   -/E   
 26:  5 K   0  4 K   0   /E  13.3568430   -3.4590  13.3533840   Err  .5D-04        /E   -/E   
 27:  6 K   0  5 K   0   /E  15.7279343   -3.3723  15.7245620   Err  .5D-04        /E   -/E   
 28:  6 K  -1  5 K  -1   /E  15.4367620   -3.3430  15.4334190   Err  .5D-04        /E   -/E   
 29:  7 K   0  6 K   0   /E  18.0814442   -3.4032  18.0780410   Err  .5D-04        /E   -/E   
Maximum (obs-calc)/err in line  21    .0104471

indep.par:  8 stepw:1.0000 lambda: .400D-05 cond.no: .843D+02

-------------------------------------------------------
Iteration :  1
Sigma: .282001D-04  Sigma/OldSigma: .004589  conv: 1

              Parameters     Change
BJ            1.430925302 { -.000601248}
BK            2.753248824 { -.003337626}
B-             .230738885 { -.000593165}
DJ             .295711E-6 { -.008289E-6}
DJK           6.695905E-6 { -.294095E-6}
mu_x           .300000000 {     fixed  }
mu_y          1.500000000 {     fixed  }
mu_z          4.900000000 {     fixed  }
F           160.233479491 {     derived} 
V1n           4577.064347 {  -42.090014} 
rho            .017574301 {     derived} 
beta          2.630096236 {     derived} 
Dpi2J         -.000130192 { -.000156423} 
F0          157.690000000 {     fixed  } 
delta         2.186530202 { -.009929624} 
Dpi2J_1(1)    -.000130192   -.000156423 120.148% Max. Change

indep.par:  8 stepw:1.0000 lambda: .160D-05 cond.no: .841D+02

-------------------------------------------------------
Iteration :  2
Sigma: .243576D-04  Sigma/OldSigma: .863742  conv: 1

              Parameters     Change
BJ            1.430925899 {  .000000597}
BK            2.753251684 {  .000002860}
B-             .230739466 {  .000000582}
DJ             .295436E-6 { -.000275E-6}
DJK           6.701466E-6 {  .005561E-6}
mu_x           .300000000 {     fixed  }
mu_y          1.500000000 {     fixed  }
mu_z          4.900000000 {     fixed  }
F           160.234439295 {     derived} 
V1n           4576.302478 {    -.761869} 
rho            .017580519 {     derived} 
beta          2.630449157 {     derived} 
Dpi2J         -.000127691 {  .000002501} 
F0          157.690000000 {     fixed  } 
delta         2.186920126 {  .000389925} 
Dpi2J_1(1)    -.000127691    .000002501   1.959% Max. Change

indep.par:  8 stepw:1.0000 lambda: .640D-06 cond.no: .841D+02

-------------------------------------------------------
Iteration :  3
Sigma: .243576D-04  Sigma/OldSigma:1.000000  conv: 2

              Parameters     Change
BJ            1.430925898 {  .000000000}
BK            2.753251684 {  .000000001}
B-             .230739466 {  .000000000}
DJ             .295435E-6 { -.000001E-6}
DJK           6.701461E-6 { -.000005E-6}
mu_x           .300000000 {     fixed  }
mu_y          1.500000000 {     fixed  }
mu_z          4.900000000 {     fixed  }
F           160.234438576 {     derived} 
V1n           4576.304485 {     .002006} 
rho            .017580514 {     derived} 
beta          2.630448893 {     derived} 
Dpi2J         -.000127692 { -.000000001} 
F0          157.690000000 {     fixed  } 
delta         2.186919834 { -.000000293} 
Dpi2J_1(1)    -.000127692   -.000000001    .001% Max. Change

indep.par:  8 stepw:1.0000 lambda: .256D-06 cond.no: .841D+02

-------------------------------------------------------
Iteration :  4
Sigma: .243576D-04  Sigma/OldSigma:1.000000  conv: 3
Dpi2J_1(1)    -.000127692    .000000000    .000% Max. Change

indep.par:  8 stepw:1.0000 lambda: .256D-06 cond.no: .841D+02

Recalculation of the spectrum
#########################################################
 End at Cycle   4

     J K- K+  J K- K+   Sym   calc/GHz  diff/MHz     obs/GHz                      
  1:  3  1  3  2  1  2   /A   7.8608976     .0024   7.8609000   Err  .5D-04        /A   -/A   
  2:  3  0  3  2  0  2   /A   8.3631613     .0087   8.3631700   Err  .5D-04        /A   -/A   
  3:  3  2  1  2  2  0   /A   8.8149321    -.0011   8.8149310   Err  .5D-04        /A   -/A   
  4:  3  1  2  2  1  1   /A   9.2443087     .0053   9.2443140   Err  .5D-04        /A   -/A   
  5:  4  1  4  3  1  3   /A  10.4233576     .0014  10.4233590   Err  .5D-04        /A   -/A   
  6:  4  2  2  3  2  1   /A  11.9382490    -.0060  11.9382430   Err  .5D-04        /A   -/A   
  7:  4  1  3  3  1  2   /A  12.2468258     .0082  12.2468340   Err  .5D-04        /A   -/A   
  8:  5  1  5  4  1  4   /A  12.9479857    -.0017  12.9479840   Err  .5D-04        /A   -/A   
  9:  5  0  5  4  0  4   /A  13.3573260     .0140  13.3573400   Err  .5D-04        /A   -/A   
 10:  5  2  4  4  2  3   /A  14.1862586     .0024  14.1862610   Err  .5D-04        /A   -/A   
 11:  5  3  3  4  3  2   /A  14.4702049     .0031  14.4702080   Err  .5D-04        /A   -/A   
 12:  5  3  2  4  3  1   /A  14.5632236    -.0006  14.5632230   Err  .5D-04        /A   -/A   
 13:  5  2  3  4  2  2   /A  15.1416691    -.0101  15.1416590   Err  .5D-04        /A   -/A   
 14:  5  1  4  4  1  3   /A  15.1682594     .0116  15.1682710   Err  .5D-04        /A   -/A   
 15:  6  1  6  5  1  5   /A  15.4370823    -.0083  15.4370740   Err  .5D-04        /A   -/A   
 16:  6  0  6  5  0  5   /A  15.7277029     .0081  15.7277110   Err  .5D-04        /A   -/A   
 17:  6  2  5  5  2  4   /A  16.9198160    -.0020  16.9198140   Err  .5D-04        /A   -/A   
 18:  7  1  7  6  1  6   /A  17.8965450    -.0190  17.8965260   Err  .5D-04        /A   -/A   
 19:  6  1  5  5  1  4   /A  17.9752023     .0157  17.9752180   Err  .5D-04        /A   -/A   
 20:  7  0  7  6  0  6   /A  18.0812559    -.0059  18.0812500   Err  .5D-04        /A   -/A   
 21:  6  2  4  5  2  3   /A  18.3595861    -.0101  18.3595760   Err  .5D-04        /A   -/A   
 22:  3 K  -1  2 K  -1   /E   7.8716702    -.0262   7.8716440   Err  .5D-04        /E   -/E   
 23:  3 K   0  2 K   0   /E   8.3540321    -.0421   8.3539900   Err  .5D-04        /E   -/E   
 24:  4 K  -1  3 K  -1   /E  10.4242694     .0306  10.4243000   Err  .5D-04        /E   -/E   
 25:  4 K   1  3 K   1   /E  12.2229282     .0018  12.2229300   Err  .5D-04        /E   -/E   
 26:  5 K   0  4 K   0   /E  13.3534158    -.0318  13.3533840   Err  .5D-04        /E   -/E   
 27:  6 K   0  5 K   0   /E  15.7245943    -.0323  15.7245620   Err  .5D-04        /E   -/E   
 28:  6 K  -1  5 K  -1   /E  15.4333493     .0697  15.4334190   Err  .5D-04        /E   -/E   
 29:  7 K   0  6 K   0   /E  18.0780396     .0014  18.0780410   Err  .5D-04        /E   -/E   
Maximum (obs-calc)/err in line  28    .0000697

RMS deviations (MHz), B and V sorted
 B  V   n splittings MHz
 B  V   n abs. freq. MHz
 1  1  29           .020228           .025808

           Parameters  and  Errors
BJ            1.430925898 {  .000001527}
BK            2.753251684 {  .000057663}
B-             .230739466 {  .000001659}
DJ             .295435E-6 {  .024138E-6}
DJK           6.701461E-6 {  .284850E-6}
DK             .000000E-6 {     fixed  }
dj             .000000E-6 {     fixed  }
dk             .000000E-6 {     fixed  }
Vss            .000000E-6 {     fixed  }
Vcc            .000000E-6 {     fixed  }
mu_x           .300000000 {     fixed  }
mu_y          1.500000000 {     fixed  }
mu_z          4.900000000 {     fixed  }
P_x            .000000E-6 {     fixed  }
P_y            .000000E-6 {     fixed  }
P_z            .000000E-6 {     fixed  }
F           160.234438576 {     derived} 
V1n           4576.304485 {    1.161173} 
V2n            .000000E-6 {     fixed  } 
rho            .017580514 {     derived} 
beta          2.630448893 {     derived} 
gamma          .000000E-6 {     derived} 
Dpi2J         -.000127692 {  .000002426} 
F0          157.690000000 {     fixed  } 
epsil          .000000E-6 {     fixed  } 
delta         2.186919834 {  .000593373} 

Standard Deviation        .024358 MHz

------------------------------------ B =  1
Rotational Constants and Errors (in GHz)
     B_z       4.184177583        .000057952
     B_x       1.661665364        .000002063
     B_y       1.200186432        .000002430
Ray's kappa    -.69070
F0(calc)     157.690000000        .000000000
I_alpha        3.204889784        .000000000
<(i,x)  <(i,y)  <(i,z)       35.3013       90.0000      125.3013
<(i,x) d<(i,y) d<(i,z)         .0340         .0000         .0340

V1n_1      1.826089 kj +/-  .000463 kj          .436143 kcal +/-  .000111 kcal
         152.649065 cm +/-    .0387 cm    s=  12.693358


Errors of fitted linear combinations
    .000001527     .000057663     .000001659     .000000024     .000000285
    .000002426    1.161172764     .000593373

Correlation Matrix of fitted linear combinations 
BJ      1.000
BK      -.177  1.000
B-      -.163   .506  1.000
DJ       .657   .093  -.482  1.000
DJK      .388  -.315   .081  -.152  1.000
Dpi2J_  -.308  -.048  -.003   .010  -.017  1.000
V1n_1    .169  -.106   .162  -.151  -.150  -.419  1.000
delta_  -.007   .091   .487  -.360  -.162  -.401   .544  1.000
strongest correlation between  4 and  1 (  .6571)

Freedom Cofreedom Matrix of linear comb.
BJ       .295
BK       .901   .519
B-       .906   .709   .446
DJ       .518   .873   .810   .277
DJK      .768   .968   .990   .838   .511
Dpi2J_   .902   .924   .917   .933   .987   .687
V1n_1    .962   .997   .992   .972   .953   .952   .725
delta_   .986   .996   .918   .951   .953   .947   .908   .630
minimum cofreedom between  4 and  1 (  .5180)

Eigenvalues and Eigenvector Matrix of SVD-FIT 

.464245D-01    .635 -.048 -.235  .724  .050 -.042 -.013 -.102
.120225D+00    .574 -.115  .390 -.384  .436 -.215  .204  .283
.155128D+00   -.024 -.657 -.536 -.253  .368  .095 -.096 -.249
.249149D+00   -.004  .291  .323  .046  .516  .382 -.469 -.421
.606136D+00   -.079  .427 -.325 -.098  .241 -.760 -.146 -.197
.116589D+01    .006 -.160 -.017  .045 -.060 -.108 -.785  .584
.175425D+01    .190 -.337  .380 -.132 -.479 -.316 -.265 -.537
.390280D+01   -.473 -.382  .389  .483  .339 -.327  .147  .047

Stop - Program terminated.
