# Supplementary material for: Microwave spectra, molecular geometries, and internal rotation of CH3 in N-methylimidazole⋯H2O and 2-methylimidazole⋯H2O Complexes
Source: Phys Chem Chem Phys. 2022 May 6;24(20):12354–62. doi: 10.1039/d1cp05526g (PMC9131724; doi:10.1039/d1cp05526g)
Supplement: CP-024-D1CP05526G-s028 [file CP-024-D1CP05526G-s028.txt]

  BEGIN PROGRAM   
 time 16:50: 8:11
  THIS OUTPUT IS FROM BELGI38 
  EPSI=   0.000000000000000E+000 IBUG1=            0 IBUG2=            0 IBUG3= 
           0 IBGTME=            0 IBGVTDV=            0IBUG4=            0
 KTRONC =  10 IRMW=   1
   CONSTANTS IN CM-1 OR IN MHZ?  :DA
CM-1
 &CSTE
 OA      =  0.123196505088603     ,
 B       =  7.580018121247201E-002,
 C       =  4.137096586243500E-002,
 DJ      =  8.206000000000001E-009,
 DJK     =  2.427600000000000E-007,
 DK      =  0.000000000000000E+000,
 ODELN   =  0.000000000000000E+000,
 ODELK   =  0.000000000000000E+000,
 HJ      =  0.000000000000000E+000,
 HJK     =  0.000000000000000E+000,
 HKJ     =  0.000000000000000E+000,
 HK      =  0.000000000000000E+000,
 OHJ     =  0.000000000000000E+000,
 OHJK    =  0.000000000000000E+000,
 OHK     =  0.000000000000000E+000,
 FV      =  0.000000000000000E+000,
 OFV     =  0.000000000000000E+000,
 GV      =  0.000000000000000E+000,
 ALV     =  0.000000000000000E+000,
 AK1     =  0.000000000000000E+000,
 AK2     =  0.000000000000000E+000,
 AK3     =  0.000000000000000E+000,
 AK4     =  0.000000000000000E+000,
 AK5     =  0.000000000000000E+000,
 AK6     =  0.000000000000000E+000,
 AK7     =  0.000000000000000E+000,
 DAB     = -3.432231595251900E-002,
 ODAB    =  0.000000000000000E+000,
 DABJ    =  0.000000000000000E+000,
 DABK    =  0.000000000000000E+000,
 OLV     =  0.000000000000000E+000,
 C1      =  0.000000000000000E+000,
 C2      =  0.000000000000000E+000,
 C3      =  0.000000000000000E+000,
 HLKJ    =  0.000000000000000E+000,
 AK5J    =  0.000000000000000E+000,
 C2J     =  0.000000000000000E+000,
 GVJ     =  0.000000000000000E+000,
 AK2J    =  0.000000000000000E+000,
 C1J     =  0.000000000000000E+000,
 ANV     =  0.000000000000000E+000,
 BK2     =  0.000000000000000E+000,
 AMV     =  0.000000000000000E+000,
 DAC     =  0.000000000000000E+000,
 DBC     =  0.000000000000000E+000,
 C4      =  0.000000000000000E+000,
 ODELTA  =  0.000000000000000E+000,
 DELTA   =  0.000000000000000E+000,
 AK1J    =  0.000000000000000E+000,
 AK5K    =  0.000000000000000E+000,
 AK2K    =  0.000000000000000E+000,
 AK1K    =  0.000000000000000E+000,
 AK3J    =  0.000000000000000E+000,
 AK3K    =  0.000000000000000E+000,
 BK1     =  0.000000000000000E+000,
 AK7J    =  0.000000000000000E+000,
 C11     =  0.000000000000000E+000,
 ODAB6   =  0.000000000000000E+000,
 AK6K    =  0.000000000000000E+000,
 AK7K    =  0.000000000000000E+000,
 AK66    =  0.000000000000000E+000,
 AK6J    =  0.000000000000000E+000,
 AK3B    =  0.000000000000000E+000,
 AK4B    =  0.000000000000000E+000,
 DELTAB  =  0.000000000000000E+000,
 ODELTB  =  0.000000000000000E+000,
 C4J     =  0.000000000000000E+000,
 C4K     =  0.000000000000000E+000,
 C1K     =  0.000000000000000E+000,
 C2K     =  0.000000000000000E+000,
 C12     =  0.000000000000000E+000,
 ANVJ    =  0.000000000000000E+000,
 AMVJ    =  0.000000000000000E+000,
 AK3JJ   =  0.000000000000000E+000,
 BK2J    =  0.000000000000000E+000,
 BK1J    =  0.000000000000000E+000,
 AK3KJ   =  0.000000000000000E+000,
 BK1K    =  0.000000000000000E+000,
 AK3KK   =  0.000000000000000E+000,
 C3J     =  0.000000000000000E+000,
 C12J    =  0.000000000000000E+000,
 AK2JJ   =  0.000000000000000E+000,
 AK1JJ   =  0.000000000000000E+000,
 AK2JK   =  0.000000000000000E+000,
 AK1JK   =  0.000000000000000E+000,
 AK3BJ   =  0.000000000000000E+000,
 AK4BJ   =  0.000000000000000E+000,
 AK3BB   =  0.000000000000000E+000,
 AK4BB   =  0.000000000000000E+000,
 ESPOIR  =  0.000000000000000E+000,
 AK9     =  0.000000000000000E+000,
 V12J    =  0.000000000000000E+000,
 V12K    =  0.000000000000000E+000,
 DAC12   =  0.000000000000000E+000,
 DBC12   =  0.000000000000000E+000,
 DACJ    =  0.000000000000000E+000,
 DBCJ    =  0.000000000000000E+000,
 ODABJ   =  0.000000000000000E+000,
 RHOB    =  0.000000000000000E+000,
 RHOC    =  0.000000000000000E+000,
 F       =   5.25997221700000     ,
 RHO     =  0.000000000000000E+000,
 V3      =   156.697855481640     ,
 V6      =  0.000000000000000E+000,
 V9      =  0.000000000000000E+000,
 V12     =  0.000000000000000E+000,
 RHORHO  =  2.210000000000000E-002,
 ODABK   =  0.000000000000000E+000,
 DACK    =  0.000000000000000E+000,
 V9J     =  0.000000000000000E+000,
 V9K     =  0.000000000000000E+000,
 C11J    =  0.000000000000000E+000,
 C11K    =  0.000000000000000E+000,
 DABJJ   =  0.000000000000000E+000,
 DABJK   =  0.000000000000000E+000,
 ODABJJ  =  0.000000000000000E+000,
 ODABJK  =  0.000000000000000E+000
 /
  NBRE OF PARAMETERS TO FIT            8
  PARAMETER TO BE FIT 
  PARA = OA    
  PARA = B     
  PARA = C     
  PARA = DJK   
  PARA = V3    
  PARA = RHORHO
  PARA = DAB   
  PARA = FV    
  VIB.ENERGY TO BE FITTED? ITO=            0
  NUMBER OF ITERATIONS=            6
  MAXIMUM VALUE OF J=            7
          39          21
  BEGIN DO 4   
 time 16:50: 8:48
  END   DO 4   
 time 16:50:10:34
 S(BEFORE FITTING)=    687797869327.201     
  S=    162646.131847309      NOFIT=           34NPP=            8 SMW= 
   142229.916325149      SIR=   0.000000000000000E+000 NFITMW=           34
  NFITIR=            0           0 SMW0=    142229.916325149      SMW1= 
  0.000000000000000E+000 NFITMW0=           34 NFITMW1=            0 SIG004= 
   142229.916325149      NFIT004=           34 SIG080=   0.000000000000000E+000
  NFIT080=            0 SIG010=   0.000000000000000E+000 NFIT010=            0
  SIG100=   0.000000000000000E+000 NFIT100=            0 SIG020= 
  0.000000000000000E+000 NFIT020=            0 SIG200=   0.000000000000000E+000
  NFIT200=            0 SIG045=   0.000000000000000E+000 NFIT045=            0
  SGST0=   0.000000000000000E+000 NGST0=            0 SW070= 
  0.000000000000000E+000 NFIT070=            0 SMW2=   0.000000000000000E+000
  NFIMW2=            0 SIG1M0=   0.000000000000000E+000 NFIT1M0=            0
  SIG10=   0.000000000000000E+000 NFIT10=            0 SIG21= 
  0.000000000000000E+000 NFIT21=            0 SMW3=   0.000000000000000E+000
  NFIMW3=            0 SIR32=   0.000000000000000E+000 NFIR32=           0
  SMW4=   0.000000000000000E+000 NFIMW4=            0 SMWA=
   145604.731174526      NFITMWA=          21 SWME=   136602.279736206     
  NFITMWE=          13

 NUMBER OF DATA INCLUDED IN THE FIT=     34
 rank of the matrix           8
  IFAIL=            0
 ACC=    1.00000000000000     

STATE  CONSTANT    OLD VALUE             VARIATION             NEW VALUE             STD.DEV.            VARIA/STV     CONST/STV
   1  OA         0.123196505088603    -0.008311288443110     0.114885216645493     1.807491914059092    -0.0045982      0.64E-01
   1  B          0.075800181212472     0.002206492477171     0.078006673689643     1.735474859214629     0.0012714      0.45E-01
   1  C          0.041370965862435    -0.001918020643600     0.039452945218835     0.066802410948824    -0.0287118      0.59E+00
   1  DJK        0.000000242760000    -0.000000419596028    -0.000000176836028     0.000219800370480    -0.0019090     -0.80E-03
   1  V3       156.697855481640005   -27.203713390976191   129.494142090663814 13443.932354110074812    -0.0020235      0.96E-02
   1  RHORHO     0.022100000000000    -0.013107711466546     0.008992288533454     5.197086394042154    -0.0025221      0.17E-02
   1  DAB       -0.034322315952519    -0.003884783571493    -0.038207099524012     1.234087302054400    -0.0031479     -0.31E-01
   1  FV         0.000000000000000     0.000500934752523     0.000500934752523     0.239382507791482     0.0020926      0.21E-02
  OA     =      0.11488521664549275,
  B      =      0.07800667368964320,
  C      =      0.03945294521883453,
  DJK    =     -0.00000017683602759,
  V3     =    129.49414209066381432,
  RHORHO =      0.00899228853345412,
  DAB    =     -0.03820709952401224,
  FV     =      0.00050093475252311,

 STANDARD DEVIATION BEFORE=        162646.131847

 *** END OF CYCLE NO.   1 *** 
 time 16:50:10:39
  BEGIN DO 4   
 time 16:50:10:39
  END   DO 4   
 time 16:50:12:55
 S(BEFORE FITTING)=    5481543352.10912     
  S=    14519.9376880803      NOFIT=           34NPP=            8 SMW= 
   12697.3171692814      SIR=   0.000000000000000E+000 NFITMW=           34
  NFITIR=            0           0 SMW0=    12697.3171692814      SMW1= 
  0.000000000000000E+000 NFITMW0=           34 NFITMW1=            0 SIG004= 
   12697.3171692814      NFIT004=           34 SIG080=   0.000000000000000E+000
  NFIT080=            0 SIG010=   0.000000000000000E+000 NFIT010=            0
  SIG100=   0.000000000000000E+000 NFIT100=            0 SIG020= 
  0.000000000000000E+000 NFIT020=            0 SIG200=   0.000000000000000E+000
  NFIT200=            0 SIG045=   0.000000000000000E+000 NFIT045=            0
  SGST0=   0.000000000000000E+000 NGST0=            0 SW070= 
  0.000000000000000E+000 NFIT070=            0 SMW2=   0.000000000000000E+000
  NFIMW2=            0 SIG1M0=   0.000000000000000E+000 NFIT1M0=            0
  SIG10=   0.000000000000000E+000 NFIT10=            0 SIG21= 
  0.000000000000000E+000 NFIT21=            0 SMW3=   0.000000000000000E+000
  NFIMW3=            0 SIR32=   0.000000000000000E+000 NFIR32=           0
  SMW4=   0.000000000000000E+000 NFIMW4=            0 SMWA=
   14238.4012568188      NFITMWA=          21 SWME=   9703.96380056728     
  NFITMWE=          13

 NUMBER OF DATA INCLUDED IN THE FIT=     34
 rank of the matrix           8
  IFAIL=            0
 ACC=    1.00000000000000     

STATE  CONSTANT    OLD VALUE             VARIATION             NEW VALUE             STD.DEV.            VARIA/STV     CONST/STV
   1  OA         0.114885216645493     0.001119829097831     0.116005045743324     0.409601325206518     0.0027339      0.28E+00
   1  B          0.078006673689643    -0.000671621944605     0.077335051745038     0.420917542768402    -0.0015956      0.18E+00
   1  C          0.039452945218835     0.000039874501085     0.039492819719920     0.005269849687674     0.0075665      0.75E+01
   1  DJK       -0.000000176836028     0.000000139256113    -0.000000037579915     0.000017620450784     0.0079031     -0.21E-02
   1  V3       129.494142090663814    18.111916874535382   147.606058965199196  3307.967553430722546     0.0054752      0.45E-01
   1  RHORHO     0.008992288533454     0.005937615486403     0.014929904019857     0.555198734148783     0.0106946      0.27E-01
   1  DAB       -0.038207099524012     0.000797712914022    -0.037409386609991     0.200250725039187     0.0039836     -0.19E+00
   1  FV         0.000500934752523    -0.000150314598613     0.000350620153910     0.023716872868920    -0.0063379      0.15E-01
  OA     =      0.11600504574332413,
  B      =      0.07733505174503841,
  C      =      0.03949281971991998,
  DJK    =     -0.00000003757991499,
  V3     =    147.60605896519919611,
  RHORHO =      0.01492990401985671,
  DAB    =     -0.03740938660999071,
  FV     =      0.00035062015390963,

 STANDARD DEVIATION BEFORE=         14519.937688

 *** END OF CYCLE NO.   2 *** 
 time 16:50:12:58
  BEGIN DO 4   
 time 16:50:12:58
  END   DO 4   
 time 16:50:14:26
 S(BEFORE FITTING)=    10622665.3001942     
  S=    639.190151682166      NOFIT=           34NPP=            8 SMW= 
   558.955572795060      SIR=   0.000000000000000E+000 NFITMW=           34
  NFITIR=            0           0 SMW0=    558.955572795060      SMW1= 
  0.000000000000000E+000 NFITMW0=           34 NFITMW1=            0 SIG004= 
   558.955572795060      NFIT004=           34 SIG080=   0.000000000000000E+000
  NFIT080=            0 SIG010=   0.000000000000000E+000 NFIT010=            0
  SIG100=   0.000000000000000E+000 NFIT100=            0 SIG020= 
  0.000000000000000E+000 NFIT020=            0 SIG200=   0.000000000000000E+000
  NFIT200=            0 SIG045=   0.000000000000000E+000 NFIT045=            0
  SGST0=   0.000000000000000E+000 NGST0=            0 SW070= 
  0.000000000000000E+000 NFIT070=            0 SMW2=   0.000000000000000E+000
  NFIMW2=            0 SIG1M0=   0.000000000000000E+000 NFIT1M0=            0
  SIG10=   0.000000000000000E+000 NFIT10=            0 SIG21= 
  0.000000000000000E+000 NFIT21=            0 SMW3=   0.000000000000000E+000
  NFIMW3=            0 SIR32=   0.000000000000000E+000 NFIR32=           0
  SMW4=   0.000000000000000E+000 NFIMW4=            0 SMWA=
   272.443663110607      NFITMWA=          21 SWME=   835.000173157171     
  NFITMWE=          13

 NUMBER OF DATA INCLUDED IN THE FIT=     34
 rank of the matrix           8
  IFAIL=            0
 ACC=    1.00000000000000     

STATE  CONSTANT    OLD VALUE             VARIATION             NEW VALUE             STD.DEV.            VARIA/STV     CONST/STV
   1  OA         0.116005045743324     0.003280785649868     0.119285831393192     0.012698055569913     0.2583691      0.94E+01
   1  B          0.077335051745038    -0.003087037047757     0.074248014697282     0.012684490737249    -0.2433710      0.59E+01
   1  C          0.039492819719920     0.000047857695753     0.039540677415673     0.000123926620727     0.3861777      0.32E+03
   1  DJK       -0.000000037579915     0.000000082963445     0.000000045383530     0.000000771403981     0.1075486      0.59E-01
   1  V3       147.606058965199196     7.268766741177842   154.874825706377038    88.086688906909359     0.0825183      0.18E+01
   1  RHORHO     0.014929904019857     0.003464903611763     0.018394807631620     0.023342418374522     0.1484381      0.79E+00
   1  DAB       -0.037409386609991     0.001606967584562    -0.035802419025428     0.006570659248204     0.2445672     -0.54E+01
   1  FV         0.000350620153910    -0.000174410835125     0.000176209318785     0.000385839318747    -0.4520297      0.46E+00
  OA     =      0.11928583139319193,
  B      =      0.07424801469728168,
  C      =      0.03954067741567267,
  DJK    =      0.00000004538352981,
  V3     =    154.87482570637703816,
  RHORHO =      0.01839480763161960,
  DAB    =     -0.03580241902542822,
  FV     =      0.00017620931878461,

 STANDARD DEVIATION BEFORE=           639.190152

 *** END OF CYCLE NO.   3 *** 
 time 16:50:14:29
  BEGIN DO 4   
 time 16:50:14:29
  END   DO 4   
 time 16:50:15:98
 S(BEFORE FITTING)=    497289465.372809     
  S=    4373.38746270602      NOFIT=           34NPP=            8 SMW= 
   3824.41639289697      SIR=   0.000000000000000E+000 NFITMW=           34
  NFITIR=            0           0 SMW0=    3824.41639289697      SMW1= 
  0.000000000000000E+000 NFITMW0=           34 NFITMW1=            0 SIG004= 
   3824.41639289697      NFIT004=           34 SIG080=   0.000000000000000E+000
  NFIT080=            0 SIG010=   0.000000000000000E+000 NFIT010=            0
  SIG100=   0.000000000000000E+000 NFIT100=            0 SIG020= 
  0.000000000000000E+000 NFIT020=            0 SIG200=   0.000000000000000E+000
  NFIT200=            0 SIG045=   0.000000000000000E+000 NFIT045=            0
  SGST0=   0.000000000000000E+000 NGST0=            0 SW070= 
  0.000000000000000E+000 NFIT070=            0 SMW2=   0.000000000000000E+000
  NFIMW2=            0 SIG1M0=   0.000000000000000E+000 NFIT1M0=            0
  SIG10=   0.000000000000000E+000 NFIT10=            0 SIG21= 
  0.000000000000000E+000 NFIT21=            0 SMW3=   0.000000000000000E+000
  NFIMW3=            0 SIR32=   0.000000000000000E+000 NFIR32=           0
  SMW4=   0.000000000000000E+000 NFIMW4=            0 SMWA=
   4346.62925863697      NFITMWA=          21 SWME=   2780.87646974821     
  NFITMWE=          13

 NUMBER OF DATA INCLUDED IN THE FIT=     34
 rank of the matrix           8
  IFAIL=            0
 ACC=    1.00000000000000     

STATE  CONSTANT    OLD VALUE             VARIATION             NEW VALUE             STD.DEV.            VARIA/STV     CONST/STV
   1  OA         0.119285831393192    -0.000224014052154     0.119061817341038     0.070967638606895    -0.0031566      0.17E+01
   1  B          0.074248014697282     0.000231292347028     0.074479307044309     0.069595091745896     0.0033234      0.11E+01
   1  C          0.039540677415673     0.000009552335114     0.039550229750787     0.001450215777802     0.0065868      0.27E+02
   1  DJK        0.000000045383530     0.000000045750099     0.000000091133628     0.000005644553265     0.0081052      0.16E-01
   1  V3       154.874825706377038    -0.310135177656775   154.564690528720263   511.477013414774945    -0.0006064      0.30E+00
   1  RHORHO     0.018394807631620     0.000283596952194     0.018678404583814     0.165011620327101     0.0017186      0.11E+00
   1  DAB       -0.035802419025428     0.000042039631282    -0.035760379394146     0.044387105948295     0.0009471     -0.81E+00
   1  FV         0.000176209318785    -0.000038746343249     0.000137462975535     0.004917389295490    -0.0078795      0.28E-01
  OA     =      0.11906181734103760,
  B      =      0.07447930704430947,
  C      =      0.03955022975078713,
  DJK    =      0.00000009113362833,
  V3     =    154.56469052872026282,
  RHORHO =      0.01867840458381353,
  DAB    =     -0.03576037939414631,
  FV     =      0.00013746297553520,

 STANDARD DEVIATION BEFORE=          4373.387463

 *** END OF CYCLE NO.   4 *** 
 time 16:50:16: 1
  BEGIN DO 4   
 time 16:50:16: 1
  END   DO 4   
 time 16:50:17:66
 S(BEFORE FITTING)=    15293.3225960741     
  S=    24.2529320955966      NOFIT=           34NPP=            8 SMW= 
   21.2085738739522      SIR=   0.000000000000000E+000 NFITMW=           34
  NFITIR=            0           0 SMW0=    21.2085738739522      SMW1= 
  0.000000000000000E+000 NFITMW0=           34 NFITMW1=            0 SIG004= 
   21.2085738739522      NFIT004=           34 SIG080=   0.000000000000000E+000
  NFIT080=            0 SIG010=   0.000000000000000E+000 NFIT010=            0
  SIG100=   0.000000000000000E+000 NFIT100=            0 SIG020= 
  0.000000000000000E+000 NFIT020=            0 SIG200=   0.000000000000000E+000
  NFIT200=            0 SIG045=   0.000000000000000E+000 NFIT045=            0
  SGST0=   0.000000000000000E+000 NGST0=            0 SW070= 
  0.000000000000000E+000 NFIT070=            0 SMW2=   0.000000000000000E+000
  NFIMW2=            0 SIG1M0=   0.000000000000000E+000 NFIT1M0=            0
  SIG10=   0.000000000000000E+000 NFIT10=            0 SIG21= 
  0.000000000000000E+000 NFIT21=            0 SMW3=   0.000000000000000E+000
  NFIMW3=            0 SIR32=   0.000000000000000E+000 NFIR32=           0
  SMW4=   0.000000000000000E+000 NFIMW4=            0 SMWA=
   23.0225245377249      NFITMWA=          21 SWME=   17.8940326069057     
  NFITMWE=          13

 NUMBER OF DATA INCLUDED IN THE FIT=     34
 rank of the matrix           8
  IFAIL=            0
 ACC=    1.00000000000000     

STATE  CONSTANT    OLD VALUE             VARIATION             NEW VALUE             STD.DEV.            VARIA/STV     CONST/STV
   1  OA         0.119061817341038     0.000159978441013     0.119221795782050     0.000376310211958     0.4251238      0.32E+03
   1  B          0.074479307044309    -0.000146337885399     0.074332969158910     0.000367791833464    -0.3978824      0.20E+03
   1  C          0.039550229750787     0.000001841112494     0.039552070863282     0.000008444847101     0.2180161      0.47E+04
   1  DJK        0.000000091133628     0.000000004072628     0.000000095206257     0.000000031137872     0.1307934      0.31E+01
   1  V3       154.564690528720263     0.905535913355607   155.470226442075869     2.701407292993812     0.3352090      0.58E+02
   1  RHORHO     0.018678404583814     0.000291233566376     0.018969638150190     0.000885656668538     0.3288335      0.21E+02
   1  DAB       -0.035760379394146     0.000090014460668    -0.035670364933479     0.000232966457079     0.3863838     -0.15E+03
   1  FV         0.000137462975535    -0.000006335207875     0.000131127767661     0.000028983434634    -0.2185803      0.45E+01
  OA     =      0.11922179578205042,
  B      =      0.07433296915891008,
  C      =      0.03955207086328155,
  DJK    =      0.00000009520625651,
  V3     =    155.47022644207586950,
  RHORHO =      0.01896963815018953,
  DAB    =     -0.03567036493347880,
  FV     =      0.00013112776766062,

 STANDARD DEVIATION BEFORE=            24.252932

 *** END OF CYCLE NO.   5 *** 
 time 16:50:17:69
  BEGIN DO 4   
 time 16:50:17:69
  END   DO 4   
 time 16:50:19:55
 S(BEFORE FITTING)=    11008.1494664363     
  S=    20.5764516886100      NOFIT=           34NPP=            8 SMW= 
   17.9935850222797      SIR=   0.000000000000000E+000 NFITMW=           34
  NFITIR=            0           0 SMW0=    17.9935850222797      SMW1= 
  0.000000000000000E+000 NFITMW0=           34 NFITMW1=            0 SIG004= 
   17.9935850222797      NFIT004=           34 SIG080=   0.000000000000000E+000
  NFIT080=            0 SIG010=   0.000000000000000E+000 NFIT010=            0
  SIG100=   0.000000000000000E+000 NFIT100=            0 SIG020= 
  0.000000000000000E+000 NFIT020=            0 SIG200=   0.000000000000000E+000
  NFIT200=            0 SIG045=   0.000000000000000E+000 NFIT045=            0
  SGST0=   0.000000000000000E+000 NGST0=            0 SW070= 
  0.000000000000000E+000 NFIT070=            0 SMW2=   0.000000000000000E+000
  NFIMW2=            0 SIG1M0=   0.000000000000000E+000 NFIT1M0=            0
  SIG10=   0.000000000000000E+000 NFIT10=            0 SIG21= 
  0.000000000000000E+000 NFIT21=            0 SMW3=   0.000000000000000E+000
  NFIMW3=            0 SIR32=   0.000000000000000E+000 NFIR32=           0
  SMW4=   0.000000000000000E+000 NFIMW4=            0 SMWA=
   21.3061153005529      NFITMWA=          21 SWME=   10.6525111998810     
  NFITMWE=          13

 NUMBER OF DATA INCLUDED IN THE FIT=     34
 rank of the matrix           8
  IFAIL=            0
 ACC=    1.00000000000000     

STATE  CONSTANT    OLD VALUE             VARIATION             NEW VALUE             STD.DEV.            VARIA/STV     CONST/STV
   1  OA         0.119221795782050     0.000001899797023     0.119223695579073     0.000317647052928     0.0059808      0.38E+03
   1  B          0.074332969158910    -0.000001785272124     0.074331183886787     0.000310140656746    -0.0057563      0.24E+03
   1  C          0.039552070863282     0.000000073501863     0.039552144365144     0.000007352359978     0.0099970      0.54E+04
   1  DJK        0.000000095206257     0.000000000425451     0.000000095631707     0.000000026523388     0.0160406      0.36E+01
   1  V3       155.470226442075869     0.013794744233223   155.484021186309093     2.279004342632506     0.0060530      0.68E+02
   1  RHORHO     0.018969638150190     0.000006535379500     0.018976173529689     0.000757145742894     0.0086316      0.25E+02
   1  DAB       -0.035670364933479     0.000001623121866    -0.035668741811613     0.000198435592328     0.0081796     -0.18E+03
   1  FV         0.000131127767661    -0.000000274150156     0.000130853617504     0.000025388891833    -0.0107980      0.52E+01
  OA     =      0.11922369557907343,
  B      =      0.07433118388678650,
  C      =      0.03955214436514431,
  DJK    =      0.00000009563170713,
  V3     =    155.48402118630909285,
  RHORHO =      0.01897617352968924,
  DAB    =     -0.03566874181161289,
  FV     =      0.00013085361750419,

 STANDARD DEVIATION BEFORE=            20.576452
 time 16:50:19:57
  singular values and singular right vectors
  
  0.565E+01 0.156E+01 0.721E+00 0.604E-01 0.106E-01 0.346E-02 0.763E-04 0.206E-06
  
 -0.406E+00-0.138E+00 0.217E+00-0.255E+00 0.317E+00 0.724E+00 0.123E+00-0.253E+00
 -0.400E+00-0.122E+00 0.309E+00-0.239E+00-0.310E-01-0.159E+00 0.145E+00 0.791E+00
 -0.317E+00-0.142E+00-0.744E+00-0.518E-01-0.269E-02-0.104E+00 0.557E+00-0.302E-01
  0.402E+00 0.132E+00-0.132E+00-0.896E+00-0.204E-01-0.168E-01-0.396E-04 0.319E-03
  0.220E+00-0.678E+00 0.824E-01-0.252E-02-0.650E+00 0.228E+00 0.100E+00-0.237E-01
 -0.238E+00 0.658E+00 0.215E-01-0.293E-02-0.661E+00 0.248E+00 0.103E+00-0.235E-01
 -0.397E+00-0.113E+00 0.349E+00-0.232E+00-0.143E+00-0.569E+00 0.528E-01-0.554E+00
 -0.388E+00-0.151E+00-0.396E+00-0.135E+00-0.135E+00 0.330E-01-0.794E+00 0.410E-01
  correlation matrix 
  
   1 OA        1.0000
   2 B        -1.0000   1.0000
   3 C         0.9988  -0.9987   1.0000
   4 DJK      -0.9999   0.9999  -0.9987   1.0000
   5 V3        0.9999  -0.9999   0.9993  -0.9999   1.0000
   6 RHORHO    0.9999  -0.9999   0.9993  -0.9999   1.0000   1.0000
   7 DAB       1.0000  -1.0000   0.9988  -0.9999   0.9999   0.9999   1.0000
   8 FV       -0.9987   0.9986  -1.0000   0.9986  -0.9992  -0.9992  -0.9986   1.0000
                    1        2        3        4        5        6        7        8

     UPPER STATE    LOWER STATE      OBSERVATION          CALCULATION       TME      WEIGHT     FITTED OR NO
   VT J KA KC PARITY   VT J KA KC PARITY
   0   3   0   3 +   0   2   0   2 +     8264.069(  5)     8264.071   -0.002            40.00038516  39.72472542
   0   3   2   1 +   0   2   2   0 +     8698.355(  5)     8698.411   -0.056            40.38634934  40.09620157
   0   4   1   4 +   0   3   1   3 +    10302.189(  5)    10302.152    0.037            40.39860936  40.05496655
   0   4   0   4 +   0   3   0   3 +    10796.004(  5)    10796.010   -0.006            40.36050128  40.00038516
   0   4   2   3 -   0   3   2   2 -    11264.708(  5)    11264.787   -0.079            40.75300143  40.37724858
   0   4   1   3 -   0   3   1   2 -    12089.790(  5)    12089.802   -0.012            40.54882241  40.14555002
   0   5   1   5 +   0   4   1   4 +    12799.287(  5)    12799.236    0.051            40.82554592  40.39860936
   0   5   0   5 +   0   4   0   4 +    13209.910(  5)    13209.924   -0.014            40.80113692  40.36050128
   0   5   2   4 -   0   4   2   3 -    14011.639(  5)    14011.701   -0.062            41.22038145  40.75300143
   0   5   3   3 +   0   4   3   2 +    14285.092(  5)    14285.311   -0.219            41.69507277  41.21856609
   0   5   3   2 -   0   4   3   1 -    14372.742(  5)    14372.923   -0.181            41.69899209  41.21956301
   0   5   2   3 +   0   4   2   2 +    14934.929(  5)    14934.836    0.093            41.27735330  40.77918079
   0   5   1   4 -   0   4   1   3 -    14978.109(  5)    14978.083    0.026            41.04843748  40.54882241
   0   6   1   6 +   0   5   1   5 +    15261.737(  5)    15261.674    0.063            41.33462057  40.82554592
   0   6   0   6 +   0   5   0   5 +    15556.364(  5)    15556.380   -0.016            41.32004190  40.80113692
   0   6   2   5 -   0   5   2   4 -    16714.289(  5)    16714.319   -0.030            41.77791113  41.22038145
   0   6   3   3 -   0   5   3   2 -    17386.720(  5)    17386.773   -0.053            42.27895240  41.69899209
   0   7   1   7 +   0   6   1   6 +    17695.062(  5)    17694.990    0.072            41.92486191  41.33462057
   0   6   1   5 -   0   5   1   4 -    17757.003(  5)    17756.949    0.054            41.64074555  41.04843748
   0   7   0   7 +   0   6   0   6 +    17884.321(  5)    17884.328   -0.007            41.91659886  41.32004190
   0   6   2   4 +   0   5   2   3 +    18110.557(  5)    18110.325    0.232            41.88144870  41.27735330
   0   3   0   3     0   2   0   2       8255.145(  5)     8255.253   -0.108            40.33829769  40.06293211
   0   4  -1   3     0   3  -1   2      10303.000(  5)    10303.059   -0.059            40.73638049  40.39270743
   0   4   0   4     0   3   0   3      10789.820(  5)    10789.855   -0.035            40.69820853  40.33829769
   0   4  -2   2     0   3  -2   1      11383.650(  5)    11383.661   -0.011            41.08489056  40.70517250
   0   5  -1   4     0   4  -1   3      12796.920(  5)    12796.906    0.014            41.16323932  40.73638049
   0   5   0   5     0   4   0   4      13205.970(  5)    13205.960    0.010            41.13871194  40.69820853
   0   5   1   5     0   4   1   4      14952.335(  5)    14952.324    0.011            41.38560500  40.88684918
   0   6  -1   5     0   5  -1   4      15258.150(  5)    15258.112    0.038            41.67219514  41.16323932
   0   6   0   6     0   5   0   5      15553.288(  5)    15553.280    0.008            41.65751351  41.13871194
   0   6  -2   4     0   5  -2   3      16742.440(  5)    16742.420    0.020            42.11321742  41.55475041
   0   7  -1   6     0   6  -1   5      17690.993(  5)    17690.962    0.031            42.26230211  41.67219514
   0   6   1   6     0   5   1   5      17731.695(  5)    17731.672    0.023            41.97706991  41.38560500
   0   7   0   7     0   6   0   6      17881.194(  5)    17881.221   -0.027            42.25396682  41.65751351

 STD.DEV.(UNITLESS)  =          17.47066676 NB.DATA=   34

 RMS.DEV.MW(UNITLESS)     =              15.2777    34

 RMS.DEV.MW TYPE A(UNITLESS)=              18.3792    21

 RMS.DEV.MW TYPE E(UNITLESS)=               8.0486    13

 RMS.DEV.MW(UNITLESS)VT=0 =              15.2777    34

 RMS.DEV.MW(UNITLESS)VT=1 =               0.0000     0

 RMS.DEV.MW(UNITLESS)VT=2 =               0.0000     0

 RMS.DEV.MW(UNITLESS)VT=3 =               0.0000     0

 RMS.DEV.MW(UNITLESS)VT=4 =               0.0000     0

 RMS.DEV.IR(UNITLESS)       =             0.000000     0

 RMS.DEV.IR(UNITLESS) V=1-0 =             0.000000     0

 RMS.DEV.IR(UNITLESS) V=2-1 =             0.000000     0

 RMS.DEV.IR(UNITLESS) V=3-2 =             0.000000     0

 RMS.DEV.GROUND STATE DIFF. VT=0) =               0.0000     0

 STD.MW. W=0.003MHZ           15.277655    34

 STD.MW. W=0.010MHZ            0.000000     0

 RMS.MW. W=0.020MHZ            0.000000     0

 RMS.MW. W=0.045MHZ            0.000000     0

 RMS.MW. W=0.070MHZ            0.000000     0

 STD.MW. W=0.080MHZ            0.000000     0

 RMS.MW. W=0.100MHZ            0.000000     0

 RMS.MW. W=0.200MHZ            0.000000     0

 RMS.MW. W=1.000MHZ            0.000000     0

 RMS.DEV.MICRONDE VT=0(MHZ)=               0.0764

 RMS.DEV.MICRONDE VT=1(MHZ)=               0.0000

 RMS.DEV.MICRONDE VT=2(MHZ)=               0.0000

 RMS.DEV.MICRONDE VT=3(MHZ)=               0.0000

 RMS.DEV.MICRONDE VT=4(MHZ)=               0.0000

 RMS.DEV.MICRONDE "A" (MHZ)=               0.0919

 RMS.DEV.MICRONDE "E" (MHZ)=               0.0402

 RMS.DEV.IR(CM-1)       =             0.000000

 RMS.DEV.IR(CM-1) V=1-0 =             0.000000

 RMS.DEV.IR(CM-1) V=2-1 =             0.000000

 RMS.DEV.IR(CM-1) V=3-2 =             0.000000

 RMS.DEV.GROUND STATE DIFF.VT=0 (CM-1)) =             0.000000

 RMS.DEV.MICROWAVE,WEIGHT=0.003MHZ              0.0764 MHZ

 RMS.DEV.MICROWAVE,WEIGHT=0.010MHZ              0.0000 MHZ

 RMS.DEV.MICROWAVE,WEIGHT=0.020MHZ              0.0000 MHZ

 RMS.DEV.MICROWAVE,WEIGHT=0.045MHZ              0.0000 MHZ

 RMS.DEV.MICROWAVE,WEIGHT=0.070MHZ              0.0000 MHZ

 RMS.DEV.MICROWAVE,WEIGHT=0.080MHZ              0.0000 MHZ

 RMS.DEV.MICROWAVE,WEIGHT=0.100MHZ              0.0000 MHZ

 RMS.DEV.MICROWAVE,WEIGHT=0.200MHZ              0.0000 MHZ

 RMS.DEV.MICROWAVE,WEIGHT=1.000MHZ              0.0000 MHZ
  END LINECAL   
 time 16:50:21:53
