# Supplementary material for: Microwave spectra, molecular geometries, and internal rotation of CH3 in N-methylimidazole⋯H2O and 2-methylimidazole⋯H2O Complexes
Source: Phys Chem Chem Phys. 2022 May 6;24(20):12354–62. doi: 10.1039/d1cp05526g (PMC9131724; doi:10.1039/d1cp05526g)
Supplement: CP-024-D1CP05526G-s029 [file CP-024-D1CP05526G-s029.txt]

Pgopher 10.0.505 13 Feb 2017 20:43 32 bit (Delphi 18.5/18)
Mixture: 2MI_D2O_A_final.pgo
  Units               MHz
  PrintLevel          Detail
  Precision           4
  BasisOrder          boDefault
  QuantumNumberFormat J
  FitCycles           1
  FitDetails          False
  AutoReplot          True
  AllowComplex        False
  NoLineList          False
  ShowEstUnc          False
  ShowDerivatives     False
  SVDlimit            5
  ShowSubBasis        False
  AllowZeroI          False
  ScaledParameters    True
  FixTransitionPhase  False
  OldHyperfineOrder   False
  SVDThresh    1E-6
  ScaleChanges 1
  SmallE       5.99584916E-14
  Species: IMD
    Jmax 20
    Concentration 1
    AsymmetricMolecule: 2methim_D2O
      nNuclei        2
      Colour         Navy
      JAdjustSym     False
      BlockMatrix    True
      PointGroup     C1
      Representation Ir
      SReduction     True
      eeWt           1
      eoWt           1
      oeWt           1
      ooWt           1
      C2zAxis        a
      C2xAxis        c
      PseudoC2v      False
      FakeSym        False
      PhaseAdjust    False
      Abundance     1
      AssumedOrigin 1E99
      AsymmetricManifold: Ground
        Initial       True
        EigenSearch   True
        LimitSearch   True
        AutoQConverge True
        UsePopParams  False
        AsymmetricTop: v=0
          Symmetry A
          Kmin     all
          Kmax     all
          A   4169.34488516448           Float
          B   1640.20221456874           Float
          C   1186.90456167625           Float
          DJK 0.00651802821168359        Float
          DJ  0.00027751139756495        Float
          <N  ,K  |A|N,K> = K^2

          <N  ,K-2|B|N,K> = sqrt((N*(N+1)+(-K+1)*(K-2))*(N*(N+1)-K*(K-1)))/4
          <N  ,K  |B|N,K> = (N*(N+1)-K^2)/2
          <N  ,K+2|B|N,K> = sqrt((N*(N+1)+(-K-1)*(K+2))*(N*(N+1)-K*(K+1)))/4

          <N  ,K-2|C|N,K> = (-sqrt((N*(N+1)+(-K+1)*(K-2))*(N*(N+1)-K*(K-1))))/4
          <N  ,K  |C|N,K> = (N*(N+1)-K^2)/2
          <N  ,K+2|C|N,K> = (-sqrt((N*(N+1)+(-K-1)*(K+2))*(N*(N+1)-K*(K+1))))/4

          <N  ,K  |DJK|N,K> = -N*(N+1)*K^2

          <N  ,K  |DJ|N,K> = -N^2*(N+1)^2

          AsymmetricTopNucleus: N1
            Spin   1
            AsNext False
            MaxDJ  -0.5
            CHIzz    1.36182011937531           Float
            CHIxxmyy 4.13469823998335           Float
            Matrix elements for CHIzz not available
            Matrix elements for CHIxxmyy not available
          AsymmetricTopNucleus: N2
            Spin   1
            AsNext False
            MaxDJ  -0.5
            CHIzz    -3.24690784508039          Float
            CHIxxmyy -0.668493907825101         Float
            Matrix elements for CHIzz not available
            Matrix elements for CHIxxmyy not available
      TransitionMoments: <Ground|mu|Ground>
        CartesianTransitionMoment: <v=0|a|v=0>
          Axis a
          Strength 6.3
        Symbolic Matrix Elements not available for <v=0|a|v=0>
        CartesianTransitionMoment: <v=0|b|v=0>
          Axis b
        CartesianTransitionMoment: <v=0|c|v=0>
          Axis c
  Simulation: Simulation
    Intensity factor:0.333333333333333 (1 from Spol)
    IntensityUnits Arbitrary
    LifeModel      lmNone
    PlotUnits      MHz
    nDF            2000
    WidthMult      6
    AutoMin        True
    AutoMax        True
    ShowSum        False
    ShowParts      True
    ShowFortrat    False
    UseUpper       False
    ShowSymmetry   True
    ShowDeltaJ     False
    ScaleMarkSize  True
    UseSymmetry    False
    UseStateNumber False
    FortratQno     J
    Fmin        10158.2998918268
    Fmax        20365.172785456
    Ymax        81.6365041372749
    Temperature 2
    SMargin     -1
    OThreshold  1E-6
    Tvib        -1
    MinI        0.01
    Tspin       -1
    PlotSplit   0.5
  Fundamental Constants from CODATA 2014: h=6.62607004E-34 k=1.38064852E-23 NA=6.022140857E23 e=1.6021766208E-19 me=9.10938356E-31


Residuals before fit for 2methim_D2O for the Ground manifold
    F'S'  #'    F"S"  #"     Observed    Calculated      Obs-Calc StdDev 
    3 A  12     2 A  10     8263.8230     8263.8420       -0.0190 1.00000 4.6505 0.0000 : qR0,2(2)4,3,3,2 : 2methim_D2O v=0  3  0  3  4  3 - v=0  2  0  2  3  2 : 2methylimid_cu_1_1_7bar_ar_13072021_15000_390k_0-25 :   1:<Linelist>
    5 A   1     4 A   1     8264.0480     8264.0530       -0.0050 1.00000 9.0513 0.0000 : qR0,2(2)4,5,3,4 : 2methim_D2O v=0  3  0  3  4  5 - v=0  2  0  2  3  4 : 2methylimid_cu_1_1_7bar_ar_13072021_15000_390k_0-25 :   2:<Linelist>
    3 A  11     2 A   9     8264.0480     8264.0591       -0.0111 1.00000 5.6585 0.0000 : qR0,2(2)2,3,1,2 : 2methim_D2O v=0  3  0  3  2  3 - v=0  2  0  2  1  2 : 2methylimid_cu_1_1_7bar_ar_13072021_15000_390k_0-25 :   3:<Linelist>
    4 A   5     3 A   5     8264.2130     8264.2379       -0.0249 1.00000 6.8188 0.0000 : qR0,2(2)3,4,2,3 : 2methim_D2O v=0  3  0  3  3  4 - v=0  2  0  2  2  3 : 2methylimid_cu_1_1_7bar_ar_13072021_15000_390k_0-25 :   4:<Linelist>
    3 A  10     2 A   8     8264.2130     8264.2323       -0.0193 1.00000 4.4609 0.0000 : qR0,2(2)3,3,2,2 : 2methim_D2O v=0  3  0  3  3  3 - v=0  2  0  2  2  2 : 2methylimid_cu_1_1_7bar_ar_13072021_15000_390k_0-25 :   5:<Linelist>
    3 A  29     3 A  19     8697.5320     8697.5145        0.0175 1.00000 .19662 0.0000 : qR2,0(2)4,3,3,3 : 2methim_D2O v=0  3  2  1  4  3 - v=0  2  2  0  3  3 : 2methylimid_cu_1_1_7bar_ar_13072021_15000_390k_0-25 :   6:<Linelist>
    6 A   2     5 A   2    10302.1550    10302.1921       -0.0371 1.00000 10.081 0.0000 : qR1,3(3)5,6,4,5 : 2methim_D2O v=0  4  1  4  5  6 - v=0  3  1  3  4  5 : 2methylimid_cu_1_1_7bar_ar_13072021_15000_390k_0-25 :   7:<Linelist>
    3 A  23     2 A  17    10795.8950    10795.9201       -0.0251 1.00000 5.2025 0.0000 : qR0,3(3)3,3,2,2 : 2methim_D2O v=0  4  0  4  3  3 - v=0  3  0  3  2  2 : 2methylimid_cu_1_1_7bar_ar_13072021_15000_390k_0-25 :   8:<Linelist>
    5 A   4     4 A   4    10795.8950    10795.9230       -0.0280 1.00000 9.1820 0.0000 : qR0,3(3)5,5,4,4 : 2methim_D2O v=0  4  0  4  5  5 - v=0  3  0  3  4  4 : 2methylimid_cu_1_1_7bar_ar_13072021_15000_390k_0-25 :   9:<Linelist>
    4 A  25     3 A  27    11264.5270    11264.4953        0.0317 1.00000 3.1619 0.0000 : qR2,2(3)4,4,3,3 : 2methim_D2O v=0  4  2  3  4  4 - v=0  3  2  2  3  3 : 2methylimid_cu_1_1_7bar_ar_13072021_15000_390k_0-25 :  10:<Linelist>
    6 A   4     5 A   6    11264.7650    11264.7696       -0.0046 1.00000 6.9290 0.0000 : qR2,2(3)5,6,4,5 : 2methim_D2O v=0  4  2  3  5  6 - v=0  3  2  2  4  5 : 2methylimid_cu_1_1_7bar_ar_13072021_15000_390k_0-25 :  11:<Linelist>
    5 A  13     4 A  15    11265.0010    11264.9755        0.0255 1.00000 2.5075 0.0000 : qR2,2(3)4,5,4,4 : 2methim_D2O v=0  4  2  3  4  5 - v=0  3  2  2  4  4 : 2methylimid_cu_1_1_7bar_ar_13072021_15000_390k_0-25 :  12:<Linelist>
    5 A  13     4 A  16    11265.0010    11264.9753        0.0257 1.00000 3.0824 0.0000 : qR2,2(3)4,5,3,4 : 2methim_D2O v=0  4  2  3  4  5 - v=0  3  2  2  3  4 : 2methylimid_cu_1_1_7bar_ar_13072021_15000_390k_0-25 :  13:<Linelist>
    5 A  11     4 A  11    12089.9020    12089.8954        0.0066 1.00000 8.7501 0.0000 : qR1,2(3)4,5,3,4 : 2methim_D2O v=0  4  1  3  4  5 - v=0  3  1  2  3  4 : 2methylimid_cu_1_1_7bar_ar_13072021_15000_390k_0-25 :  14:<Linelist>
    5 A  20     4 A  20    12799.3010    12799.2865        0.0145 1.00000 8.3820 0.0000 : qR1,4(4)6,5,5,4 : 2methim_D2O v=0  5  1  5  6  5 - v=0  4  1  4  5  4 : 2methylimid_cu_1_1_7bar_ar_13072021_15000_390k_0-25 :  15:<Linelist>
    3 A  40     2 A  34    12799.3010    12799.2849        0.0161 1.00000 4.6719 0.0000 : qR1,4(4)4,3,3,2 : 2methim_D2O v=0  5  1  5  4  3 - v=0  4  1  4  3  2 : 2methylimid_cu_1_1_7bar_ar_13072021_15000_390k_0-25 :  16:<Linelist>
    7 A   2     6 A   2    12799.3010    12799.2818        0.0192 1.00000 11.468 0.0000 : qR1,4(4)6,7,5,6 : 2methim_D2O v=0  5  1  5  6  7 - v=0  4  1  4  5  6 : 2methylimid_cu_1_1_7bar_ar_13072021_15000_390k_0-25 :  17:<Linelist>
    6 A   6     5 A   4    13209.8130    13209.8329       -0.0199 1.00000 10.347 0.0000 : qR0,4(4)6,6,5,5 : 2methim_D2O v=0  5  0  5  6  6 - v=0  4  0  4  5  5 : 2methylimid_cu_1_1_7bar_ar_13072021_15000_390k_0-25 :  18:<Linelist>
    4 A  31     3 A  23    13209.8130    13209.8362       -0.0232 1.00000 6.6976 0.0000 : qR0,4(4)4,4,3,3 : 2methim_D2O v=0  5  0  5  4  4 - v=0  4  0  4  3  3 : 2methylimid_cu_1_1_7bar_ar_13072021_15000_390k_0-25 :  19:<Linelist>
    3 A  39     2 A  29    13209.8130    13209.8285       -0.0155 1.00000 5.0356 0.0000 : qR0,4(4)4,3,3,2 : 2methim_D2O v=0  5  0  5  4  3 - v=0  4  0  4  3  2 : 2methylimid_cu_1_1_7bar_ar_13072021_15000_390k_0-25 :  20:<Linelist>
    5 A  18     4 A  14    13209.8130    13209.8358       -0.0228 1.00000 8.2685 0.0000 : qR0,4(4)6,5,5,4 : 2methim_D2O v=0  5  0  5  6  5 - v=0  4  0  4  5  4 : 2methylimid_cu_1_1_7bar_ar_13072021_15000_390k_0-25 :  21:<Linelist>
    6 A  14     5 A  12    14011.4740    14011.4349        0.0391 1.00000 7.0291 0.0000 : qR2,3(4)6,6,5,5 : 2methim_D2O v=0  5  2  4  6  6 - v=0  4  2  3  5  5 : 2methylimid_cu_1_1_7bar_ar_13072021_15000_390k_0-25 :  22:<Linelist>
    7 A   4     6 A   4    14011.6690    14011.6687        0.0003 1.00000 8.4108 0.0000 : qR2,3(4)6,7,5,6 : 2methim_D2O v=0  5  2  4  6  7 - v=0  4  2  3  5  6 : 2methylimid_cu_1_1_7bar_ar_13072021_15000_390k_0-25 :  23:<Linelist>
    5 A  32     4 A  26    14011.6690    14011.6558        0.0132 1.00000 6.0556 0.0000 : qR2,3(4)4,5,3,4 : 2methim_D2O v=0  5  2  4  4  5 - v=0  4  2  3  3  4 : 2methylimid_cu_1_1_7bar_ar_13072021_15000_390k_0-25 :  24:<Linelist>
    6 A  15     5 A  13    14011.8370    14011.8064        0.0306 1.00000 7.0587 0.0000 : qR2,3(4)5,6,4,5 : 2methim_D2O v=0  5  2  4  5  6 - v=0  4  2  3  4  5 : 2methylimid_cu_1_1_7bar_ar_13072021_15000_390k_0-25 :  25:<Linelist>
    4 A  48     3 A  36    14011.8370    14011.8312        0.0058 1.00000 4.5354 0.0000 : qR2,3(4)5,4,4,3 : 2methim_D2O v=0  5  2  4  5  4 - v=0  4  2  3  4  3 : 2methylimid_cu_1_1_7bar_ar_13072021_15000_390k_0-25 :  26:<Linelist>
    7 A  12     6 A  12    14285.1760    14285.1779       -0.0019 1.00000 4.6781 0.0000 : qR3,2(4)6,7,5,6 : 2methim_D2O v=0  5  3  3  6  7 - v=0  4  3  2  5  6 : 2methylimid_cu_1_1_7bar_ar_13072021_15000_390k_0-25 :  27:<Linelist>
    5 A  44     4 A  42    14285.1760    14285.1602        0.0158 1.00000 2.4760 0.0000 : qR3,2(4)4,5,3,4 : 2methim_D2O v=0  5  3  3  4  5 - v=0  4  3  2  3  4 : 2methylimid_cu_1_1_7bar_ar_13072021_15000_390k_0-25 :  28:<Linelist>
    5 A  45     4 A  41    14285.3200    14285.3220       -0.0020 1.00000 2.7905 0.0000 : qR3,2(4)6,5,5,4 : 2methim_D2O v=0  5  3  3  6  5 - v=0  4  3  2  5  4 : 2methylimid_cu_1_1_7bar_ar_13072021_15000_390k_0-25 :  29:<Linelist>
    4 A  55     3 A  48    14285.4590    14285.4744       -0.0154 1.00000 2.2987 0.0000 : qR3,2(4)5,4,4,3 : 2methim_D2O v=0  5  3  3  5  4 - v=0  4  3  2  4  3 : 2methylimid_cu_1_1_7bar_ar_13072021_15000_390k_0-25 :  30:<Linelist>
    4 A  57     3 A  51    14372.3440    14372.3311        0.0129 1.00000 1.6218 0.0000 : qR3,1(4)4,4,3,3 : 2methim_D2O v=0  5  3  2  4  4 - v=0  4  3  1  3  3 : 2methylimid_cu_1_1_7bar_ar_13072021_15000_390k_0-25 :  31:<Linelist>
    6 A  30     5 A  30    14372.3440    14372.3610       -0.0170 1.00000 2.8069 0.0000 : qR3,1(4)6,6,5,5 : 2methim_D2O v=0  5  3  2  6  6 - v=0  4  3  1  5  5 : 2methylimid_cu_1_1_7bar_ar_13072021_15000_390k_0-25 :  32:<Linelist>
    5 A  48     4 A  45    14372.8320    14372.8380       -0.0060 1.00000 2.6298 0.0000 : qR3,1(4)4,5,3,4 : 2methim_D2O v=0  5  3  2  4  5 - v=0  4  3  1  3  4 : 2methylimid_cu_1_1_7bar_ar_13072021_15000_390k_0-25 :  33:<Linelist>
    7 A  13     6 A  13    14372.8320    14372.8399       -0.0079 1.00000 4.6987 0.0000 : qR3,1(4)6,7,5,6 : 2methim_D2O v=0  5  3  2  6  7 - v=0  4  3  1  5  6 : 2methylimid_cu_1_1_7bar_ar_13072021_15000_390k_0-25 :  34:<Linelist>
    4 A  49     3 A  37    14934.8140    14934.7975        0.0165 1.00000 4.8029 0.0000 : qR2,2(4)4,4,3,3 : 2methim_D2O v=0  5  2  3  4  4 - v=0  4  2  2  3  3 : 2methylimid_cu_1_1_7bar_ar_13072021_15000_390k_0-25 :  35:<Linelist>
    6 A  16     5 A  14    14934.8140    14934.7948        0.0192 1.00000 7.1494 0.0000 : qR2,2(4)6,6,5,5 : 2methim_D2O v=0  5  2  3  6  6 - v=0  4  2  2  5  5 : 2methylimid_cu_1_1_7bar_ar_13072021_15000_390k_0-25 :  36:<Linelist>
    7 A   5     6 A   5    14935.0370    14935.0061        0.0309 1.00000 8.7557 0.0000 : qR2,2(4)6,7,5,6 : 2methim_D2O v=0  5  2  3  6  7 - v=0  4  2  2  5  6 : 2methylimid_cu_1_1_7bar_ar_13072021_15000_390k_0-25 :  37:<Linelist>
    5 A  35     4 A  29    14935.0370    14935.0033        0.0337 1.00000 6.1482 0.0000 : qR2,2(4)4,5,3,4 : 2methim_D2O v=0  5  2  3  4  5 - v=0  4  2  2  3  4 : 2methylimid_cu_1_1_7bar_ar_13072021_15000_390k_0-25 :  38:<Linelist>
    6 A  10     5 A  10    14978.0450    14978.0436        0.0014 1.00000 9.6668 0.0000 : qR1,3(4)6,6,5,5 : 2methim_D2O v=0  5  1  4  6  6 - v=0  4  1  3  5  5 : 2methylimid_cu_1_1_7bar_ar_13072021_15000_390k_0-25 :  39:<Linelist>
    8 A   2     7 A   2    15261.7350    15261.7277        0.0073 1.00000 11.383 0.0000 : qR1,5(5)7,8,6,7 : 2methim_D2O v=0  6  1  6  7  8 - v=0  5  1  5  6  7 : 2methylimid_cu_1_1_7bar_ar_13072021_15000_390k_0-25 :  40:<Linelist>
    6 A  22     5 A  20    15261.7350    15261.7355       -0.0005 1.00000 8.6542 0.0000 : qR1,5(5)7,6,6,5 : 2methim_D2O v=0  6  1  6  7  6 - v=0  5  1  5  6  5 : 2methylimid_cu_1_1_7bar_ar_13072021_15000_390k_0-25 :  41:<Linelist>
    4 A  52     3 A  40    15261.7350    15261.7273        0.0077 1.00000 5.5392 0.0000 : qR1,5(5)5,4,4,3 : 2methim_D2O v=0  6  1  6  5  4 - v=0  5  1  5  4  3 : 2methylimid_cu_1_1_7bar_ar_13072021_15000_390k_0-25 :  42:<Linelist>
    5 A  39     4 A  33    15261.7350    15261.7005        0.0345 1.00000 6.8793 0.0000 : qR1,5(5)5,5,4,4 : 2methim_D2O v=0  6  1  6  5  5 - v=0  5  1  5  4  4 : 2methylimid_cu_1_1_7bar_ar_13072021_15000_390k_0-25 :  43:<Linelist>
    7 A   6     6 A   6    15556.2860    15556.2972       -0.0112 1.00000 10.222 0.0000 : qR0,5(5)7,7,6,6 : 2methim_D2O v=0  6  0  6  7  7 - v=0  5  0  5  6  6 : 2methylimid_cu_1_1_7bar_ar_13072021_15000_390k_0-25 :  44:<Linelist>
    4 A  51     3 A  39    15556.2860    15556.3067       -0.0207 1.00000 5.7759 0.0000 : qR0,5(5)5,4,4,3 : 2methim_D2O v=0  6  0  6  5  4 - v=0  5  0  5  4  3 : 2methylimid_cu_1_1_7bar_ar_13072021_15000_390k_0-25 :  45:<Linelist>
    5 A  37     4 A  31    15556.2860    15556.3054       -0.0194 1.00000 7.1765 0.0000 : qR0,5(5)5,5,4,4 : 2methim_D2O v=0  6  0  6  5  5 - v=0  5  0  5  4  4 : 2methylimid_cu_1_1_7bar_ar_13072021_15000_390k_0-25 :  46:<Linelist>
    6 A  20     5 A  18    15556.2860    15556.3203       -0.0343 1.00000 8.3964 0.0000 : qR0,5(5)6,6,6,5 : 2methim_D2O v=0  6  0  6  6  6 - v=0  5  0  5  6  5 : 2methylimid_cu_1_1_7bar_ar_13072021_15000_390k_0-25 :  47:<Linelist>
    8 A   1     7 A   1    15556.2860    15556.3303       -0.0443 1.00000 11.869 0.0000 : qR0,5(5)7,8,6,7 : 2methim_D2O v=0  6  0  6  7  8 - v=0  5  0  5  6  7 : 2methylimid_cu_1_1_7bar_ar_13072021_15000_390k_0-25 :  48:<Linelist>
    8 A   4     7 A   4    16714.3440    16714.3002        0.0438 1.00000 8.4512 0.0000 : qR2,4(5)7,8,6,7 : 2methim_D2O v=0  6  2  5  7  8 - v=0  5  2  4  6  7 : 2methylimid_cu_1_1_7bar_ar_13072021_15000_390k_0-25 :  49:<Linelist>
    4 A  58     3 A  52    16714.3440    16714.2939        0.0501 1.00000 4.1126 0.0000 : qR2,4(5)5,4,4,3 : 2methim_D2O v=0  6  2  5  5  4 - v=0  5  2  4  4  3 : 2methylimid_cu_1_1_7bar_ar_13072021_15000_390k_0-25 :  50:<Linelist>
    6 A  33     5 A  33    16714.3440    16714.3012        0.0428 1.00000 6.1995 0.0000 : qR2,4(5)7,6,6,5 : 2methim_D2O v=0  6  2  5  7  6 - v=0  5  2  4  6  5 : 2methylimid_cu_1_1_7bar_ar_13072021_15000_390k_0-25 :  51:<Linelist>
    6 A  32     5 A  32    16714.3440    16714.2944        0.0496 1.00000 6.3793 0.0000 : qR2,4(5)5,6,4,5 : 2methim_D2O v=0  6  2  5  5  6 - v=0  5  2  4  4  5 : 2methylimid_cu_1_1_7bar_ar_13072021_15000_390k_0-25 :  52:<Linelist>
    6 A  46     5 A  46    17386.5090    17386.5391       -0.0301 1.00000 3.7717 0.0000 : qR3,2(5)6,6,5,5 : 2methim_D2O v=0  6  3  3  6  6 - v=0  5  3  2  5  5 : 2methylimid_cu_1_1_7bar_ar_13072021_15000_390k_0-25 :  53:<Linelist>
    7 A  26     6 A  29    17386.5090    17386.5380       -0.0290 1.00000 1.9900 0.0000 : qR3,2(5)7,7,5,6 : 2methim_D2O v=0  6  3  3  7  7 - v=0  5  3  2  5  6 : 2methylimid_cu_1_1_7bar_ar_13072021_15000_390k_0-25 :  54:<Linelist>
    5 A  61     4 A  56    17386.5090    17386.5375       -0.0285 1.00000 1.6485 0.0000 : qR3,2(5)5,5,5,4 : 2methim_D2O v=0  6  3  3  5  5 - v=0  5  3  2  5  4 : 2methylimid_cu_1_1_7bar_ar_13072021_15000_390k_0-25 :  55:<Linelist>
    7 A  27     6 A  29    17386.8250    17386.8407       -0.0157 1.00000 2.6866 0.0000 : qR3,2(5)6,7,5,6 : 2methim_D2O v=0  6  3  3  6  7 - v=0  5  3  2  5  6 : 2methylimid_cu_1_1_7bar_ar_13072021_15000_390k_0-25 :  56:<Linelist>
    5 A  62     4 A  57    17386.8250    17386.8316       -0.0066 1.00000 1.3682 0.0000 : qR3,2(5)6,5,4,4 : 2methim_D2O v=0  6  3  3  6  5 - v=0  5  3  2  4  4 : 2methylimid_cu_1_1_7bar_ar_13072021_15000_390k_0-25 :  57:<Linelist>
    4 A  67     3 A  55    17386.8250    17386.8296       -0.0046 1.00000 2.5535 0.0000 : qR3,2(5)5,4,4,3 : 2methim_D2O v=0  6  3  3  5  4 - v=0  5  3  2  4  3 : 2methylimid_cu_1_1_7bar_ar_13072021_15000_390k_0-25 :  58:<Linelist>
    6 A  48     5 A  47    17386.8250    17386.8408       -0.0158 1.00000 3.0914 0.0000 : qR3,2(5)7,6,6,5 : 2methim_D2O v=0  6  3  3  7  6 - v=0  5  3  2  6  5 : 2methylimid_cu_1_1_7bar_ar_13072021_15000_390k_0-25 :  59:<Linelist>
    7 A  23     6 A  23    17695.0510    17695.0313        0.0197 1.00000 7.6108 0.0000 : qR1,6(6)7,7,6,6 : 2methim_D2O v=0  7  1  7  7  7 - v=0  6  1  6  6  6 : 2methylimid_cu_1_1_7bar_ar_13072021_15000_390k_0-25 :  60:<Linelist>
    6 A  41     5 A  39    17695.0510    17695.0338        0.0172 1.00000 6.6013 0.0000 : qR1,6(6)6,6,5,5 : 2methim_D2O v=0  7  1  7  6  6 - v=0  6  1  6  5  5 : 2methylimid_cu_1_1_7bar_ar_13072021_15000_390k_0-25 :  61:<Linelist>
    5 A  58     4 A  52    17695.0510    17695.0500        0.0010 1.00000 5.5353 0.0000 : qR1,6(6)6,5,5,4 : 2methim_D2O v=0  7  1  7  6  5 - v=0  6  1  6  5  4 : 2methylimid_cu_1_1_7bar_ar_13072021_15000_390k_0-25 :  62:<Linelist>
    7 A  22     6 A  22    17695.0510    17695.0589       -0.0079 1.00000 7.9360 0.0000 : qR1,6(6)8,7,7,6 : 2methim_D2O v=0  7  1  7  8  7 - v=0  6  1  6  7  6 : 2methylimid_cu_1_1_7bar_ar_13072021_15000_390k_0-25 :  63:<Linelist>
    9 A   2     8 A   2    17695.0510    17695.0509        0.0001 1.00000 10.128 0.0000 : qR1,6(6)8,9,7,8 : 2methim_D2O v=0  7  1  7  8  9 - v=0  6  1  6  7  8 : 2methylimid_cu_1_1_7bar_ar_13072021_15000_390k_0-25 :  64:<Linelist>
    6 A  25     5 A  25    17756.9630    17756.9651       -0.0021 1.00000 8.1074 0.0000 : qR1,4(5)5,6,4,5 : 2methim_D2O v=0  6  1  5  5  6 - v=0  5  1  4  4  5 : 2methylimid_cu_1_1_7bar_ar_13072021_15000_390k_0-25 :  65:<Linelist>
    6 A  26     5 A  26    17756.9630    17756.9673       -0.0043 1.00000 8.0402 0.0000 : qR1,4(5)7,6,6,5 : 2methim_D2O v=0  6  1  5  7  6 - v=0  5  1  4  6  5 : 2methylimid_cu_1_1_7bar_ar_13072021_15000_390k_0-25 :  66:<Linelist>
    4 A  53     3 A  47    17756.9630    17756.9373        0.0257 1.00000 5.2914 0.0000 : qR1,4(5)5,4,4,3 : 2methim_D2O v=0  6  1  5  5  4 - v=0  5  1  4  4  3 : 2methylimid_cu_1_1_7bar_ar_13072021_15000_390k_0-25 :  67:<Linelist>
    7 A  10     6 A  10    17756.9630    17756.9408        0.0222 1.00000 9.3097 0.0000 : qR1,4(5)7,7,6,6 : 2methim_D2O v=0  6  1  5  7  7 - v=0  5  1  4  6  6 : 2methylimid_cu_1_1_7bar_ar_13072021_15000_390k_0-25 :  68:<Linelist>
    9 A   1     8 A   1    17884.2780    17884.2941       -0.0161 1.00000 10.357 0.0000 : qR0,6(6)8,9,7,8 : 2methim_D2O v=0  7  0  7  8  9 - v=0  6  0  6  7  8 : 2methylimid_cu_1_1_7bar_ar_13072021_15000_390k_0-25 :  69:<Linelist>
    8 A   6     7 A   6    17884.2780    17884.2657        0.0123 1.00000 9.1025 0.0000 : qR0,6(6)8,8,7,7 : 2methim_D2O v=0  7  0  7  8  8 - v=0  6  0  6  7  7 : 2methylimid_cu_1_1_7bar_ar_13072021_15000_390k_0-25 :  70:<Linelist>
    5 A  57     4 A  51    17884.2780    17884.2820       -0.0040 1.00000 5.6606 0.0000 : qR0,6(6)6,5,5,4 : 2methim_D2O v=0  7  0  7  6  5 - v=0  6  0  6  5  4 : 2methylimid_cu_1_1_7bar_ar_13072021_15000_390k_0-25 :  71:<Linelist>
    6 A  39     5 A  37    17884.2780    17884.2770        0.0010 1.00000 6.7509 0.0000 : qR0,6(6)6,6,5,5 : 2methim_D2O v=0  7  0  7  6  6 - v=0  6  0  6  5  5 : 2methylimid_cu_1_1_7bar_ar_13072021_15000_390k_0-25 :  72:<Linelist>
    6 A  37     5 A  35    18110.5750    18110.6055       -0.0305 1.00000 6.5015 0.0000 : qR2,3(5)5,6,4,5 : 2methim_D2O v=0  6  2  4  5  6 - v=0  5  2  3  4  5 : 2methylimid_cu_1_1_7bar_ar_13072021_15000_390k_0-25 :  73:<Linelist>
    6 A  38     5 A  36    18110.5750    18110.6078       -0.0328 1.00000 6.4749 0.0000 : qR2,3(5)7,6,6,5 : 2methim_D2O v=0  6  2  4  7  6 - v=0  5  2  3  6  5 : 2methylimid_cu_1_1_7bar_ar_13072021_15000_390k_0-25 :  74:<Linelist>
    4 A  65     3 A  53    18110.5750    18110.6027       -0.0277 1.00000 4.2515 0.0000 : qR2,3(5)5,4,4,3 : 2methim_D2O v=0  6  2  4  5  4 - v=0  5  2  3  4  3 : 2methylimid_cu_1_1_7bar_ar_13072021_15000_390k_0-25 :  75:<Linelist>
    8 A   5     7 A   5    18110.5750    18110.6079       -0.0329 1.00000 8.7365 0.0000 : qR2,3(5)7,8,6,7 : 2methim_D2O v=0  6  2  4  7  8 - v=0  5  2  3  6  7 : 2methylimid_cu_1_1_7bar_ar_13072021_15000_390k_0-25 :  76:<Linelist>

SVD fit: 76 Observations,  9 Parameters (scaled)
Initial Average Error: 0.0242457918764023
Predicted New Error:   0.02424579054615
Parameters:
  # Old                 New                 Std Dev   Change/Std Sens    Summary              Name
  1 4169.34488516448    4169.34490505174    .03642235 0.0005     .001695 4169.345(36)         v=0 A
  2 1640.20221456874    1640.20221411939    .00131370 -0.0003    5.33e-5 1640.2022(13)        v=0 B
  3 1186.90456167625    1186.90456081192    .00159163 -0.0005    3.75e-5 1186.9046(16)        v=0 C
  4 .00651802821168359  .00651798750414806  .00013729 -0.0003    5.64e-6 6.52(14)e-3          v=0 DJK
  5 .000277511397564950 .000277504416056956 1.4360e-5 -0.0005    3.51e-7 2.78(14)e-4          v=0 DJ
  6 1.36182011937531    1.36194211720543    .08728790 0.0014     .007419 1.362(87)            N1 CHIzz
  7 4.13469823998335    4.13527485176517    .26207485 0.0022     .019419 4.14(26)             N1 CHIxxmyy
  8 -3.24690784508039   -3.24687511235645   .06667458 0.0005     .005824 -3.247(67)           N2 CHIzz
  9 -.668493907825101   -.668177493051758   .18297946 0.0017     .015837 -0.67(18)            N2 CHIxxmyy

Correlation Matrix
Determinant = 0.007, Largest off-diagonal element = 0.807 at 5,3 = v=0 DJ, v=0 C
       1       2       3       4       5       6       7       8       9
  1   1.000
  2   0.174   1.000
  3  -0.620   0.166   1.000
  4  -0.412   0.535   0.265   1.000
  5  -0.159   0.404   0.807  -0.018   1.000
  6   0.013  -0.026  -0.094  -0.026  -0.111   1.000
  7   0.266  -0.094  -0.134  -0.092  -0.109   0.252   1.000
  8  -0.005  -0.049  -0.093  -0.071  -0.074   0.260  -0.235   1.000
  9   0.068  -0.104  -0.142  -0.055  -0.132  -0.046   0.371  -0.055   1.000
