# Supplementary material for: Microwave spectra, molecular geometries, and internal rotation of CH3 in N-methylimidazole⋯H2O and 2-methylimidazole⋯H2O Complexes
Source: Phys Chem Chem Phys. 2022 May 6;24(20):12354–62. doi: 10.1039/d1cp05526g (PMC9131724; doi:10.1039/d1cp05526g)
Supplement: CP-024-D1CP05526G-s030 [file CP-024-D1CP05526G-s030.txt]

  BEGIN PROGRAM   
 time 16:45:42:83
  THIS OUTPUT IS FROM BELGI38 
  EPSI=   0.000000000000000E+000 IBUG1=            0 IBUG2=            0 IBUG3= 
           0 IBGTME=            0 IBGVTDV=            0IBUG4=            0
 KTRONC =  10 IRMW=   1
   CONSTANTS IN CM-1 OR IN MHZ?  :DA
CM-1
 &CSTE
 OA      =  0.123196505088603     ,
 B       =  7.580018121247201E-002,
 C       =  4.137096586243500E-002,
 DJ      =  8.338999999999999E-009,
 DJK     =  2.427600000000000E-007,
 DK      =  0.000000000000000E+000,
 ODELN   =  0.000000000000000E+000,
 ODELK   =  0.000000000000000E+000,
 HJ      =  0.000000000000000E+000,
 HJK     =  0.000000000000000E+000,
 HKJ     =  0.000000000000000E+000,
 HK      =  0.000000000000000E+000,
 OHJ     =  0.000000000000000E+000,
 OHJK    =  0.000000000000000E+000,
 OHK     =  0.000000000000000E+000,
 FV      =  0.000000000000000E+000,
 OFV     =  0.000000000000000E+000,
 GV      =  0.000000000000000E+000,
 ALV     =  0.000000000000000E+000,
 AK1     =  0.000000000000000E+000,
 AK2     =  0.000000000000000E+000,
 AK3     =  0.000000000000000E+000,
 AK4     =  0.000000000000000E+000,
 AK5     =  0.000000000000000E+000,
 AK6     =  0.000000000000000E+000,
 AK7     =  0.000000000000000E+000,
 DAB     = -3.432231595251900E-002,
 ODAB    =  0.000000000000000E+000,
 DABJ    =  0.000000000000000E+000,
 DABK    =  0.000000000000000E+000,
 OLV     =  0.000000000000000E+000,
 C1      =  0.000000000000000E+000,
 C2      =  0.000000000000000E+000,
 C3      =  0.000000000000000E+000,
 HLKJ    =  0.000000000000000E+000,
 AK5J    =  0.000000000000000E+000,
 C2J     =  0.000000000000000E+000,
 GVJ     =  0.000000000000000E+000,
 AK2J    =  0.000000000000000E+000,
 C1J     =  0.000000000000000E+000,
 ANV     =  0.000000000000000E+000,
 BK2     =  0.000000000000000E+000,
 AMV     =  0.000000000000000E+000,
 DAC     =  0.000000000000000E+000,
 DBC     =  0.000000000000000E+000,
 C4      =  0.000000000000000E+000,
 ODELTA  =  0.000000000000000E+000,
 DELTA   =  0.000000000000000E+000,
 AK1J    =  0.000000000000000E+000,
 AK5K    =  0.000000000000000E+000,
 AK2K    =  0.000000000000000E+000,
 AK1K    =  0.000000000000000E+000,
 AK3J    =  0.000000000000000E+000,
 AK3K    =  0.000000000000000E+000,
 BK1     =  0.000000000000000E+000,
 AK7J    =  0.000000000000000E+000,
 C11     =  0.000000000000000E+000,
 ODAB6   =  0.000000000000000E+000,
 AK6K    =  0.000000000000000E+000,
 AK7K    =  0.000000000000000E+000,
 AK66    =  0.000000000000000E+000,
 AK6J    =  0.000000000000000E+000,
 AK3B    =  0.000000000000000E+000,
 AK4B    =  0.000000000000000E+000,
 DELTAB  =  0.000000000000000E+000,
 ODELTB  =  0.000000000000000E+000,
 C4J     =  0.000000000000000E+000,
 C4K     =  0.000000000000000E+000,
 C1K     =  0.000000000000000E+000,
 C2K     =  0.000000000000000E+000,
 C12     =  0.000000000000000E+000,
 ANVJ    =  0.000000000000000E+000,
 AMVJ    =  0.000000000000000E+000,
 AK3JJ   =  0.000000000000000E+000,
 BK2J    =  0.000000000000000E+000,
 BK1J    =  0.000000000000000E+000,
 AK3KJ   =  0.000000000000000E+000,
 BK1K    =  0.000000000000000E+000,
 AK3KK   =  0.000000000000000E+000,
 C3J     =  0.000000000000000E+000,
 C12J    =  0.000000000000000E+000,
 AK2JJ   =  0.000000000000000E+000,
 AK1JJ   =  0.000000000000000E+000,
 AK2JK   =  0.000000000000000E+000,
 AK1JK   =  0.000000000000000E+000,
 AK3BJ   =  0.000000000000000E+000,
 AK4BJ   =  0.000000000000000E+000,
 AK3BB   =  0.000000000000000E+000,
 AK4BB   =  0.000000000000000E+000,
 ESPOIR  =  0.000000000000000E+000,
 AK9     =  0.000000000000000E+000,
 V12J    =  0.000000000000000E+000,
 V12K    =  0.000000000000000E+000,
 DAC12   =  0.000000000000000E+000,
 DBC12   =  0.000000000000000E+000,
 DACJ    =  0.000000000000000E+000,
 DBCJ    =  0.000000000000000E+000,
 ODABJ   =  0.000000000000000E+000,
 RHOB    =  0.000000000000000E+000,
 RHOC    =  0.000000000000000E+000,
 F       =   5.25997221700000     ,
 RHO     =  0.000000000000000E+000,
 V3      =   156.697855481640     ,
 V6      =  0.000000000000000E+000,
 V9      =  0.000000000000000E+000,
 V12     =  0.000000000000000E+000,
 RHORHO  =  2.210000000000000E-002,
 ODABK   =  0.000000000000000E+000,
 DACK    =  0.000000000000000E+000,
 V9J     =  0.000000000000000E+000,
 V9K     =  0.000000000000000E+000,
 C11J    =  0.000000000000000E+000,
 C11K    =  0.000000000000000E+000,
 DABJJ   =  0.000000000000000E+000,
 DABJK   =  0.000000000000000E+000,
 ODABJJ  =  0.000000000000000E+000,
 ODABJK  =  0.000000000000000E+000
 /
  NBRE OF PARAMETERS TO FIT            8
  PARAMETER TO BE FIT 
  PARA = OA    
  PARA = B     
  PARA = C     
  PARA = DJK   
  PARA = V3    
  PARA = RHORHO
  PARA = DAB   
  PARA = FV    
  VIB.ENERGY TO BE FITTED? ITO=            0
  NUMBER OF ITERATIONS=            6
  MAXIMUM VALUE OF J=            7
          33          20
  BEGIN DO 4   
 time 16:45:42:97
  END   DO 4   
 time 16:45:44:63
 S(BEFORE FITTING)=    34213028602.3367     
  S=    41360.0221242305      NOFIT=           28NPP=            8 SMW= 
   34955.5986739589      SIR=   0.000000000000000E+000 NFITMW=           28
  NFITIR=            0           0 SMW0=    34955.5986739589      SMW1= 
  0.000000000000000E+000 NFITMW0=           28 NFITMW1=            0 SIG004= 
   34955.5986739589      NFIT004=           28 SIG080=   0.000000000000000E+000
  NFIT080=            0 SIG010=   0.000000000000000E+000 NFIT010=            0
  SIG100=   0.000000000000000E+000 NFIT100=            0 SIG020= 
  0.000000000000000E+000 NFIT020=            0 SIG200=   0.000000000000000E+000
  NFIT200=            0 SIG045=   0.000000000000000E+000 NFIT045=            0
  SGST0=   0.000000000000000E+000 NGST0=            0 SW070= 
  0.000000000000000E+000 NFIT070=            0 SMW2=   0.000000000000000E+000
  NFIMW2=            0 SIG1M0=   0.000000000000000E+000 NFIT1M0=            0
  SIG10=   0.000000000000000E+000 NFIT10=            0 SIG21= 
  0.000000000000000E+000 NFIT21=            0 SMW3=   0.000000000000000E+000
  NFIMW3=            0 SIR32=   0.000000000000000E+000 NFIR32=           0
  SMW4=   0.000000000000000E+000 NFIMW4=            0 SMWA=
   35335.5423760221      NFITMWA=          20 SWME=   33987.1621023726     
  NFITMWE=           8

 NUMBER OF DATA INCLUDED IN THE FIT=     28
 rank of the matrix           8
  IFAIL=            0
 ACC=    1.00000000000000     

STATE  CONSTANT    OLD VALUE             VARIATION             NEW VALUE             STD.DEV.            VARIA/STV     CONST/STV
   1  OA         0.123196505088603    -0.001984206674649     0.121212298413954     0.523484184676690    -0.0037904      0.23E+00
   1  B          0.075800181212472     0.000363317380391     0.076163498592863     0.491428050444776     0.0007393      0.15E+00
   1  C          0.041370965862435    -0.000531412647902     0.040839553214533     0.037118273127588    -0.0143167      0.11E+01
   1  DJK        0.000000242760000    -0.000000162671591     0.000000080088409     0.000079518127389    -0.0020457      0.10E-02
   1  V3       156.697855481640005    -1.323639996349812   155.374215485290193  7688.752404091223980    -0.0001722      0.20E-01
   1  RHORHO     0.022100000000000    -0.003214486098841     0.018885513901159     2.659418753198002    -0.0012087      0.71E-02
   1  DAB       -0.034322315952519    -0.000889272405573    -0.035211588358092     0.354487690556867    -0.0025086     -0.99E-01
   1  FV         0.000000000000000     0.000157903314971     0.000157903314971     0.131334575676061     0.0012023      0.12E-02
  OA     =      0.12121229841395384,
  B      =      0.07616349859286253,
  C      =      0.04083955321453287,
  DJK    =      0.00000008008840877,
  V3     =    155.37421548529019333,
  RHORHO =      0.01888551390115899,
  DAB    =     -0.03521158835809168,
  FV     =      0.00015790331497101,

 STANDARD DEVIATION BEFORE=         41360.022124

 *** END OF CYCLE NO.   1 *** 
 time 16:45:44:66
  BEGIN DO 4   
 time 16:45:44:66
  END   DO 4   
 time 16:45:46:31
 S(BEFORE FITTING)=    8573715.38548033     
  S=    654.740994038113      NOFIT=           28NPP=            8 SMW= 
   553.357136856490      SIR=   0.000000000000000E+000 NFITMW=           28
  NFITIR=            0           0 SMW0=    553.357136856490      SMW1= 
  0.000000000000000E+000 NFITMW0=           28 NFITMW1=            0 SIG004= 
   553.357136856490      NFIT004=           28 SIG080=   0.000000000000000E+000
  NFIT080=            0 SIG010=   0.000000000000000E+000 NFIT010=            0
  SIG100=   0.000000000000000E+000 NFIT100=            0 SIG020= 
  0.000000000000000E+000 NFIT020=            0 SIG200=   0.000000000000000E+000
  NFIT200=            0 SIG045=   0.000000000000000E+000 NFIT045=            0
  SGST0=   0.000000000000000E+000 NGST0=            0 SW070= 
  0.000000000000000E+000 NFIT070=            0 SMW2=   0.000000000000000E+000
  NFIMW2=            0 SIG1M0=   0.000000000000000E+000 NFIT1M0=            0
  SIG10=   0.000000000000000E+000 NFIT10=            0 SIG21= 
  0.000000000000000E+000 NFIT21=            0 SMW3=   0.000000000000000E+000
  NFIMW3=            0 SIR32=   0.000000000000000E+000 NFIR32=           0
  SMW4=   0.000000000000000E+000 NFIMW4=            0 SMWA=
   581.723555708484      NFITMWA=          20 SWME=   475.088081327809     
  NFITMWE=           8

 NUMBER OF DATA INCLUDED IN THE FIT=     28
 rank of the matrix           8
  IFAIL=            0
 ACC=    1.00000000000000     

STATE  CONSTANT    OLD VALUE             VARIATION             NEW VALUE             STD.DEV.            VARIA/STV     CONST/STV
   1  OA         0.121212298413954    -0.000099637601089     0.121112660812865     0.011031028473844    -0.0090325      0.11E+02
   1  B          0.076163498592863     0.000129520436674     0.076293019029537     0.010674024960224     0.0121342      0.71E+01
   1  C          0.040839553214533     0.000003291312694     0.040842844527227     0.000466693119328     0.0070524      0.88E+02
   1  DJK        0.000000080088409    -0.000000009215478     0.000000070872930     0.000001201485709    -0.0076701      0.59E-01
   1  V3       155.374215485290193     0.165628081740579   155.539843567030772   156.189430549049860     0.0010604      0.10E+01
   1  RHORHO     0.018885513901159     0.000023383070847     0.018908896972006     0.046201688420417     0.0005061      0.41E+00
   1  DAB       -0.035211588358092    -0.000055859817162    -0.035267448175254     0.006995501581018    -0.0079851     -0.50E+01
   1  FV         0.000157903314971    -0.000013130748024     0.000144772566947     0.001559209500347    -0.0084214      0.93E-01
  OA     =      0.12111266081286495,
  B      =      0.07629301902953700,
  C      =      0.04084284452722698,
  DJK    =      0.00000007087293038,
  V3     =    155.53984356703077196,
  RHORHO =      0.01890889697200570,
  DAB    =     -0.03526744817525418,
  FV     =      0.00014477256694678,

 STANDARD DEVIATION BEFORE=           654.740994

 *** END OF CYCLE NO.   2 *** 
 time 16:45:46:34
  BEGIN DO 4   
 time 16:45:46:34
  END   DO 4   
 time 16:45:48:83
 S(BEFORE FITTING)=    2440.47660774514     
  S=    11.0464397154584      NOFIT=           28NPP=            8 SMW= 
   9.33594552512174      SIR=   0.000000000000000E+000 NFITMW=           28
  NFITIR=            0           0 SMW0=    9.33594552512174      SMW1= 
  0.000000000000000E+000 NFITMW0=           28 NFITMW1=            0 SIG004= 
   9.33594552512174      NFIT004=           28 SIG080=   0.000000000000000E+000
  NFIT080=            0 SIG010=   0.000000000000000E+000 NFIT010=            0
  SIG100=   0.000000000000000E+000 NFIT100=            0 SIG020= 
  0.000000000000000E+000 NFIT020=            0 SIG200=   0.000000000000000E+000
  NFIT200=            0 SIG045=   0.000000000000000E+000 NFIT045=            0
  SGST0=   0.000000000000000E+000 NGST0=            0 SW070= 
  0.000000000000000E+000 NFIT070=            0 SMW2=   0.000000000000000E+000
  NFIMW2=            0 SIG1M0=   0.000000000000000E+000 NFIT1M0=            0
  SIG10=   0.000000000000000E+000 NFIT10=            0 SIG21= 
  0.000000000000000E+000 NFIT21=            0 SMW3=   0.000000000000000E+000
  NFIMW3=            0 SIR32=   0.000000000000000E+000 NFIR32=           0
  SMW4=   0.000000000000000E+000 NFIMW4=            0 SMWA=
   9.53579812274333      NFITMWA=          20 SWME=   8.81651639673259     
  NFITMWE=           8

 NUMBER OF DATA INCLUDED IN THE FIT=     28
 rank of the matrix           8
  IFAIL=            0
 ACC=    1.00000000000000     

STATE  CONSTANT    OLD VALUE             VARIATION             NEW VALUE             STD.DEV.            VARIA/STV     CONST/STV
   1  OA         0.121112660812865    -0.000000569535153     0.121112091277712     0.000187010441657    -0.0030455      0.65E+03
   1  B          0.076293019029537     0.000000701663153     0.076293720692690     0.000180745138546     0.0038821      0.42E+03
   1  C          0.040842844527227    -0.000000056302095     0.040842788225132     0.000008053042882    -0.0069914      0.51E+04
   1  DJK        0.000000070872930    -0.000000000257299     0.000000070615631     0.000000020193187    -0.0127419      0.35E+01
   1  V3       155.539843567030772    -0.023829719427454   155.516013847603318     2.634117160581806    -0.0090466      0.59E+02
   1  RHORHO     0.018908896972006    -0.000006851624094     0.018902045347911     0.000779184789567    -0.0087933      0.24E+02
   1  DAB       -0.035267448175254    -0.000000307036481    -0.035267755211735     0.000117720564056    -0.0026082     -0.30E+03
   1  FV         0.000144772566947     0.000000169889481     0.000144942456428     0.000027071317903     0.0062756      0.54E+01
  OA     =      0.12111209127771153,
  B      =      0.07629372069269004,
  C      =      0.04084278822513204,
  DJK    =      0.00000007061563113,
  V3     =    155.51601384760331825,
  RHORHO =      0.01890204534791125,
  DAB    =     -0.03526775521173475,
  FV     =      0.00014494245642807,

 STANDARD DEVIATION BEFORE=            11.046440

 *** END OF CYCLE NO.   3 *** 
 time 16:45:48:87
  BEGIN DO 4   
 time 16:45:48:87
  END   DO 4   
 time 16:45:50:54
 S(BEFORE FITTING)=    1976.36868808296     
  S=    9.94074616938527      NOFIT=           28NPP=            8 SMW= 
   8.40146392023216      SIR=   0.000000000000000E+000 NFITMW=           28
  NFITIR=            0           0 SMW0=    8.40146392023216      SMW1= 
  0.000000000000000E+000 NFITMW0=           28 NFITMW1=            0 SIG004= 
   8.40146392023216      NFIT004=           28 SIG080=   0.000000000000000E+000
  NFIT080=            0 SIG010=   0.000000000000000E+000 NFIT010=            0
  SIG100=   0.000000000000000E+000 NFIT100=            0 SIG020= 
  0.000000000000000E+000 NFIT020=            0 SIG200=   0.000000000000000E+000
  NFIT200=            0 SIG045=   0.000000000000000E+000 NFIT045=            0
  SGST0=   0.000000000000000E+000 NGST0=            0 SW070= 
  0.000000000000000E+000 NFIT070=            0 SMW2=   0.000000000000000E+000
  NFIMW2=            0 SIG1M0=   0.000000000000000E+000 NFIT1M0=            0
  SIG10=   0.000000000000000E+000 NFIT10=            0 SIG21= 
  0.000000000000000E+000 NFIT21=            0 SMW3=   0.000000000000000E+000
  NFIMW3=            0 SIR32=   0.000000000000000E+000 NFIR32=           0
  SMW4=   0.000000000000000E+000 NFIMW4=            0 SMWA=
   8.54328715408927      NFITMWA=          20 SWME=   8.03596276231436     
  NFITMWE=           8

 NUMBER OF DATA INCLUDED IN THE FIT=     28
 rank of the matrix           8
  IFAIL=            0
 ACC=    1.00000000000000     

STATE  CONSTANT    OLD VALUE             VARIATION             NEW VALUE             STD.DEV.            VARIA/STV     CONST/STV
   1  OA         0.121112091277712    -0.000000052235244     0.121112039042468     0.000168284660414    -0.0003104      0.72E+03
   1  B          0.076293720692690     0.000000050005557     0.076293770698247     0.000162652833842     0.0003074      0.47E+03
   1  C          0.040842788225132    -0.000000001651400     0.040842786573732     0.000007241612093    -0.0002280      0.56E+04
   1  DJK        0.000000070615631    -0.000000000001968     0.000000070613663     0.000000018171421    -0.0001083      0.39E+01
   1  V3       155.516013847603318    -0.000626989808480   155.515386857794851     2.370650225580296    -0.0002645      0.66E+02
   1  RHORHO     0.018902045347911    -0.000000191364415     0.018901853983496     0.000701063108366    -0.0002730      0.27E+02
   1  DAB       -0.035267755211735    -0.000000032850249    -0.035267788061984     0.000105930701466    -0.0003101     -0.33E+03
   1  FV         0.000144942456428     0.000000005473850     0.000144947930278     0.000024338821439     0.0002249      0.60E+01
  OA     =      0.12111203904246758,
  B      =      0.07629377069824687,
  C      =      0.04084278657373246,
  DJK    =      0.00000007061366296,
  V3     =    155.51538685779485149,
  RHORHO =      0.01890185398349605,
  DAB    =     -0.03526778806198379,
  FV     =      0.00014494793027814,

 STANDARD DEVIATION BEFORE=             9.940746
  PROGRAM HAS    CONVERGED AFTER            4 ITERATIONS
 time 16:45:50:58
  singular values and singular right vectors
  
  0.551E+01 0.170E+01 0.704E+00 0.853E-01 0.509E-02 0.328E-02 0.183E-04 0.297E-06
  
 -0.406E+00-0.181E+00 0.213E+00-0.152E+00-0.694E+00 0.427E+00-0.544E-01 0.260E+00
 -0.398E+00-0.180E+00 0.316E+00-0.214E+00 0.133E+00-0.123E-01-0.159E+00-0.788E+00
 -0.340E+00 0.135E-01-0.716E+00-0.146E+00 0.556E-01-0.280E-01-0.587E+00 0.500E-01
  0.408E+00 0.961E-01-0.115E-01-0.905E+00-0.784E-01-0.155E-01-0.122E-02 0.335E-03
  0.199E+00-0.678E+00-0.124E-01 0.563E-01-0.319E+00-0.616E+00-0.130E+00 0.157E-01
 -0.206E+00 0.656E+00 0.217E+00 0.133E-01-0.333E+00-0.591E+00-0.135E+00 0.182E-01
 -0.392E+00-0.181E+00 0.361E+00-0.242E+00 0.525E+00-0.204E+00-0.506E-01 0.552E+00
 -0.399E+00-0.501E-01-0.406E+00-0.172E+00-0.570E-01-0.215E+00 0.768E+00-0.646E-01
  correlation matrix 
  
   1 OA        1.0000
   2 B        -1.0000   1.0000
   3 C         0.9830  -0.9817   1.0000
   4 DJK       0.9983  -0.9979   0.9915   1.0000
   5 V3        0.9916  -0.9907   0.9985   0.9971   1.0000
   6 RHORHO    0.9932  -0.9924   0.9977   0.9980   0.9999   1.0000
   7 DAB       1.0000  -1.0000   0.9826   0.9982   0.9913   0.9930   1.0000
   8 FV       -0.9825   0.9812  -1.0000  -0.9912  -0.9983  -0.9975  -0.9822   1.0000
                    1        2        3        4        5        6        7        8

     UPPER STATE    LOWER STATE      OBSERVATION          CALCULATION       TME      WEIGHT     FITTED OR NO
   VT J KA KC PARITY   VT J KA KC PARITY
   0   3   1   3 +   0   2   1   2 +     8041.557(  5)     8041.549    0.008            40.07760376  39.80936655
   0   3   0   3 +   0   2   0   2 +     8557.190(  5)     8557.184    0.006            40.02514359  39.73970665
   0   3   2   2 -   0   2   2   1 -     8803.336(  5)     8803.413   -0.077            40.40234832  40.10869809
   0   3   2   1 +   0   2   2   0 +     9049.628(  5)     9049.683   -0.055            40.41267417  40.11080925
   0   3   1   2 -   0   2   1   1 -     9485.558(  5)     9485.571   -0.013            40.17411381  39.85770922
   0   4   1   4 +   0   3   1   3 +    10659.351(  5)    10659.335    0.016            40.43316090  40.07760376
   0   4   0   4 +   0   3   0   3 +    11161.124(  5)    11161.123    0.001            40.39743858  40.02514359
   0   4   2   3 -   0   3   2   2 -    11688.313(  5)    11688.393   -0.080            40.79223113  40.40234832
   0   4   1   3 -   0   3   1   2 -    12560.603(  5)    12560.592    0.011            40.59309004  40.17411381
   0   5   1   5 +   0   4   1   4 +    13236.689(  5)    13236.664    0.025            40.87468849  40.43316090
   0   5   0   5 +   0   4   0   4 +    13641.083(  5)    13641.091   -0.008            40.85245640  40.39743858
   0   5   2   4 -   0   4   2   3 -    14531.692(  5)    14531.762   -0.070            41.27695852  40.79223113
   0   5   1   4 -   0   4   1   3 -    15545.995(  5)    15545.953    0.042            41.11164722  40.59309004
   0   5   2   3 +   0   4   2   2 +    15560.149(  5)    15560.080    0.069            41.34081200  40.82178359
   0   6   1   6 +   0   5   1   5 +    15776.590(  5)    15776.557    0.033            41.40093778  40.87468849
   0   6   0   6 +   0   5   0   5 +    16056.771(  5)    16056.785   -0.014            41.38805310  40.85245640
   0   6   2   5 -   0   5   2   4 -    17325.035(  5)    17325.087   -0.052            41.85486121  41.27695852
   0   7   1   7 +   0   6   1   6 +    18285.840(  5)    18285.802    0.038            42.01088645  41.40093778
   0   6   1   5 -   0   5   1   4 -    18405.021(  5)    18404.966    0.055            41.72557080  41.11164722
   0   7   0   7 +   0   6   0   6 +    18459.622(  5)    18459.634   -0.012            42.00380021  41.38805310
   0   4  -1   3     0   3  -1   2      10659.930(  5)    10659.944   -0.014            40.77077199  40.41519453
   0   4   0   4     0   3   0   3      11155.520(  5)    11155.434    0.086            40.73500366  40.36289842
   0   4   1   4     0   3   1   3      12537.850(  5)    12537.832    0.018            40.93087544  40.51265838
   0   5  -1   4     0   4  -1   3      13234.270(  5)    13234.262    0.008            41.21221946  40.77077199
   0   5   0   5     0   4   0   4      13637.320(  5)    13637.327   -0.007            41.18989593  40.73500366
   0   5   1   5     0   4   1   4      15520.760(  5)    15520.791   -0.031            41.44859331  40.93087544
   0   6  -1   5     0   5  -1   4      15773.040(  5)    15773.016    0.024            41.73835062  41.21221946
   0   6   0   6     0   5   0   5      16053.590(  5)    16053.648   -0.058            41.72538799  41.18989593

 STD.DEV.(UNITLESS)  =           9.94074542 NB.DATA=   28

 RMS.DEV.MW(UNITLESS)     =               8.4015    28

 RMS.DEV.MW TYPE A(UNITLESS)=               8.5433    20

 RMS.DEV.MW TYPE E(UNITLESS)=               8.0359     8

 RMS.DEV.MW(UNITLESS)VT=0 =               8.4015    28

 RMS.DEV.MW(UNITLESS)VT=1 =               0.0000     0

 RMS.DEV.MW(UNITLESS)VT=2 =               0.0000     0

 RMS.DEV.MW(UNITLESS)VT=3 =               0.0000     0

 RMS.DEV.MW(UNITLESS)VT=4 =               0.0000     0

 RMS.DEV.IR(UNITLESS)       =             0.000000     0

 RMS.DEV.IR(UNITLESS) V=1-0 =             0.000000     0

 RMS.DEV.IR(UNITLESS) V=2-1 =             0.000000     0

 RMS.DEV.IR(UNITLESS) V=3-2 =             0.000000     0

 RMS.DEV.GROUND STATE DIFF. VT=0) =               0.0000     0

 STD.MW. W=0.003MHZ            8.401463    28

 STD.MW. W=0.010MHZ            0.000000     0

 RMS.MW. W=0.020MHZ            0.000000     0

 RMS.MW. W=0.045MHZ            0.000000     0

 RMS.MW. W=0.070MHZ            0.000000     0

 STD.MW. W=0.080MHZ            0.000000     0

 RMS.MW. W=0.100MHZ            0.000000     0

 RMS.MW. W=0.200MHZ            0.000000     0

 RMS.MW. W=1.000MHZ            0.000000     0

 RMS.DEV.MICRONDE VT=0(MHZ)=               0.0420

 RMS.DEV.MICRONDE VT=1(MHZ)=               0.0000

 RMS.DEV.MICRONDE VT=2(MHZ)=               0.0000

 RMS.DEV.MICRONDE VT=3(MHZ)=               0.0000

 RMS.DEV.MICRONDE VT=4(MHZ)=               0.0000

 RMS.DEV.MICRONDE "A" (MHZ)=               0.0427

 RMS.DEV.MICRONDE "E" (MHZ)=               0.0402

 RMS.DEV.IR(CM-1)       =             0.000000

 RMS.DEV.IR(CM-1) V=1-0 =             0.000000

 RMS.DEV.IR(CM-1) V=2-1 =             0.000000

 RMS.DEV.IR(CM-1) V=3-2 =             0.000000

 RMS.DEV.GROUND STATE DIFF.VT=0 (CM-1)) =             0.000000

 RMS.DEV.MICROWAVE,WEIGHT=0.003MHZ              0.0420 MHZ

 RMS.DEV.MICROWAVE,WEIGHT=0.010MHZ              0.0000 MHZ

 RMS.DEV.MICROWAVE,WEIGHT=0.020MHZ              0.0000 MHZ

 RMS.DEV.MICROWAVE,WEIGHT=0.045MHZ              0.0000 MHZ

 RMS.DEV.MICROWAVE,WEIGHT=0.070MHZ              0.0000 MHZ

 RMS.DEV.MICROWAVE,WEIGHT=0.080MHZ              0.0000 MHZ

 RMS.DEV.MICROWAVE,WEIGHT=0.100MHZ              0.0000 MHZ

 RMS.DEV.MICROWAVE,WEIGHT=0.200MHZ              0.0000 MHZ

 RMS.DEV.MICROWAVE,WEIGHT=1.000MHZ              0.0000 MHZ
  END LINECAL   
 time 16:45:52:49
