# Supplementary material for: Microwave spectra, molecular geometries, and internal rotation of CH3 in N-methylimidazole⋯H2O and 2-methylimidazole⋯H2O Complexes
Source: Phys Chem Chem Phys. 2022 May 6;24(20):12354–62. doi: 10.1039/d1cp05526g (PMC9131724; doi:10.1039/d1cp05526g)
Supplement: CP-024-D1CP05526G-s031 [file CP-024-D1CP05526G-s031.txt]

Pgopher 10.0.505 13 Feb 2017 20:43 32 bit (Delphi 18.5/18)
Mixture: 2MI_DOH_n_final.pgo
  Units               MHz
  PrintLevel          Detail
  Precision           4
  BasisOrder          boDefault
  QuantumNumberFormat J
  FitCycles           1
  FitDetails          False
  AutoReplot          True
  AllowComplex        False
  NoLineList          False
  ShowEstUnc          False
  ShowDerivatives     False
  SVDlimit            5
  ShowSubBasis        False
  AllowZeroI          False
  ScaledParameters    True
  FixTransitionPhase  False
  OldHyperfineOrder   False
  SVDThresh    1E-6
  ScaleChanges 1
  SmallE       5.99584916E-14
  Species: IMD
    Jmax 20
    Concentration 1
    AsymmetricMolecule: 2methim_HOD_N
      nNuclei        2
      Colour         Green
      JAdjustSym     False
      BlockMatrix    True
      PointGroup     C1
      Representation Ir
      SReduction     True
      eeWt           1
      eoWt           1
      oeWt           1
      ooWt           1
      C2zAxis        a
      C2xAxis        c
      PseudoC2v      False
      FakeSym        False
      PhaseAdjust    False
      Abundance     1
      AssumedOrigin 1E99
      AsymmetricManifold: Ground
        Initial       True
        EigenSearch   True
        LimitSearch   True
        AutoQConverge True
        UsePopParams  False
        AsymmetricTop: v=0
          Symmetry A
          Kmin     all
          Kmax     all
          A   4216.66050355081           Float
          B   1708.7911433213            Float
          C   1225.71173076835           Float
          DJK 0.00606842358557094        Float, Increment = 0.88883626
          DJ  0.000248847389286729       Float, Increment = 2.47956378
          <N  ,K  |A|N,K> = K^2

          <N  ,K-2|B|N,K> = sqrt((N*(N+1)+(-K+1)*(K-2))*(N*(N+1)-K*(K-1)))/4
          <N  ,K  |B|N,K> = (N*(N+1)-K^2)/2
          <N  ,K+2|B|N,K> = sqrt((N*(N+1)+(-K-1)*(K+2))*(N*(N+1)-K*(K+1)))/4

          <N  ,K-2|C|N,K> = (-sqrt((N*(N+1)+(-K+1)*(K-2))*(N*(N+1)-K*(K-1))))/4
          <N  ,K  |C|N,K> = (N*(N+1)-K^2)/2
          <N  ,K+2|C|N,K> = (-sqrt((N*(N+1)+(-K-1)*(K+2))*(N*(N+1)-K*(K+1))))/4

          <N  ,K  |DJK|N,K> = -N*(N+1)*K^2

          <N  ,K  |DJ|N,K> = -N^2*(N+1)^2

          AsymmetricTopNucleus: N1
            Spin   1
            AsNext False
            MaxDJ  -0.5
            CHIzz    1.29342296646143           Float
            CHIxxmyy 3.97962539872064           Float
            Matrix elements for CHIzz not available
            Matrix elements for CHIxxmyy not available
          AsymmetricTopNucleus: N2
            Spin   1
            AsNext False
            MaxDJ  -0.5
            CHIzz    -3.11994938914301          Float
            CHIxxmyy -0.67
            Matrix elements for CHIzz not available
            Matrix elements for CHIxxmyy not available
      TransitionMoments: <Ground|mu|Ground>
        CartesianTransitionMoment: <v=0|a|v=0>
          Axis a
          Strength 6.3
        Symbolic Matrix Elements not available for <v=0|a|v=0>
        CartesianTransitionMoment: <v=0|b|v=0>
          Axis b
        CartesianTransitionMoment: <v=0|c|v=0>
          Axis c
  Simulation: Simulation
    Intensity factor:0.333333333333333 (1 from Spol)
    IntensityUnits Arbitrary
    LifeModel      lmNone
    PlotUnits      MHz
    nDF            2000
    WidthMult      6
    AutoMin        True
    AutoMax        True
    ShowSum        False
    ShowParts      True
    ShowFortrat    False
    UseUpper       False
    ShowSymmetry   True
    ShowDeltaJ     False
    ScaleMarkSize  True
    UseSymmetry    False
    UseStateNumber False
    FortratQno     J
    Fmin        12016.9602442749
    Fmax        24903.252777315
    Ymax        81.7278889755894
    Temperature 2
    SMargin     -1
    OThreshold  1E-6
    Tvib        -1
    MinI        0.01
    Tspin       -1
    PlotSplit   0.5
  Fundamental Constants from CODATA 2014: h=6.62607004E-34 k=1.38064852E-23 NA=6.022140857E23 e=1.6021766208E-19 me=9.10938356E-31


Residuals before fit for 2methim_HOD_N for the Ground manifold
    F'S'  #'    F"S"  #"     Observed    Calculated      Obs-Calc StdDev 
    4 A   6     3 A   6     8041.2670     8041.2840       -0.0170 1.00000 5.6324 0.0000 : qR1,2(2)4,4,3,3 : 2methim_DOH_N v=0  3  1  3  4  4 - v=0  2  1  2  3  3 : 2methylimidazole_HDO_1064_900k_HRW - Overlays   :   1:<Linelist>
    5 A   2     4 A   2     8041.5780     8041.5791       -0.0011 1.00000 7.4911 0.0000 : qR1,2(2)4,5,3,4 : 2methim_DOH_N v=0  3  1  3  4  5 - v=0  2  1  2  3  4 : 2methylimidazole_HDO_1064_900k_HRW - Overlays   :   2:<Linelist>
    3 A  12     2 A  10     8556.9470     8556.9715       -0.0245 1.00000 4.7449 0.0000 : qR0,2(2)4,3,3,2 : 2methim_DOH_N v=0  3  0  3  4  3 - v=0  2  0  2  3  2 : 2methylimidazole_HDO_1064_900k_HRW - Overlays   :   3:<Linelist>
    5 A   1     4 A   1     8557.1900     8557.1720        0.0180 1.00000 9.2553 0.0000 : qR0,2(2)4,5,3,4 : 2methim_DOH_N v=0  3  0  3  4  5 - v=0  2  0  2  3  4 : 2methylimidazole_HDO_1064_900k_HRW - Overlays   :   4:<Linelist>
    4 A   5     3 A   5     8557.3850     8557.3579        0.0271 1.00000 6.9696 0.0000 : qR0,2(2)3,4,2,3 : 2methim_DOH_N v=0  3  0  3  3  4 - v=0  2  0  2  2  3 : 2methylimidazole_HDO_1064_900k_HRW - Overlays   :   5:<Linelist>
    5 A   6     4 A   8     8803.4420     8803.4670       -0.0250 1.00000 4.1027 0.0000 : qR2,1(2)4,5,3,4 : 2methim_DOH_N v=0  3  2  2  4  5 - v=0  2  2  1  3  4 : 2methylimidazole_HDO_1064_900k_HRW - Overlays   :   6:<Linelist>
    4 A  16     3 A  16     8803.8320     8803.8496       -0.0176 1.00000 1.7858 0.0000 : qR2,1(2)3,4,2,3 : 2methim_DOH_N v=0  3  2  2  3  4 - v=0  2  2  1  2  3 : 2methylimidazole_HDO_1064_900k_HRW - Overlays   :   7:<Linelist>
    3 A  26     2 A  21     8804.1110     8804.1103        0.0007 1.00000 1.8253 0.0000 : qR2,1(2)4,3,3,2 : 2methim_DOH_N v=0  3  2  2  4  3 - v=0  2  2  1  3  2 : 2methylimidazole_HDO_1064_900k_KB               :   8:<Linelist>
    2 A  31     1 A  19     8804.3220     8804.3192        0.0028 1.00000 1.0593 0.0000 : qR2,1(2)3,2,2,1 : 2methim_DOH_N v=0  3  2  2  3  2 - v=0  2  2  1  2  1 : 2methylimidazole_HDO_1064_900k_HRW - Overlays   :   9:<Linelist>
    5 A   7     4 A   9     9049.7760     9049.7981       -0.0221 1.00000 4.2016 0.0000 : qR2,0(2)4,5,3,4 : 2methim_DOH_N v=0  3  2  1  4  5 - v=0  2  2  0  3  4 : 2methylimidazole_HDO_1064_900k_KB               :  10:<Linelist>
    4 A  17     3 A  18     9050.0000     9050.0178       -0.0178 1.00000 3.0194 0.0000 : qR2,0(2)3,4,2,3 : 2methim_DOH_N v=0  3  2  1  3  4 - v=0  2  2  0  2  3 : 2methylimidazole_HDO_1064_900k_HRW - Overlays   :  11:<Linelist>
    4 A  10     3 A   8     9485.4610     9485.4668       -0.0058 1.00000 4.2777 0.0000 : qR1,1(2)4,4,2,3 : 2methim_DOH_N v=0  3  1  2  4  4 - v=0  2  1  1  2  3 : 2methylimidazole_HDO_1064_900k_HRW - Overlays   :  12:<Linelist>
    5 A   3     4 A   3     9485.6690     9485.6176        0.0514 1.00000 8.3886 0.0000 : qR1,1(2)4,5,3,4 : 2methim_DOH_N v=0  3  1  2  4  5 - v=0  2  1  1  3  4 : 2methylimidazole_HDO_1064_900k_HRW - Overlays   :  13:<Linelist>
    6 A   2     5 A   2    10659.3520    10659.3542       -0.0022 1.00000 10.249 0.0000 : qR1,3(3)5,6,4,5 : 2methim_DOH_N v=0  4  1  4  5  6 - v=0  3  1  3  4  5 : 2methylimidazole_HDO_1064_900k_HRW - Overlays   :  14:<Linelist>
    4 A  12     3 A  10    11161.2160    11161.2270       -0.0110 1.00000 6.8413 0.0000 : qR0,3(3)3,4,3,3 : 2methim_DOH_N v=0  4  0  4  3  4 - v=0  3  0  3  3  3 : 2methylimidazole_HDO_1064_900k_HRW - Overlays   :  15:<Linelist>
    4 A  25     3 A  27    11688.1250    11688.1079        0.0171 1.00000 3.0592 0.0000 : qR2,2(3)4,4,3,3 : 2methim_DOH_N v=0  4  2  3  4  4 - v=0  3  2  2  3  3 : 2methylimidazole_HDO_1064_900k_HRW - Overlays   :  16:<Linelist>
    4 A  26     3 A  25    11688.3530    11688.3434        0.0096 1.00000 2.8767 0.0000 : qR2,2(3)3,4,2,3 : 2methim_DOH_N v=0  4  2  3  3  4 - v=0  3  2  2  2  3 : 2methylimidazole_HDO_1064_900k_HRW - Overlays   :  17:<Linelist>
    5 A  13     4 A  16    11688.5750    11688.5695        0.0055 1.00000 3.5662 0.0000 : qR2,2(3)4,5,3,4 : 2methim_DOH_N v=0  4  2  3  4  5 - v=0  3  2  2  3  4 : 2methylimidazole_HDO_1064_900k_HRW - Overlays   :  18:<Linelist>
    4 A  22     3 A  20    12560.5930    12560.5802        0.0128 1.00000 6.7199 0.0000 : qR1,2(3)4,4,3,3 : 2methim_DOH_N v=0  4  1  3  4  4 - v=0  3  1  2  3  3 : 2methylimidazole_HDO_1064_900k_KB               :  19:<Linelist>
    4 A  23     3 A  21    12560.5930    12560.5851        0.0079 1.00000 7.1078 0.0000 : qR1,2(3)3,4,2,3 : 2methim_DOH_N v=0  4  1  3  3  4 - v=0  3  1  2  2  3 : 2methylimidazole_HDO_1064_900k_KB               :  20:<Linelist>
    5 A  11     4 A  11    12560.7290    12560.7067        0.0223 1.00000 8.8790 0.0000 : qR1,2(3)4,5,3,4 : 2methim_DOH_N v=0  4  1  3  4  5 - v=0  3  1  2  3  4 : 2methylimidazole_HDO_1064_900k_HRW - Overlays   :  21:<Linelist>
    7 A   2     6 A   2    13236.7250    13236.6836        0.0414 1.00000 11.566 0.0000 : qR1,4(4)6,7,5,6 : 2methim-DOH v=0  5  1  5  6  7 - v=0  4  1  4  5  6 : 2methylimidazole_HDO_1064_900k_HRW_cut - Overlays :  22:<Linelist>
    7 A   1     6 A   1    13641.0220    13641.0449       -0.0229 1.00000 12.367 0.0000 : qR0,4(4)6,7,5,6 : 2methim-DOH v=0  5  0  5  6  7 - v=0  4  0  4  5  6 : 2methylimidazole_HDO_1064_900k_HRW_cut - Overlays :  23:<Linelist>
    6 A   7     5 A   5    13641.2340    13641.2273        0.0067 1.00000 10.374 0.0000 : qR0,4(4)5,6,4,5 : 2methim_DOH_N v=0  5  0  5  5  6 - v=0  4  0  4  4  5 : 2methylimidazole_HDO_1064_900k_KB               :  24:<Linelist>
    6 A  14     5 A  12    14531.4890    14531.4946       -0.0056 1.00000 7.0651 0.0000 : qR2,3(4)6,6,5,5 : 2methim_DOH_N v=0  5  2  4  6  6 - v=0  4  2  3  5  5 : 2methylimidazole_HDO_1064_900k_HRW - Overlays   :  25:<Linelist>
    7 A   4     6 A   4    14531.7090    14531.7193       -0.0103 1.00000 8.4540 0.0000 : qR2,3(4)6,7,5,6 : 2methim_DOH_N v=0  5  2  4  6  7 - v=0  4  2  3  5  6 : 2methylimidazole_HDO_1064_900k_HRW - Overlays   :  26:<Linelist>
    6 A  15     5 A  13    14531.8630    14531.8531        0.0099 1.00000 7.0949 0.0000 : qR2,3(4)5,6,4,5 : 2methim_DOH_N v=0  5  2  4  5  6 - v=0  4  2  3  4  5 : 2methylimidazole_HDO_1064_900k_HRW - Overlays   :  27:<Linelist>
    6 A  10     5 A  10    15545.9190    15545.9300       -0.0110 1.00000 9.6889 0.0000 : qR1,3(4)6,6,5,5 : 2methim_DOH_N v=0  5  1  4  6  6 - v=0  4  1  3  5  5 : 2methylimidazole_HDO_1064_900k_HRW - Overlays   :  28:<Linelist>
    6 A  16     5 A  14    15559.9900    15560.0233       -0.0333 1.00000 7.1624 0.0000 : qR2,2(4)6,6,5,5 : 2methim_DOH_N v=0  5  2  3  6  6 - v=0  4  2  2  5  5 : 2methylimidazole_HDO_1064_900k_HRW - Overlays   :  29:<Linelist>
    7 A   5     6 A   5    15560.2090    15560.2232       -0.0142 1.00000 8.8190 0.0000 : qR2,2(4)6,7,5,6 : 2methim_DOH_N v=0  5  2  3  6  7 - v=0  4  2  2  5  6 : 2methylimidazole_HDO_1064_900k_HRW - Overlays   :  30:<Linelist>
    8 A   2     7 A   2    15776.6030    15776.5807        0.0223 1.00000 11.317 0.0000 : qR1,5(5)7,8,6,7 : 2methim-DOH v=0  6  1  6  7  8 - v=0  5  1  5  6  7 : 2methylimidazole_HDO_1064_900k_HRW - Overlays     :  31:<Linelist>
    8 A   1     7 A   1    16056.7190    16056.7386       -0.0196 1.00000 11.734 0.0000 : qR0,5(5)7,8,6,7 : 2methim-DOH v=0  6  0  6  7  8 - v=0  5  0  5  6  7 : 2methylimidazole_HDO_1064_900k_HRW_cut - Overlays :  32:<Linelist>
    7 A   7     6 A   7    16056.8500    16056.8853       -0.0353 1.00000 10.127 0.0000 : qR0,5(5)6,7,5,6 : 2methim_DOH_N v=0  6  0  6  6  7 - v=0  5  0  5  5  6 : 2methylimidazole_HDO_1064_900k_HRW - Overlays   :  33:<Linelist>
    7 A  14     6 A  14    17324.9250    17324.9086        0.0164 1.00000 7.2043 0.0000 : qR2,4(5)7,7,6,6 : 2methim_DOH_N v=0  6  2  5  7  7 - v=0  5  2  4  6  6 : 2methylimidazole_HDO_1064_900k_HRW - Overlays   :  34:<Linelist>
    5 A  49     4 A  47    17324.9250    17324.9010        0.0240 1.00000 5.0726 0.0000 : qR2,4(5)5,5,4,4 : 2methim_DOH_N v=0  6  2  5  5  5 - v=0  5  2  4  4  4 : 2methylimidazole_HDO_1064_900k_HRW - Overlays   :  35:<Linelist>
    8 A   4     7 A   4    17325.0580    17325.0448        0.0132 1.00000 8.3745 0.0000 : qR2,4(5)7,8,6,7 : 2methim_DOH_N v=0  6  2  5  7  8 - v=0  5  2  4  6  7 : 2methylimidazole_HDO_1064_900k_HRW - Overlays   :  36:<Linelist>
    9 A   2     8 A   2    18285.8370    18285.8294        0.0076 1.00000 9.9380 0.0000 : qR1,6(6)8,9,7,8 : 2methim_DOH_N v=0  7  1  7  8  9 - v=0  6  1  6  7  8 : 2methylimidazole_HDO_1064_900k_HRW - Overlays   :  37:<Linelist>
    8 A   3     7 A   3    18404.9710    18405.0023       -0.0313 1.00000 10.701 0.0000 : qR1,4(5)7,8,6,7 : 2methim_DOH_N v=0  6  1  5  7  8 - v=0  5  1  4  6  7 : 2methylimidazole_HDO_1064_900k_HRW - Overlays   :  38:<Linelist>
    7 A  11     6 A  11    18405.1570    18405.1379        0.0191 1.00000 9.2400 0.0000 : qR1,4(5)6,7,5,6 : 2methim_DOH_N v=0  6  1  5  6  7 - v=0  5  1  4  5  6 : 2methylimidazole_HDO_1064_900k_HRW - Overlays   :  39:<Linelist>
    9 A   1     8 A   1    18459.5890    18459.5981       -0.0091 1.00000 10.136 0.0000 : qR0,6(6)8,9,7,8 : 2methim_DOH_N v=0  7  0  7  8  9 - v=0  6  0  6  7  8 : 2methylimidazole_HDO_1064_900k_HRW - Overlays   :  40:<Linelist>

SVD fit: 40 Observations,  8 Parameters (scaled)
Initial Average Error: 0.0225071842282992
Predicted New Error:   0.0225071842282575
Parameters:
  # Old                 New                 Std Dev   Change/Std Sens    Summary              Name
  1 4216.66050355081    4216.66050339071    .04593321 0.0000     .002047 4216.661(46)         v=0 A
  2 1708.79114332130    1708.79114331906    .00178008 0.0000     7.08e-5 1708.7911(18)        v=0 B
  3 1225.71173076835    1225.71173076286    .00171272 0.0000     4.62e-5 1225.7117(17)        v=0 C
  4 .00606842358557094  .00606842359854881  .00035027 0.0000     1.08e-5 6.07(35)e-3          v=0 DJK
  5 .000248847389286729 .000248847282269019 1.6781e-5 0.0000     4.83e-7 2.49(17)e-4          v=0 DJ
  6 1.29342296646143    1.29342279179128    .06070524 0.0000     .004081 1.293(61)            N1 CHIzz
  7 3.97962539872064    3.97962633040809    .20987681 0.0000     .014696 3.98(21)             N1 CHIxxmyy
  8 -3.11994938914301   -3.11994934133468   .06209551 0.0000     .004176 -3.120(62)           N2 CHIzz

Correlation Matrix
Determinant = 0.026, Largest off-diagonal element = 0.593 at 4,2 = v=0 DJK, v=0 B
       1       2       3       4       5       6       7       8
  1   1.000
  2   0.115   1.000
  3  -0.574  -0.009   1.000
  4  -0.296   0.593   0.254   1.000
  5   0.159   0.092   0.519  -0.339   1.000
  6  -0.048  -0.041  -0.003   0.141  -0.163   1.000
  7  -0.088  -0.309  -0.015  -0.065  -0.152   0.247   1.000
  8  -0.017   0.026   0.150  -0.125   0.229   0.326  -0.167   1.000
